# Supplementary material for: Systematic genome editing of the genes on zebrafish Chromosome 1 by CRISPR/Cas9
Source: Genome Res. 2020 Jan;30(1):118–26. doi: 10.1101/gr.248559.119 (PMC6961580; doi:10.1101/gr.248559.119)
Supplement: Supplemental Material [file supp_gr.248559.119_Supplemental_Table_S1.R3.xlsx]

## Sheet: zko target genes
Supplemental Table 1. List of zko genes and summary of gRNA information
zko #	ZFIN symbol	ZFIN ID	Ensembl Gene ID	Gene Biotype	Mutation except zko	ZMP mutation	related OMIM Term	ZKO project status	positve targets						negative targets
									gRNA1	Efficiency	gRNA2	Efficiency	gRNA3	efficiency	gRNA1	gRNA2	gRNA3	gRNA4	gRNA5	gRNA6	gRNA7	gRNA8	gRNA9	gRNA10	gRNA11	gRNA12	gRNA13	gRNA14	gRNA15	gRNA16	gRNA17	gRNA18
1	f7l	ZDB-GENE-070424-102	ENSDARG00000076045	protein_coding	Y	Y	-	mutated	GGGGACGGTGAAGATCTCTCtgg	0.2
2	f7	ZDB-GENE-010814-1	ENSDARG00000034862	protein_coding	N	N	{Myocardial infarction, decreased susceptibility to},Factor VII deficiency	mutated	GGAGCTGAAGACGGGGAATCtgg	0.69
3	f7i	ZDB-GENE-021206-10	ENSDARG00000075827	protein_coding	Y	Y	-	mutated	GGAGGAGATCTGCGACTATGagg	0.36					GAAGCGCTGGAGAAGCGCACtgg
4	f10	ZDB-GENE-021206-9	ENSDARG00000088581	protein_coding	Y	N	Factor X deficiency	mutated	GAGTTCTGGCACAAGTATGTtgg	0.1					GGGAAATCCTGCCAGTCTCAggg	GGCCAGTGTAAAGATGCGATcgg
5	prozb	ZDB-GENE-120816-1	ENSDARG00000076900	protein_coding	N	N	[Protein Z deficiency]	mutated	GGAGCAGAGCGTTGGCCCGCcgg	0.35					GGTCGTTCTCGAAGCATTCTcgg
6	pcid2	ZDB-GENE-041114-79	ENSDARG00000013802	protein_coding	N	N	-	mutated	GGTGTACTCGTCCTTCAGGTtgg	0.2	GGATCAGCCGCTTGTTCCTCtgg
7	grtp1a	ZDB-GENE-040426-2733	ENSDARG00000029936	protein_coding	N	N	-	mutated	GGAGCAGATGGACAGAAACCcgg	0.3					GGACATCATAATAAAGCAGTggg
8	adprhl1	ZDB-GENE-041010-126	ENSDARG00000041589	protein_coding	Y	Y	-	mutated	GGATGATGGAGCACCTATggg	0.2
9	dcun1d2b	ZDB-GENE-040625-171	ENSDARG00000041592	protein_coding	N	N	-	mutated	GGATGAGAATAAGATCGGTGtgg	0.2					GGGACTCTTGGCGAAGCTGAagg
10	tmco3	ZDB-GENE-071030-1	ENSDARG00000075108	protein_coding	Y	Y	-	mutated	GGCAGAGAAACACCAGCAGGagg	0.2
11	tfdp1b	ZDB-GENE-040426-1746	ENSDARG00000016304	protein_coding	Y	Y	-	mutated	GGGGATGGTGGGCCTCTGAGggg	1
12	grk1a	ZDB-GENE-050823-1	ENSDARG00000058803	protein_coding	N	N	Oguchi disease-2	mutated	GGCGGAGATGTAGGCAGAGTtgg	0.2
13	cenpe	ZDB-GENE-060929-860	ENSDARG00000063385	protein_coding	Y	Y	Microcephaly 13, primary, autosomal recessive	mutated	GGCATCTGAGAGCTCGGAGCcgg	0.3
14	gas6	ZDB-GENE-030131-7773	ENSDARG00000007804	protein_coding	Y	Y	-	mutated	GGTCATTAAGATTGACAGGGagg	0.1					GGTGCGCTGCGAGGACAAAAagg
15	pros1	ZDB-GENE-061013-657	ENSDARG00000068261	protein_coding	N	N	Thrombophilia due to protein S deficiency, autosomal recessive,Thrombophilia due to protein S deficiency, autosomal dominant	mutated	GGAGGGAAAGCCATCAATGAcgg	0.35					GGAGCTCAGAGCTTCAGCCGagg
16	rasa3	ZDB-GENE-090313-21	ENSDARG00000063371	protein_coding	Y	Y	-	mutated	GGAGAATCTGGACACAAACAggg	0.6
17	tpp2	ZDB-GENE-121214-290	ENSDARG00000078751	protein_coding	Y	Y	-	mutated	GGCGTGGACCCAGGGGCCCCggg	0.2
18	si:ch73-244f7.3	ZDB-GENE-121214-178	ENSDARG00000078878	protein_coding	N	N	-	mutated	GGTGTACCTGCAGCGGCCGCggg	0.57
19	zgc:92518	ZDB-GENE-040718-53	ENSDARG00000016343	protein_coding	Y	Y	-	mutated	GGAGTCGACGGACTGCTATGggg	0.571
20	ercc5	ZDB-GENE-050327-28	ENSDARG00000023678	protein_coding	N	N	Xeroderma pigmentosum, group G,Xeroderma pigmentosum, group G/Cockayne syndrome,Cerebrooculofacioskeletal syndrome 3,Cerebrooculofacioskeletal syndrome 3	mutated	GGCGGTGGAAGAGCGTGAGCagg	0.1					GGGTTTTCCGGTGCTTTCCagg	GGCTGAACCAGGCGGTTAAagg
21	blzf1	ZDB-GENE-010724-1	ENSDARG00000011299	protein_coding	Y	N	-	mutated	GGTGAGCCGGGACGCCTGTTtgg	0.75					GGAGACCCGGTGGCCACTCTcgg	GGGGCCTCCGTCAGCTGCTCagg
22	trmt10c	ZDB-GENE-041114-12	ENSDARG00000041575	protein_coding	Y	Y	Combined oxidative phosphorylation deficiency 30	mutated	GGTGTTTCCCGCCGGTCAGAcgg	1
23	txnl4b	ZDB-GENE-051030-63	ENSDARG00000058962	protein_coding	Y	Y	-	mutated	GGCTCATGATCTGAGTAATAtgg	0.2
24	si:ch73-41e3.7	ZDB-GENE-090313-163	ENSDARG00000089799	protein_coding	Y	Y	-	mutated	GGATCTGCTGTGCTGCCGGAtgg	0.2
25	mrpl16	ZDB-GENE-041122-1	ENSDARG00000075325	protein_coding	N	N	-	mutated	GGGGTCAATGCTGCGGTTTAtgg	0.2
26	mrpl39	ZDB-GENE-030131-6520	ENSDARG00000041570	protein_coding	Y	Y	-	mutated	GGAGGTGCAGCTGCAGGGGCcgg	0.2
27			ENSDARG00000093377	protein_coding	N	N	-	mutated	GGTCTGGAAGGGCCTCCACAcgg	0.2
28			ENSDARG00000058991	protein_coding	N	N	-	mutated	GGATCCCCTCACCGGGCATCcgg	0.2					GGATCCCCTCACCGGGCATCtgg	GGGCATCTCTCTGAACGCTCtgg	GGCAGGACAGGCTTTGATAGtgg
29			ENSDARG00000081781	miRNA	N	N	-	not mutated							GTTTACTCTTATTTTTAAAAagg
30	jam2a	ZDB-GENE-031204-3	ENSDARG00000058996	protein_coding	Y	Y	-	mutated	GGTGGCGTTGGGATGGCGGAtgg	0.15
31	atp5pf	ZDB-GENE-040426-2534	ENSDARG00000014313	protein_coding	N	N	-	mutated	GGCCTTGTTGAAGAGGACGGcgg	0.3
32	appa	ZDB-GENE-000616-13	ENSDARG00000059036	protein_coding	Y	N	Alzheimer disease 1, familial,Cerebral amyloid angiopathy, Dutch, Italian, Iowa, Flemish, Arctic variants	mutated	GGACCGATATCTGGAGACGCcgg	0.1
33	gpa33a	ZDB-GENE-080229-4	ENSDARG00000040543	protein_coding	Y	Y	-	mutated	GGCGGCGGGGTGAAGGCGCAggg	0.15
34	ildr1a	ZDB-GENE-040426-1412	ENSDARG00000090704	protein_coding	N	N	Deafness, autosomal recessive 42	mutated	GGCAGCGGCAGTGGCGTCATggg	0.5
35	tmem39a	ZDB-GENE-030131-1928	ENSDARG00000070643	protein_coding	Y	N	-	mutated	GGCTCTCCCGCTGCCGACTGcgg	0.375					GGGGTGTTGCTGCAGGATCCggg	GGCGGCCTGAGCAATGGGGCggg
36	hikeshi	ZDB-GENE-050417-34	ENSDARG00000040546	protein_coding	N	N	Leukodystrophy, hypomyelinating, 13	mutated	GGAAGGGCACCGTGCCCAGCagg	0.6
37	eed	ZDB-GENE-050417-287	ENSDARG00000040548	protein_coding	N	N	Cohen-Gibson syndrome	mutated	GGTGGGAGTGTCGGGACGCTcgg	0.25
38			ENSDARG00000095117	protein_coding	N	N	-	mutated	GGAGCTGATGAGCCGAGATGagg	0.75
39	cep97	ZDB-GENE-031030-11	ENSDARG00000027857	protein_coding	N	N	-	mutated	GGTGCTGCAGGGAGACGCAGtgg	0.1
40	rpl24	ZDB-GENE-020419-25	ENSDARG00000015490	protein_coding	Y	N	-	mutated	GGCGTATCGCCGGCCGTGACcgg	0.05
41			ENSDARG00000076927	protein_coding	N	N	-	mutated	GGATCTGTACTCCAGGGTGCagg	0.1
42			ENSDARG00000043682	protein_coding	N	N	-	mutated	GGTGCAGCATCAGGTGCGGTcgg	0.1
43	wu:fj30f06	ZDB-GENE-030131-7567	ENSDARG00000089353	protein_coding	Y	Y	-	mutated	GGAGAACATGGCTCTTCTGGcgg	0.15
44	cul4a	ZDB-GENE-040426-1357	ENSDARG00000024452	protein_coding	N	N	-	mutated	GGAGATGGTGCAGGAGCTGCtgg	0.05
45			ENSDARG00000087737	protein_coding	N	N	-	mutated	GGACGAGCTGCAGGTTTACTggg	0.1
46			ENSDARG00000079732	protein_coding	N	N	-	mutated	GGTCTCGTTCGCAGGGCCACagg	0.1
47			ENSDARG00000090668	protein_coding	N	N	-	mutated	GGAGGATCCTCAGCACAGCAcgg	0.5
48	phc2b	ZDB-GENE-040426-1113	ENSDARG00000001915	protein_coding	Y	Y	-	mutated	GGTACTCGATCACCGCAGTCagg	0.1
49	zgc:158288	ZDB-GENE-070112-2042	ENSDARG00000063345	protein_coding	Y	Y	-	mutated	GGTTCCGCCGCACGAGCAGG	0.35	GGGCCGCCCGGGGCCAGCAGcgg				GGTTCCGCCGCACGAGCAGGtgg
50	n6amt1	ZDB-GENE-040718-206	ENSDARG00000035776	protein_coding	Y	Y	-	mutated	GGCCGGTCGCGGCCGCTTTTcgg	0.4
51	gart	ZDB-GENE-000616-14	ENSDARG00000051855	protein_coding	Y	N	-	mutated	GGTGGGTCCAGAAGTTCCTCtgg	0.4
52	runx1	ZDB-GENE-000605-1	ENSDARG00000025921	protein_coding	Y	N	Leukemia, acute myeloid,Platelet disorder, familial, with associated myeloid malignancy	mutated	GGGTTTGTGAAGACGGTGAtgg	0.25
53	runx1	ZDB-GENE-000605-1	ENSDARG00000087646	protein_coding	Y	N	Leukemia, acute myeloid,Platelet disorder, familial, with associated myeloid malignancy	mutated	GGCAGACCGCAGCATGGtgg	0.1					GGGTTTGCCTCTGGGGGCTCagg	GGAGAGCACCGGCGCCGCTCtgg
54			ENSDARG00000080051	miRNA	N	N	-	mutated	GGGCTTTTCTGGGCTCTAGagg	0.15	GGACAGGATCGGCCCAGGAGagg
55	urp2	ZDB-GENE-110718-3	ENSDARG00000067781	protein_coding	N	N	-	mutated	GGTAATGATGGTGATCCGGtgg	0.5					GGTTTCCATCCGTCACTACCtgg
56			ENSDARG00000001009	protein_coding	N	N	-	mutated	GGATGGGGACGAGCTCACGCtgg	0.3
57	atp1a1a.4	ZDB-GENE-001212-4	ENSDARG00000001870	protein_coding	Y	Y	Charcot-Marie-Tooth disease, axonal, type 2DD,Charcot-Marie-Tooth disease, axonal, type 2DD,Charcot-Marie-Tooth disease, axonal, type 2DD,Charcot-Marie-Tooth disease, axonal, type 2DD,Charcot-Marie-Tooth disease, axonal, type 2DD,Charcot-Marie-Tooth disease, axonal, type 2DD	mutated	GGATGACTGTTGCTCACATGtgg	0.1					GGGAGCACCTGAGAGGATCTtgg	GGATGAGCTTAAGAAAGAAGtgg	GCTGGTGTTGTCATAATCACtgg
58	atp1a1a.1	ZDB-GENE-001212-1	ENSDARG00000002791	protein_coding	Y	Y	Charcot-Marie-Tooth disease, axonal, type 2DD,Charcot-Marie-Tooth disease, axonal, type 2DD,Charcot-Marie-Tooth disease, axonal, type 2DD,Charcot-Marie-Tooth disease, axonal, type 2DD,Charcot-Marie-Tooth disease, axonal, type 2DD,Charcot-Marie-Tooth disease, axonal, type 2DD	mutated	GGACGATCACAAACTGTCCCtgg	0.15	CTTGCCCCCCTGCTCTGAGGtgg				AAAACTGCGGAAGTCTAGAAcgg	GGATGAACTCAAAAAAGAAGtgg
59	atp1a1a.2	ZDB-GENE-001212-2	ENSDARG00000007739	protein_coding	Y	Y	Charcot-Marie-Tooth disease, axonal, type 2DD,Charcot-Marie-Tooth disease, axonal, type 2DD,Charcot-Marie-Tooth disease, axonal, type 2DD,Charcot-Marie-Tooth disease, axonal, type 2DD,Charcot-Marie-Tooth disease, axonal, type 2DD,Charcot-Marie-Tooth disease, axonal, type 2DD	mutated	GGGACTTGTGCTTGCGTTTGtgg	0.7					GGGTTTTCATGGGAGAATTCagg
60	atp1a1a.3	ZDB-GENE-001212-3	ENSDARG00000039131	protein_coding	Y	Y	Charcot-Marie-Tooth disease, axonal, type 2DD,Charcot-Marie-Tooth disease, axonal, type 2DD,Charcot-Marie-Tooth disease, axonal, type 2DD,Charcot-Marie-Tooth disease, axonal, type 2DD,Charcot-Marie-Tooth disease, axonal, type 2DD,Charcot-Marie-Tooth disease, axonal, type 2DD	mutated	GACATTGGAGGAGCTCAGCagg	0.5					GGTGATCTTGTAGAGGTCAAagg
61	atp1a1a.5	ZDB-GENE-020501-1	ENSDARG00000040252	protein_coding	N	N	Charcot-Marie-Tooth disease, axonal, type 2DD,Charcot-Marie-Tooth disease, axonal, type 2DD,Charcot-Marie-Tooth disease, axonal, type 2DD,Charcot-Marie-Tooth disease, axonal, type 2DD,Charcot-Marie-Tooth disease, axonal, type 2DD,Charcot-Marie-Tooth disease, axonal, type 2DD	mutated	GTGGCGGCGACTTCAGAAGAtgg	0.5					GATACGATGCGAATATCAGCtgg	GCTAAGGCCTGCGTGATCCAtgg	GAAATCCACCAAAGAGTTGCcgg
62	si:ch211-132g1.3	ZDB-GENE-090312-148	ENSDARG00000089477	processed_transcript	Y	N	-	not mutated							GGCTCCTTTAGTGATAGGACtgg
63	si:ch211-132g1.2	ZDB-GENE-090313-25	ENSDARG00000093769	processed_transcript	N	N	-	mutated	GGCGGAGCTGAAGATGGATAtgg	0.05
64	si:ch211-132g1.6	ZDB-GENE-091204-469	ENSDARG00000093102	processed_transcript	N	N	-	mutated	GCCAATGGCCAACAGATTGggg	0.5					CTATTGTTAATCCTGCTGGagg	GTTTCCATTACTGGAGGTAAagg
65	si:ch211-132g1.4	ZDB-GENE-090313-26	ENSDARG00000095102	processed_transcript	N	N	-	mutated	GAACATCCTGCAGCATTAATggg	0.3					CCAGGAGAAAACCTCCAGCagg	GCCAATGGCCAACAGATTggg
66	si:ch211-132g1.1	ZDB-GENE-090313-24	ENSDARG00000040250	processed_transcript	Y	Y	-	mutated	GGAAAACCCTACAGCATTAAtgg	0.3					CCAAGAAAAAACCTCCAGCagg	AAACCTGCTGATATCAGATggg
67	si:ch211-132g1.7	ZDB-GENE-121214-287	ENSDARG00000075505	protein_coding	N	N	-	mutated	GGCCCTTTGCTCCGGGTGGAggg	0.5
68	slc5a3a	ZDB-GENE-090312-3	ENSDARG00000010376	protein_coding	Y	Y	-	mutated	GCGAATCGAGGTACCGTGAGtgg	0.3
69	oxgr1a.1	ZDB-GENE-060421-6734	ENSDARG00000033684	protein_coding	N	N	-	mutated	GAAGAGCAGCACCATCATCAtgg	0.3
70	oxgr1a.3	ZDB-GENE-090312-23	ENSDARG00000040247	protein_coding	Y	Y	-	mutated	GAGGAGCAGCACCATCATCAtgg	0.3
71	oxgr1a.2	ZDB-GENE-090312-1	ENSDARG00000078743	protein_coding	Y	Y	-	mutated	GAAGAGCAGCACCATCATCAtgg	0.3
72	mbnl2	ZDB-GENE-030131-9582	ENSDARG00000018460	protein_coding	Y	Y	-	mutated	GCGTCTTCAGATGTGCCGGtgg	0.3					GTGTGCCGGCAGTTTCAGAGagg
73	rap2ab	ZDB-GENE-090312-116	ENSDARG00000040246	protein_coding	Y	N	-	mutated	GGTGCTGGAGATCCTGGACAcgg	0.5
74	kpnb3	ZDB-GENE-030424-2	ENSDARG00000040245	protein_coding	Y	Y	-	mutated	GATGGCCGTCTGGATGTCTAcgg	0.3
75			ENSDARG00000082290	snoRNA	N	N	-	mutated	GCTGTCTTAAGGAACCACAagg	0.05
76	farp1	ZDB-GENE-070424-163	ENSDARG00000074381	protein_coding	Y	Y	-	mutated	GAAGTAATCGCCCTCGACGagg	0.3					GTGGGTTTGCTGCAGTATGGtgg
77	si:ch211-235f1.3	ZDB-GENE-091204-440	ENSDARG00000095179	protein_coding	N	N	-	mutated	GGAGGCGTATGATTCCCACCcgg	0.3
78	ggact.3	ZDB-GENE-070424-26	ENSDARG00000070579	protein_coding	N	N	-	mutated	GGCTCTGGAAAGCAGGTCTCtgg	0.3	GAGACCTGCTTTCCAGAGCCggg
79	ggact.2	ZDB-GENE-040912-8	ENSDARG00000038248	protein_coding	N	N	-	mutated	GCTGAATGTGCCTGGCTCtgg	0.15	GGCTCTGGACAGCGGGTCTAcgg
80	ggact.1	ZDB-GENE-061103-94	ENSDARG00000070581	protein_coding	N	N	-	mutated	GGATCTTTGGTCCGGGCACagg	0.5
81			ENSDARG00000086960	protein_coding	N	N	-	mutated	GGGAACGTCAACCTGGAGGagg	0.2
82			ENSDARG00000080082	miRNA	N	N	-	not mutated							GGCAACGCAGTTGCACAGTagg
83	rcan1b	ZDB-GENE-030131-8292	ENSDARG00000041157	protein_coding	Y	Y	-	mutated	GTCTGGTGGCCACAGTGGtgg	0.3					GTCTGAAGCTTTTGAAGAACtgg
84			ENSDARG00000082515	miRNA	N	N	-	mutated	GTGCTACTGCTTTGTTCTGGagg	0.1	GGTGTTCAGCTGCTGTGCATtgg	0.1
85			ENSDARG00000083333	miRNA	N	N	-	mutated	GGCAAGACACCCAACCTAAcgg	0.1	GGTGTTCAGCTGCTGTGCATtgg	0.1
86			ENSDARG00000081650	miRNA	N	N	-	mutated	GTGCTACTGCTTTGTTCTGGagg	0.35	GGTGTTCAGCTGCTGTGCATtgg	0.35
87			ENSDARG00000082292	miRNA	N	N	-	mutated	GTGCTACTGCTTTGTTCTGGagg	0.4	GGTGTTCAGCTGCTGTGCATtgg	0.4
88			ENSDARG00000081789	miRNA	N	N	-	mutated	GTGCTACTGCTTTGTTCTGGagg	0.3	GGTGTTCAGCTGCTGTGCATtgg	0.3
89			ENSDARG00000083147	miRNA	N	N	-	mutated	GTGCTACTGCTTTGTTCTGGagg	0.35	GGTGTTCAGCTGCTGTGCATtgg	0.35
90			ENSDARG00000090860	protein_coding	N	N	-	mutated	GAAAACCTCCGGTTGATTTTagg	0.5
91	slitrk6	ZDB-GENE-030131-2816	ENSDARG00000087467	protein_coding	Y	Y	Deafness and myopia	mutated	GGAGGACACATTCCAGGGGTtgg	0.15
92	spry2	ZDB-GENE-030131-7038	ENSDARG00000078308	protein_coding	Y	Y	{IgA nephropathy, susceptibility to, 3}	mutated	GTACACGGAGGGCCCGACGGtgg	0.2					GAGCTTTGCGTGACAGTGGCagg
93	ndfip2	ZDB-GENE-040426-2662	ENSDARG00000033928	protein_coding	Y	Y	-	mutated	GATTCCCTCCAAAGCGCCAAcgg	0.2
94	tuba8l2	ZDB-GENE-040426-1646	ENSDARG00000031164	protein_coding	Y	Y	-	mutated	GAGTCGTCATGTCCTCCCACtgg	0.3
95	stk16	ZDB-GENE-050417-102	ENSDARG00000037777	protein_coding	Y	Y	-	mutated	GCTCCAGAGAAGATGGGCCagg	0.2
96	atic	ZDB-GENE-011212-4	ENSDARG00000016706	protein_coding	Y	Y	AICA-ribosiduria due to ATIC deficiency	mutated	GGTGGAGTTCGCCAGGCGTCtgg	0.4
97	mnx2b	ZDB-GENE-040415-2	ENSDARG00000030350	protein_coding	N	N	-	mutated	GATGTGGTTCTTCAGCTAAAagg	0.2
98	fn1b	ZDB-GENE-030131-6545	ENSDARG00000006526	protein_coding	Y	Y	Spondylometaphyseal dysplasia, corner fracture type,Spondylometaphyseal dysplasia, corner fracture type,Plasma fibronectin deficiency,Glomerulopathy with fibronectin deposits 2	mutated	GGATGAACGATGAGTGGGAGcgg	0.05
99	cpo	ZDB-GENE-070619-6	ENSDARG00000077688	protein_coding	Y	Y	-	mutated	GGCCTCAATCACATCCATTTtgg	0.3
100	nrp2a	ZDB-GENE-040611-2	ENSDARG00000031622	protein_coding	Y	Y	-	mutated	GCCACAGTATCGTCCGATCAAggg	0.5
101			ENSDARG00000079006	protein_coding	N	N	-	mutated	GAGATCCGAGATGGGAATTcgg	0.4
102			ENSDARG00000067785	protein_coding	N	N	-	mutated	GTCTACCTTAAGTTTATCCAtgg	0.5					GCTCTGATGATTCAACTCAAcgg
103	si:ch1073-345a8.1	ZDB-GENE-091204-447	ENSDARG00000092671	processed_transcript	N	N	-	mutated	GGCTGTAGTAGCTCTTCAGAGagg	0.6
104	abcb6a	ZDB-GENE-050517-9	ENSDARG00000063297	protein_coding	Y	Y	Dyschromatosis universalis hereditaria 3,Pseudohyperkalemia, familial, 2, due to red cell leak,Pseudohyperkalemia, familial, 2, due to red cell leak,[Blood group, Langereis system],Microphthalmia, isolated, with coloboma 7	mutated	GGATGGTGTTTCGGCTGAGCtgg	0.75					GTTTGTTGGTGCCATACATGtgg	GAGCTGGAGCGCGGAGCTGCcgg
105	cnppd1	ZDB-GENE-030131-6808	ENSDARG00000027078	protein_coding	Y	Y	-	mutated	GCTCTATCATGCCCCATGACagg	0.3
106	prkag3a	ZDB-GENE-091204-419	ENSDARG00000017537	protein_coding	Y	Y	-	mutated	GCAATTCCTACCAGCTGCAAACtgg	0.25					GTTCACTAAACAGTCCTCAtgg	GGTACTACAGATCTCCTAtgg
107	retreg2	ZDB-GENE-061215-128	ENSDARG00000063270	protein_coding	Y	Y	-	mutated	GGGTCTGGAGGCCTGGTTCCcgg	0.33
108	mdh1b	ZDB-GENE-060929-384	ENSDARG00000018008	protein_coding	Y	Y	-	mutated	GGAGGACACCTGCGCATCTATtgg	0.2
109	fastkd2	ZDB-GENE-090313-7	ENSDARG00000074031	protein_coding	Y	Y	Mitochondrial complex IV deficiency	mutated	GCGTGAGAAGATGCTGCTCagg	0.3	GCATTGTTGCATCACCTCAGTtgg				GCATTGTTGCATCACCTCAGTtgg
110	gtf3c3	ZDB-GENE-040914-80	ENSDARG00000043247	protein_coding	Y	Y	-	mutated	GGTGGCGATGGTGAGGGCTCagg	0.4
111	hecw2b	ZDB-GENE-101001-3	ENSDARG00000063253	protein_coding	Y	Y	Neurodevelopmental disorder with hypotonia, seizures, and absent language,Neurodevelopmental disorder with hypotonia, seizures, and absent language	mutated	GGGGCAGAGGGGCAGGTGGAtgg	0.4
112	klf7a	ZDB-GENE-050522-276	ENSDARG00000073857	protein_coding	Y	Y	-	mutated	GCTTGGGTTCTGTCTGCagg	0.3					GCTGAGGCGAAAGTGGCACCggg	GGCTTGAGCTCTGCCAAGCTTGtgg
113	si:ch211-93g23.2	ZDB-GENE-090312-164	ENSDARG00000070558	protein_coding	Y	N	-	mutated	GTTGAATCCTACCAGCGACACcgg	0.15					GTCAAGAAGTACGGGGCGagg	GGTGGACAGGATTCTGAAGCCcgg
114	ube2f	ZDB-GENE-040426-2557	ENSDARG00000025754	protein_coding	N	N	-	mutated	GGCATCGTTAGAGCCTGCAGggg	0.6
115	erbb4a	ZDB-GENE-030918-4	ENSDARG00000063207	protein_coding	Y	Y	Amyotrophic lateral sclerosis 19	mutated	GGGAGGTGACGGGTTACGTGTtgg	0.3					GTCATGCTGACACCATTCATtgg
116	si:ch211-227n20.2	ZDB-GENE-090313-93	ENSDARG00000095087	processed_transcript	N	N	-	mutated	GATGTGGACACGACGCGCAACcgg	0.35
117			ENSDARG00000082651	snRNA	N	N	-	not mutated
118			ENSDARG00000089167	protein_coding	N	N	-	mutated	GCATTGGGATTGTGCTCGAGCtgg	0.6					GATGATGTCCTGCCAGTGGAtgg
119	si:ch73-383l1.1	ZDB-GENE-121214-64	ENSDARG00000090408	protein_coding	Y	Y	-	mutated	GCATTGGGATTGTGCTCGAGCtgg	0.6					GGACTACGTTCATGAACACCagg
120	efnb2b	ZDB-GENE-010618-1	ENSDARG00000074050	protein_coding	Y	Y	-	mutated	GAGTTCAGCCCCAACCTGTGggg	0.3					GGCAGGTCTCGAGTTGTTCTTtgg
121	mxb	ZDB-GENE-030721-6	ENSDARG00000004953	protein_coding	N	N	-	mutated	GTCATAGGAGACCAAAGCTCggg	0.4	GGCTCAGGCAGAGGATCCCGagg
122	mxa	ZDB-GENE-030721-5	ENSDARG00000021688	protein_coding	Y	Y	-	mutated	GTCATAGGAGACCAAAGCTCggg	0.3
123	pcnp	ZDB-GENE-041010-130	ENSDARG00000037713	protein_coding	N	N	-	mutated	GCATGACAGCAAAGAAACCTAtgg	0.35
124	mylz3	ZDB-GENE-000322-6	ENSDARG00000017441	protein_coding	N	N	-	mutated	GACCCAGGGCACGCATGATATcgg	0.4
125	lancl1	ZDB-GENE-040924-1	ENSDARG00000013741	protein_coding	Y	Y	-	mutated	GGAGACCCGACTTTCCTCCAGagg	0.4
126	radil	ZDB-GENE-071206-1	ENSDARG00000079779	protein_coding	Y	Y	-	not mutated
127	en1b	ZDB-GENE-980526-6	ENSDARG00000015073	protein_coding	Y	Y	-	mutated	GGATCTACCGCAGCAAGGAAcgg	0.15
128	arglu1b	ZDB-GENE-040426-736	ENSDARG00000018319	protein_coding	Y	N	-	mutated	TGATTGAGGAGGAGACAGCGcgg	0.1
129			ENSDARG00000003783	protein_coding	N	N	-	mutated	GAGTTCAGCCCCAACCTGTGggg	0.2					GGCAGGTCTCGAGTTGTTCTTtgg
130			ENSDARG00000087845	protein_coding	N	N	-	mutated	GGGAAAGAGTTCGGTTCagg	0.5					GGAAACAATCAATCTGGTTGtgg	GGCTCAGGCAGAGGATCCCGagg	GGATCAGGTCACTCTAAATGagg	GGAAGACTTTGATGACCCAGcgg
131	si:dkey-79f11.1	ZDB-GENE-090313-334	ENSDARG00000096052	protein_coding	Y	Y	-	not mutated							GGCAGAGTGGCTGTCTGCAATtgg	GGACGTAATGCAACTCAGACtgg	GGAGTGACAAAACCAGGGCACagg
132	si:dkey-79f11.1	ZDB-GENE-090313-334	ENSDARG00000092297	protein_coding	Y	Y	-	mutated	GGACGTAATGCAACTCAGACtgg	0.35					TTAAAAATCTAATTCCAAtgg	GGCTGGTGGAGAATGAAAGggg	GGACGAGACCAGTGCATCCCtgg	GGACGAGACCAGTGCATCCCtgg	GGCATCCATATAGGTTTCGTtgg	CAACATCCTCGATGACATtgg
133	si:dkeyp-9d4.2	ZDB-GENE-090312-156	ENSDARG00000029720	protein_coding	N	N	-	not mutated							GGAGCTTGACGCAATTAAGATCtgg	CATACACGGCCATGTGAAGGagg	GGTAGCTGGACAAATTGGAGCagg	GGTGATTGTCCTGACTAAAGagg	GGAGTTCTGCAGTGCAGAGATtgg	GGAAAAAAGAAATGGGagg	GGTCGAAAGTAATCTAAagg	GGAGTTCTGCAGTGCAGAGATtgg
134	si:dkey-79f11.4	ZDB-GENE-090312-75	ENSDARG00000092859	processed_transcript	N	N	-	not mutated
135	si:dkey-79f11.5	ZDB-GENE-030131-9145	ENSDARG00000075791	protein_coding	N	N	-	mutated	GGTCAAAAATGATCTAAGGAagg	0.3					GGAGCAGTCAATCGATTATAagg
136	si:dkey-79f11.6	ZDB-GENE-090313-337	ENSDARG00000092634	processed_transcript	N	N	-	mutated	GGTCAAAAATGATCTAAGGAagg	0.4					GGAGAACCTGAAGAATTTCAtgg	GGTCGGAGAGGCTGGGGTCACtgg	GGGAAAATCATGGTCATtgg
137	si:dkey-79f11.7	ZDB-GENE-090313-338	ENSDARG00000092361	protein_coding	N	N	-	mutated	GGAAGTTTCACACGAAAGGTggg	0.35					CCATGGAGAAAATTTGATTGggg	GGAAAAACCATGGAGAAAATTTGATtgg
138	si:dkey-79f11.8	ZDB-GENE-030131-4806	ENSDARG00000095673	protein_coding	Y	Y	-	mutated	GCACTAGTTAACGCAAGTGAtgg	0.05					GGTGTTGATGGTTGATATGAtgg	GGCAGAAAGACTGATCGGAGagg
139	si:dkey-79f11.9	ZDB-GENE-090313-339	ENSDARG00000095309	processed_transcript	N	N	-	mutated	GGTAGCTGGACAAATTGGAGcgg	0.15
140	si:dkey-79f11.10	ZDB-GENE-050302-48	ENSDARG00000093857	protein_coding	N	N	-	not mutated							GGATTTGGTGGTGGTGGtgg	GGAGCAGTCAATCGATTATAagg	GGTCAAAAAAAATCTAAGAAtgg	GGAGGCAGTTTGACtgg
141	si:dkey-79f11.11	ZDB-GENE-090313-335	ENSDARG00000095344	processed_transcript	N	N	-	not mutated							GGAAGTGCAGAATTTCTTGAagg	AGTGCAGAAAAATGCCTTGGagg	GGAAGACCAAAAAGTCAGTCtgg	GGATTAATCTGAAGTTCCACtgg	GGGTCTGGAGGTCTGCAGTTtgg	GGTAATCTGAAGTTCCCAACtgg	GGTTCCACAAATGCCAATGTtgg
142			ENSDARG00000088129	snoRNA	N	N	-	not mutated
143			ENSDARG00000086157	snoRNA	N	N	-	not mutated
144			ENSDARG00000086351	snoRNA	N	N	-	mutated	GGTGTCAGAAAAAGTTAAtgg	0.65
145	mmd2b	ZDB-GENE-090313-336	ENSDARG00000089090	protein_coding	N	N	-	mutated	GGCTGATATCTCTTATTATAagg	0.3					GGATCATTCCCAGCATTGTggg
146	radil	ZDB-GENE-071206-1	ENSDARG00000091919	protein_coding	Y	Y	-	not mutated							GCAGGTGCGTGATGATCCAGcgg
147			ENSDARG00000007602	protein_coding	N	N	-	not mutated							GGTCGGAAATGATCTAAAGAagg	GGGTTTAGAATCTGAAGCATtgg	GGGTTTAGAATCTGAAGCATtgg
148			ENSDARG00000020489	protein_coding	N	N	-	mutated	GGGTTACTTCCCGTCCAACAtgg	0.4
149	slc5a10	ZDB-GENE-110922-5	ENSDARG00000074212	protein_coding	N	N	-	not mutated							GGGCTCCGGGCTCTTCATcgg	GGGCTCTTCATCGGTCTGGCggg
150	fam83ga	ZDB-GENE-110922-6	ENSDARG00000062929	protein_coding	N	N	-	not mutated							GGATGGTATGACGGAGGGAGagg	GGTTTTAAAAAGAAAGtgg
151	grapb	ZDB-GENE-050913-4	ENSDARG00000022668	protein_coding	N	N	-	mutated	GGTACACGGCAGAGCTGTtgg	0.15					GATGAGCTCAGTTTCCAGAAggg
152	cacna1hb	ZDB-GENE-090312-128	ENSDARG00000070528	protein_coding	Y	Y	Hyperaldosteronism, familial, type IV,Hyperaldosteronism, familial, type IV,{Epilepsy, childhood absence, susceptibility to, 6},{Epilepsy, idiopathic generalized, susceptibility to, 6}	not mutated							GCTCCACCAACCGGGAGAACggg
153	syngr3b	ZDB-GENE-070822-6	ENSDARG00000025034	protein_coding	N	N	-	not mutated							GGGCTATGTGAATATggg
154	myo15ab	ZDB-GENE-090312-149	ENSDARG00000078474	protein_coding	Y	Y	Deafness, autosomal recessive 3	mutated	GGTTGTTTCCATGGTGATAGtgg	0.2					GGAGGACAGTGAAGagg
155	alkbh5	ZDB-GENE-061013-602	ENSDARG00000063003	protein_coding	N	N	-	mutated	GGAGAAGCGCGGACCCGGGCagg	0.8
156	mief2	ZDB-GENE-060929-864	ENSDARG00000002377	protein_coding	N	N	-	mutated	GGTGATGGAATCGATGAACtgg	0.3					GGCTGGTGCTGGGGGTcgg
157	smcr8b	ZDB-GENE-061122-1	ENSDARG00000015803	protein_coding	Y	Y	-	mutated	GGAACTGTAAGTAATGGCTGggg	0.35					GGAACCGTAACCTGGAGAGCcgg	GGGGATGCCACCCCAtgg	GGAGGTAAAGCTTAGAGATTtgg
158	zgc:112980	ZDB-GENE-050306-1	ENSDARG00000037739	protein_coding	Y	Y	-	mutated	TGTGCCCAGGCATATCGAGGagg	0.3					ACTTTACTGCAGAAATTTGCtgg	GGAGGTGGATGAGGACTtgg
159	ptcd1	ZDB-GENE-030131-6146	ENSDARG00000076176	protein_coding	Y	Y	-	mutated	GGGGTTTTGACACGGAACAGcgg	0.2					GGAAAAGTTCAAGTCCAGAAcgg	GGTGTAATTGAATTCCTCagg
160	si:ch211-160d14.6	ZDB-GENE-121214-93	ENSDARG00000079873	protein_coding	Y	Y	-	mutated	GGCTCTGGCGAGCTCTGCtgg	0.65
161			ENSDARG00000079332	protein_coding	N	N	-	not mutated
162			ENSDARG00000094096	protein_coding	N	N	-	not mutated
163			ENSDARG00000075411	protein_coding	N	N	-	not mutated
164	fbxl18	ZDB-GENE-050913-65	ENSDARG00000007443	protein_coding	Y	Y	-	mutated	GGCCGGCTCTACAGTGGATCagg	0.35					GGCCAGCGAGGTCTGGAggg	GGCTGGGAATGAATCGCagg
165	actb1	ZDB-GENE-000329-1	ENSDARG00000037746	protein_coding	Y	N	Baraitser-Winter syndrome 1,Dystonia, juvenile-onset,Dystonia, juvenile-onset	mutated	GGGACAGAAAGACTCCTATGtgg	0.3					GGGATGACATGGAGAAGATCtgg	GGCTTTGGGATTCAGggg
166	fscn1b	ZDB-GENE-120507-1	ENSDARG00000037747	protein_coding	Y	Y	-	mutated	TTCACGCTGGAATTCCGCGCggg	0.4
167	abcg2b	ZDB-GENE-050517-36	ENSDARG00000079361	protein_coding	Y	Y	-	mutated	GGGCACTCTGACTGTGCggg	0.1
168	zgc:77849	ZDB-GENE-030131-1107	ENSDARG00000012458	protein_coding	Y	Y	-	mutated	GGCCGAGCAGGAGGAACcgg	0.55
169	grin2ab	ZDB-GENE-070424-223	ENSDARG00000070543	protein_coding	Y	Y	Epilepsy, focal, with speech disorder and with or without mental retardation	mutated	GGAGGAAGCCCGTTCGCTAggg	0.2					GGACTCGCCTGCAGGATGCTGtgg	GGGGCTGGCTTTGTGtgg	GGCTTTGCTGGGCGGGTCACagg	GGTGAATCAGACGGACCCAggg	GGTTCCAAAGATGAAGCAGCGCtgg
170	si:dkey-20i6.2	ZDB-GENE-070424-224	ENSDARG00000093490	processed_transcript	N	N	-	not mutated
171	si:ch73-191k20.1	ZDB-GENE-090313-140	ENSDARG00000094298	processed_transcript	N	N	-	mutated	GGTGGGACGGAGCAGGGTTTcgg	0.35					GGAATGCAATCTTATCAAACagg
172	si:ch73-191k20.2	ZDB-GENE-090313-141	ENSDARG00000089873	protein_coding	N	N	-	mutated	GGAGGCTCTGCGGATTTGGGtgg	0.3
173	si:ch73-191k20.4	ZDB-GENE-090313-142	ENSDARG00000093438	processed_transcript	N	N	-	mutated	GGAGCATTTGTAAACACGGTGtgg	0.55					GGATACCGCTGTAAAGTTTtgg
174	si:ch73-191k20.3	ZDB-GENE-090312-62	ENSDARG00000094206	protein_coding	N	N	-	not mutated							AGCGGAGGTAAACAGTATTAtgg
175	tlr2	ZDB-GENE-040219-6	ENSDARG00000037758	protein_coding	Y	Y	{Colorectal cancer, susceptibility to},{Mycobacterium tuberculosis, susceptibility to},{Leprosy, susceptibility to}	mutated	GGGTGGGAGACATCTTGAagg	0.2					GGAGGAGTTTTGGAAAGTCagg	GGAGAGAGATTGTTCagg
176	prkcba	ZDB-GENE-040426-1354	ENSDARG00000008723	protein_coding	Y	Y	-	mutated	GGGGAGTCTTACCTTGACACtgg	0.5
177	cacng3a	ZDB-GENE-090312-124	ENSDARG00000058460	protein_coding	Y	Y	-	mutated	GGACTCTGGAGACAGTGCTGCAtgg	0.3					GGGTCTGCTGTTCATtgg	GGAGCCTAATGACCATCGCGGTggg	GGATTATGAACAAGATGCTGcgg
178	si:ch211-14k19.8	ZDB-GENE-051214-4	ENSDARG00000092972	protein_coding	N	N	-	mutated	CATTAGCGACAGTGCTACCAagg	0.3					GGATCTCTGACCTCGCGTTCACtgg	GGAAAGAGTATACGGCAggg	GGACTTACCGCCATATAGCtgg
179	vap	ZDB-GENE-090313-42	ENSDARG00000088975	protein_coding	Y	Y	-	mutated	GGGGTTTCATTGCTGTTCACtgg	0.1
180	vap	ZDB-GENE-090313-42	ENSDARG00000093053	protein_coding	Y	Y	-	mutated	GAGAGCATAGTGGCTCAATCcgg	0.3
181	ndufab1a	ZDB-GENE-040801-1	ENSDARG00000058463	protein_coding	N	N	-	mutated	GCAGCTCCGCTCATCCATGGCcgg	0.3
182	palb2	ZDB-GENE-090313-43	ENSDARG00000076716	protein_coding	Y	Y	{Breast cancer, susceptibility to},Fanconi anemia, complementation group N,{Pancreatic cancer, susceptibility to, 3}	mutated	GGGCTTCGCTTGCATGCAGggg	0.08	GGATTAATACTCTCCAGTTGggg				GGATTTCCACTTACCCGATGTGagg
183	rasd3	ZDB-GENE-060818-9	ENSDARG00000058464	protein_coding	N	N	-	mutated	GAGGGTCAGTGGGAAATTTTcgg	0.09	GCAGAAGAACACAAGTTGACtgg				GCGCAAACGCGTCCCCGGTTcgg	GGACGGTGCGCTTTGTGTTTCTCtgg	GTGTTTCTGGGCGCAGCCGCGggg	GGAGTCGCCAGGCCACTGCGGGGagg	GGAGGTGCAGAGACTTCGTGTGagg	GCGCTCTTTGCATCCGAACCCCggg	GAACAAAGCGGACCTGTGCAGCGCcgg	GAAGATGTCTCTGTTAGTGCGCagg	GCGCAAACGCGTCCCCGGTTTTcgg	GAAGATGTCTCTGTTAGTGCagg	GGACGGTGCGCTTTGTGTTTCtgg	GTGTTTCTGGGCGCAGCCGggg	GCTCGAGTACGACACTGAagg	GCGCTCTTTGCATCCGAACCggg	GGAGGTGCAGAGACTTCGTGagg	GAACAAAGCGGACCTGTGCAGCcgg	GGAGTCGCCAGGCCACTGCGGagg	GAATCGATCCTGCAAGAAGcgg
184	plk1	ZDB-GENE-021115-7	ENSDARG00000058471	protein_coding	Y	Y	-	mutated	GCTGCTGAAGCCGCACCAGAagg	0.15					GGCTTCAGCAGCATCGACTTTTcgg
185	ern2	ZDB-GENE-090312-15	ENSDARG00000058475	protein_coding	Y	Y	-	mutated	GAAACAAAGAGCAGAGACTCggg	0.25					GGTGCAGTCGTCTCCCTGCGCagg	GGAAGTCTGTATGTTCTCGGGGagg
186			ENSDARG00000080404	snRNA	N	N	-	mutated	GTCCGCTGCAACTCAGAGGCAcgg	0
187	chtf18	ZDB-GENE-050522-508	ENSDARG00000058480	protein_coding	Y	Y	-	not mutated							GCAGATGAGTTGGAAGTCACAtgg	GACGAATATGACGAAATGTAcgg	GGACGAATATGACGAAATGTATAcgg	GTTGGAAGTCATGGCTGAATATtgg	GTTCGAGGAAGCCCTTGTGTCCTCcgg	GTCCGGAGACCAGCCATCACAagg	GTGGCGAAAAAGCTCCAGTTTTtgg	GGAGTCACCGAAGCAGGTGAGAcgg	GTGATGTAATCTCCGATTGCGCagg	GGGTCTACCTTAACAAGAAAGAGagg	GCGAGTTACGGAAGGCTCTCTCggg	GTAACTCGCTGAATGGACTCTagg	GTTCCCATTGAAGTGCTCACAagg	GGTGTGGATGGGGATAGTGTGggg	GCATCTTCACGACTTTGGGGGtgg	GAAGCATCTTCACGACTTTTTggg
188	gng13a	ZDB-GENE-081022-188	ENSDARG00000024740	protein_coding	N	N	-	mutated	GCTCCTAAACCTCAGTGTCagg	0.1	GCCATGAAGGACAACCCGTggg				GTGAATCCAGATGCCATGAGAagg	GGATGGAGGAGAAAATGACCGCGagg	GGTGATTTAGATGGATGAGCGCtgg	GGAGCCACTTCTGCTGCCATATAggg	GGGTTGTCCTTCATGGCATCTCtgg	GGTTGTCCTTCATGGCATCTCtgg	GGAGAGATGAGTAGCTCGCGCcgg	GAGCTGTCAATCATCCCTATAtgg	GTGGCTCCGCCCTCTTACACACagg
189	zgc:136472	ZDB-GENE-060421-2552	ENSDARG00000058445	protein_coding	Y	Y	-	mutated	GGCGGAGCTTTTAAGAACTGggg	0.4					GGGTTATTCTTGTCTCCAGACagg
190	ubn1	ZDB-GENE-070928-28	ENSDARG00000063169	protein_coding	Y	Y	-	mutated	GAATATGGGCTTGCTAAGAagg	0.2
191	si:ch211-57e21.4	ZDB-GENE-100922-172	ENSDARG00000092791	processed_transcript	N	N	-	mutated	GGCCATATTGCTCAGACTGAcgg	0.2	GTAAGGTATAGGCTTACTGggg				GTGTAGTGTGGACTTGCTATagg	GGCTTACTGGGGCACAGTATCtgg
192	uncx4.1	ZDB-GENE-050714-1	ENSDARG00000037760	protein_coding	N	N	-	mutated	GGCTCGCCGCTGCAGGTAGTggg	0.4
193	micall2b	ZDB-GENE-030131-5803	ENSDARG00000017834	protein_coding	Y	Y	-	mutated	GGTGTTTTATTCTCCGTGGCtgg	0.2					CACATCTTTCCGGGACGGTTtgg
194	si:ch73-12o23.1	ZDB-GENE-130530-749	ENSDARG00000074282	protein_coding	Y	Y	-	mutated	GGCAATGTTTCGGCACAGAAtgg	0.1					GGCCTATGGGATTCTGTAGAggg
195	ugt5b4	ZDB-GENE-070112-2332	ENSDARG00000057612	protein_coding	N	N	-	mutated	GGATCCTGCCATGTACGGAGggg	0.35					GGTGTAATTGATGTGTAGTGCagg	GGTTGAAGCACTTCATGCCAAagg
196	ugt5b3	ZDB-GENE-100406-5	ENSDARG00000094549	protein_coding	Y	Y	-	mutated	GTAAATCTCAAGTCCTCAGGagg	0.3					GGTCACAATATTACAGTCATGagg
197	ugt5b2	ZDB-GENE-100406-4	ENSDARG00000091916	protein_coding	N	N	-	mutated	GGATCCTGCCATGTACGGAGggg	0.25					GGTCATGATGTTACAGTCATGagg
198	elfn1b	ZDB-GENE-080327-21	ENSDARG00000074372	protein_coding	Y	Y	-	mutated	GGTGCCTCTGTAGGGGATGAtgg	0.4					GGGCAGAGGCAGAGCGGATTcgg
199	mad1l1	ZDB-GENE-040426-1081	ENSDARG00000033852	protein_coding	Y	Y	Prostate cancer, somatic,Lymphoma, somatic	mutated	GGTCAGCAGATCCAGATTcgg	0.4
200	pmm2	ZDB-GENE-030722-6	ENSDARG00000037654	protein_coding	Y	Y	Congenital disorder of glycosylation, type Ia	mutated	GGCAGATGTTGTACACGTGGagg	0.2
201	zgc:56409	ZDB-GENE-040426-1019	ENSDARG00000037652	protein_coding	N	N	-	mutated	GGACTAGAGAAGAGCACAGtgg	0.3
202	rgs11	ZDB-GENE-080220-46	ENSDARG00000037646	protein_coding	Y	Y	-	mutated	GGACAGTTTCTCGTGAAGTAtgg	0.3
203	tmem8a	ZDB-GENE-090312-158	ENSDARG00000032795	protein_coding	Y	Y	-	mutated	GGGCACTCTGGTCATTTCCAtgg	0.5					GGCATCGTATCCGCTCTGATtgg
204	pdia2	ZDB-GENE-040426-705	ENSDARG00000018263	protein_coding	Y	Y	-	mutated	GAACAAATTTTCAACTCCAagg	0.3					GAAATCTGAGGAGAAAGTTGagg	GGTTTCTACACATCCTGGCTCTcgg
205	si:dkeyp-75b4.8	ZDB-GENE-090313-395	ENSDARG00000077542	protein_coding	N	N	-	mutated	GGCTCATTGTAGGCAGGCGGtgg	0.35					GGGCTCATTGTAGGCagg	CTCATTGTAGGCAGGCGGTGGTGtgg
206	si:dkeyp-75b4.7	ZDB-GENE-090312-58	ENSDARG00000070490	protein_coding	N	N	-	mutated	GGCTGAACCACGATCACCTGcgg	0.3
207	si:dkeyp-75b4.9	ZDB-GENE-090313-396	ENSDARG00000015678	protein_coding	N	N	-	mutated	GGCAGTCTAAGAGAGTGAGAtgg	0.15
208	si:dkeyp-75b4.10	ZDB-GENE-090313-394	ENSDARG00000079043	protein_coding	N	N	-	mutated	GTCGAAGATGCCCCTCTGGCtgg	0.6					GGCATCACCCGGACCTGGATtgg
209	trim2b	ZDB-GENE-090312-70	ENSDARG00000076174	protein_coding	N	N	Charcot-Marie-Tooth disease, type 2R	mutated	GGACGCTCTTCCTGGTGTCGagg	0.2
210	rnf175	ZDB-GENE-040426-1104	ENSDARG00000037647	protein_coding	Y	Y	-	mutated	GGCTACACGTGAAGCACAGagg	0.35					GGTCACACTGCTGCAGATGTggg	GGTGGCGTTTTCTGTCCACAtgg
211	fgb	ZDB-GENE-030131-9261	ENSDARG00000008969	protein_coding	Y	Y	Afibrinogenemia, congenital,Hypofibrinogenemia, congenital,Dysfibrinogenemia, congenital	mutated	GGAGCAACCTGAATCAGGcgg	0.4
212	fga	ZDB-GENE-031010-21	ENSDARG00000020741	protein_coding	Y	Y	Afibrinogenemia, congenital,Amyloidosis, familial visceral,Hypodysfibrinogenemia, congenital,Dysfibrinogenemia, congenital	mutated	TGATAACAGGTATATGTCTCtgg	0.3
213			ENSDARG00000057718	protein_coding	N	N	-	mutated	GGGGGACAGCACCAAGCTGCtgg	0.15
214	lratb.1	ZDB-GENE-060810-31	ENSDARG00000057813	protein_coding	Y	Y	Leber congenital amaurosis 14,Retinal dystrophy, early-onset severe,Retinitis pigmentosa, juvenile	mutated	TCATTTTGGCATTTACCTcgg	0.1
215	lratb.2	ZDB-GENE-081022-106	ENSDARG00000077652	protein_coding	Y	Y	-	mutated	GGCTACACACCTTGTCCATAtgg	0.1
216	rbm46	ZDB-GENE-061013-298	ENSDARG00000079452	protein_coding	Y	Y	-	mutated	GGCTCGTTGGGCTTTCTCGCggg	0.6
217	npy2rl	ZDB-GENE-111115-4	ENSDARG00000089943	protein_coding	N	N	-	mutated	GGGGGACAGCACCAAGCTGCtgg	0.15
218	eif3f	ZDB-GENE-100215-2	ENSDARG00000077533	protein_coding	N	N	-	mutated	GGTGGTTTTGGCTTCGATTGtgg	0.5					GGAGCGAGTCGCGTGATCggg	GGTCGTGAAAATCCACCCGGtgg
219	zgc:77880	ZDB-GENE-040426-1901	ENSDARG00000030563	protein_coding	Y	Y	-	mutated	GGCTGAAACCACCAGTGCCAtgg	0.5
220	pip4p1b	ZDB-GENE-121214-195	ENSDARG00000026387	protein_coding	Y	Y	-	mutated	GGTTTGCTGATCGGTCGGTAggg	0.3
221	si:ch211-243g6.3	ZDB-GENE-121214-124	ENSDARG00000070495	protein_coding	Y	Y	-	mutated	GGAGAAGGAGTACTTTGGCCtgg	0.5
222	dachb	ZDB-GENE-020402-4	ENSDARG00000034785	protein_coding	Y	N	-	mutated	TCAGCGGGACTCGAGAAGAAcgg	0.5					GGAAAAGGTCAAATACTTGAggg
223	cnpy3	ZDB-GENE-050411-12	ENSDARG00000070512	protein_coding	Y	Y	Epileptic encephalopathy, early infantile, 60	mutated	GGCGGTGCCCCTTTATCATCCagg	0.1					GGAAGCAATCGCTTTGCAAagg	GGTGACGGAGAACGTTTGCTCAagg
224	trpc5a	ZDB-GENE-040812-1	ENSDARG00000070504	protein_coding	Y	Y	-	mutated	GGAGGTAGAGCTCTCTCCAGagg	0.4
225	zgc:174945	ZDB-GENE-080204-80	ENSDARG00000062057	protein_coding	Y	Y	-	mutated	GGCCTTCCATCTCCTCCACcgg	0.05
226	sc:d0661	ZDB-GENE-080327-33	ENSDARG00000070502	protein_coding	N	N	-	mutated	GGAGTAACGGCTGTTGTGTTtgg	0.3					GGAAATTGTGGCACGAGGAGTAAcgg
227	si:dkey-31e10.1	ZDB-GENE-060503-356	ENSDARG00000067992	protein_coding	N	N	-	mutated	GGAGACACGGCTGTTGTGTTtgg	0.6
228	zgc:103678	ZDB-GENE-040912-107	ENSDARG00000037679	protein_coding	N	N	-	mutated	GGCAGACTTTATTCACGACTGcgg	0.05					GGCCAAAGACGGTTTTCTTCtgg
229	atp1b1b	ZDB-GENE-001127-4	ENSDARG00000076833	protein_coding	N	N	[Blood pressure regulation QTL]	mutated	GGACGTACCGGCGGGAGTTGggg	0.15
230	cnga3b	ZDB-GENE-090312-121	ENSDARG00000012297	protein_coding	N	N	Achromatopsia 2	mutated	GGATGATTACACAATCCTAtgg	0.3
231	si:ch73-222h13.1	ZDB-GENE-090313-144	ENSDARG00000087107	protein_coding	Y	Y	-	mutated	GGGGAAGACTAATGTGAGATggg	0.3
232			ENSDARG00000075776	protein_coding	N	N	-	mutated	GGCTGCACCTCAGAACGTGAagg	0.5
233	crfb15	ZDB-GENE-071120-6	ENSDARG00000096495	protein_coding	N	N	-	mutated	GGATGGACACCACATCTATGCtgg	0.6
234	dmd	ZDB-GENE-010426-1	ENSDARG00000008487	protein_coding	Y	Y	Becker muscular dystrophy,Duchenne muscular dystrophy,Cardiomyopathy, dilated, 3B	mutated	GGCCGAAGCAGTGAACCCACagg	0.9					GCGGTTCTCGGCATACAGGAcgg
235	knl1	ZDB-GENE-030131-5437	ENSDARG00000070239	protein_coding	Y	Y	Microcephaly 4, primary, autosomal recessive,Microcephaly 4, primary, autosomal recessive	mutated	GGACCTCTTACATCACTATCtgg	0.111					GGATCCATACAAAACTTACAtgg	GGATTATGAAATCAAAGAGGagg
236	knstrn	ZDB-GENE-081022-187	ENSDARG00000074379	protein_coding	N	N	-	mutated	GGTCAAGCTTTTCTGCTACTagg	0.1
237	sdk1b	ZDB-GENE-090311-17	ENSDARG00000062854	protein_coding	Y	Y	-	mutated	GGTGCTCACCTGTCTGGCGGagg	0.8					GGAGCACAGACACACCTGGAGggg	GGCCAGCTGCCCTCCGCCAGACagg
238	si:dkey-26i13.7	ZDB-GENE-090312-214	ENSDARG00000092242	protein_coding	Y	Y	-	mutated	GAGAGTTGGGCCTAACCACAggg	0.8
239	si:dkey-26i13.6	ZDB-GENE-090312-165	ENSDARG00000092200	protein_coding	N	N	-	mutated	GGCCTCTGGAGCCAAAGTAGggg	0.778
240	si:dkey-26i13.5	ZDB-GENE-090312-166	ENSDARG00000093636	protein_coding	N	N	-	mutated	GGCCTCTGGAGCCAAAGTAGggg	0.55
241	si:dkey-26i13.3	ZDB-GENE-090312-212	ENSDARG00000095482	protein_coding	N	N	-	mutated	GGCTCAAGAGGCCTTCAGAGCagg	0.3					GGGATGAGGTGAAAGTTggg	GGCACCTGATGGAGCTCCATATCtgg	GGGAAGCTAGAAACTCTTGATGagg
242	si:dkey-26i13.4	ZDB-GENE-090312-216	ENSDARG00000094981	protein_coding	Y	Y	-	mutated	GGCTCAAGAGGCCTTCAGAGCagg	0.3					GGGATGAGGTGAAAGTTggg	GGCACCTGATGGAGCTCCATATCtgg	GGGAAGCTAGAAACTCTTGATGagg
243			ENSDARG00000037619	protein_coding	N	N	-	mutated	GGACTTCAACCTTAAACAAcgg	0.33
244	brat1	ZDB-GENE-060421-6989	ENSDARG00000062585	protein_coding	Y	Y	Neurodevelopmental disorder with cerebellar atrophy and with or without seizures,Rigidity and multifocal seizure syndrome, lethal neonatal	mutated	GGGCGTGCAGCTGCTGTCACtgg	0.4
245	eif3bb	ZDB-GENE-090312-175	ENSDARG00000074213	protein_coding	Y	Y	-	mutated	GGAGTATGCTTCCCCTAACCagg	0.2					GGAGGCTGATGGCATTGATTTTcgg
246	si:dkey-26i13.8	ZDB-GENE-090312-134	ENSDARG00000062606	protein_coding	Y	Y	-	mutated	GGACTCTGACAATGTCTTGAggg	0.333
247	si:dkey-26i13.10	ZDB-GENE-090312-144	ENSDARG00000077198	protein_coding	Y	Y	-	mutated	GGGATGATGTGAAAGATggg	0.3	GGCTCAAGAGGCCTTCAGTGCagg				GGGATGAGGTGAAAGTTggg	GGCACCTGATGGAGCTCCATATCtgg	GGGAAGCTAGAAACTCTTGATGagg
248	zmp:0000001069	ZDB-GENE-140106-29	ENSDARG00000037621	protein_coding	N	N	-	mutated	GGCCAAACTTCTCCACAGACggg	0.25
249	ttyh3b	ZDB-GENE-051120-105	ENSDARG00000007678	protein_coding	Y	Y	-	mutated	GGCATTGCAGTCGGTTTCTAtgg	0.6					GGATGACTCGGATTATCAGAagg
250	iqce	ZDB-GENE-090312-217	ENSDARG00000089930	protein_coding	Y	Y	Polydactyly, postaxial, type A7	mutated	GAGACTTGTGCGACGAATCCtgg	0.1					GACGTCTCTGTGTGGAGCAGCtgg
251			ENSDARG00000077708	protein_coding	N	N	-	mutated	GGGTCAGCAAGGCCCTCTGAtgg	0.3
252	grk4	ZDB-GENE-060929-1198	ENSDARG00000070460	protein_coding	Y	Y	-	mutated	GGCCAACACCGTGCTGCTGAagg	0.3
253	tspan5b	ZDB-GENE-041212-12	ENSDARG00000070456	protein_coding	Y	Y	-	mutated	GGTGGAGTGATGTTCGTCCTcgg	0.4
254	mttp	ZDB-GENE-040419-2	ENSDARG00000076271	protein_coding	Y	Y	{Metabolic syndrome, protection against},Abetalipoproteinemia	mutated	GGGGAGCGCTGGTAATCATCggg	0.4
255	xpa	ZDB-GENE-040426-1205	ENSDARG00000038114	protein_coding	Y	Y	Xeroderma pigmentosum, group A	mutated	GGACTGTGATCTGGATAAGAggg	0.4
256	pla2g12a	ZDB-GENE-070410-18	ENSDARG00000070454	protein_coding	Y	Y	-	mutated	GGATGTGGTTCACCGCTGTTtgg	0.25
257	saraf	ZDB-GENE-060929-208	ENSDARG00000070452	protein_coding	Y	Y	-	mutated	GGGAACAGGGCTAGAGCGGCggg	0.9
258	slc24a2	ZDB-GENE-060825-277	ENSDARG00000042988	protein_coding	Y	Y	-	mutated	GGCAGACGTGCCTATCGCCAtgg	0.5
259	tspan5b	ZDB-GENE-041212-12	ENSDARG00000070449	protein_coding	Y	Y	-	mutated	GGTGGAGTGATGTTCGTCCTcgg	0.4
260	grk4	ZDB-GENE-060929-1198	ENSDARG00000070448	protein_coding	Y	Y	-	mutated	GGCCAACACCGTGCTGCTGAagg	0.3
261	snx8b	ZDB-GENE-090313-317	ENSDARG00000078057	protein_coding	Y	Y	-	mutated	GGGTCAGCAAGGCCCTCTGAtgg	0.3
262	mttp	ZDB-GENE-040419-2	ENSDARG00000008637	protein_coding	Y	Y	{Metabolic syndrome, protection against},Abetalipoproteinemia	mutated	GGATCCCCTGGAGGCAATGTtgg	0.556
263	spink4	ZDB-GENE-130821-1	ENSDARG00000091609	protein_coding	N	N	-	mutated	GGGTCATCCCGAAAGGTATGggg	0.3					GGAGCATCTGGGTCATCCCGAAagg
264	b4galt1	ZDB-GENE-050417-236	ENSDARG00000002634	protein_coding	Y	Y	Congenital disorder of glycosylation, type IId,Congenital disorder of glycosylation, type IId	mutated	GGGCCAAACTGCTCAATGTggg	0.4					GGGATTTATATCATAGAACagg	GGTATACACCCACCAAATGTGtgg	GGATTTTAATTTGGTGCGTCAagg	GGCAATAAGCATCTGACGATggg
265	stra6l	ZDB-GENE-070410-116	ENSDARG00000062467	protein_coding	Y	Y	-	mutated	GGACCGCTTTCCATATCTCAAggg	0.4
266	tdrd7a	ZDB-GENE-040426-2103	ENSDARG00000032808	protein_coding	N	N	Cataract 36	not mutated							GGTGATGTGTTTTGCTGGCGTGTGTGagg	GTGGCCATGGCCCGCCTGCAggg	GGGAAGTTCTCGTTCTCATTtgg	GGAAGAGCTTCACATAATTCagg	GGAGATTACCGGGCTCTGACagg
267	tmod1	ZDB-GENE-090312-131	ENSDARG00000078318	protein_coding	Y	Y	-	mutated	GGAACTAGATCATCCCGGTCtgg	0.5
268	cplx2l	ZDB-GENE-040718-160	ENSDARG00000018997	protein_coding	N	N	-	mutated	GGAAGCTCTGAGACAGGAAGagg	0.4
269	gne	ZDB-GENE-040426-1848	ENSDARG00000037634	protein_coding	Y	Y	Nonaka myopathy,Sialuria	mutated	GGACATCTTTGACCTGGAGGtgg	0.667
270	nansa	ZDB-GENE-030131-1500	ENSDARG00000045620	protein_coding	Y	Y	Spondyloepimetaphyseal dysplasia, Camera-Genevieve type,Spondyloepimetaphyseal dysplasia, Camera-Genevieve type	not mutated							GGAGGTGTATGGCCGTTCAAggg	GTTCAGTCATGAGCAGTACAggg	GGCATCTTCTTCACTGCGTCtgg	GGTTACTCGGGTCATGAAAGtgg
271	clta	ZDB-GENE-040426-1986	ENSDARG00000045618	protein_coding	Y	Y	-	mutated	GGAGAGAGGAGCAGCGAGATagg	0.4
272	sclt1	ZDB-GENE-030131-3278	ENSDARG00000057248	protein_coding	Y	Y	-	mutated	GCTCCCTGGCTCGCAGACAGagg	0.3	GGGAGGCTCTTTAAACTGCGagg
273	zgc:77739	ZDB-GENE-040426-1862	ENSDARG00000017985	protein_coding	N	N	-	not mutated							GGATTTAGCCAGGAAATGACcgg	GGAGGACGGTTTGTTAATGCagg
274	pcdh10a	ZDB-GENE-020731-1	ENSDARG00000054274	protein_coding	N	N	-	mutated	GGAGGGCAGCCGCAGAGGACtgg	0.35
275	pcdh18a	ZDB-GENE-000607-1	ENSDARG00000089805	protein_coding	Y	Y	-	mutated	GGACTGAGACAGCACAACAAagg	0.667					GGGAAGCGCGTCGCTTCTTTcgg
276			ENSDARG00000091084	miRNA	N	N	-	not mutated
277	noctb	ZDB-GENE-110930-4	ENSDARG00000078525	protein_coding	Y	Y	-	mutated	GGGACTGTACGTAGAGCCACagg	0.3					GGAGATCCTGACCTACAAACcgg
278	elf2b	ZDB-GENE-031215-1	ENSDARG00000079626	protein_coding	N	N	-	mutated	GGTCAGCACATCAGGTCGCAtgg	0.4
279			ENSDARG00000088299	protein_coding	N	N	-	mutated	GGATTTTCACAGCACTCATTagg	0.2					GGCAGTAGTGGCTGAAACTGagg	GCCTGTGTCTGGCACTAATAtgg
280	hpf1	ZDB-GENE-030131-740	ENSDARG00000057114	protein_coding	Y	Y	-	not mutated							GCATCCGTCATGGCGGGGCGcgg
281	ank2a	ZDB-GENE-111215-3	ENSDARG00000009026	protein_coding	Y	Y	Long QT syndrome 4,Cardiac arrhythmia, ankyrin-B-related	not mutated
282			ENSDARG00000085400	snRNA	N	N	-	not mutated							GAAGCTGATATTTGAGAAATTAtgg	GGCCCCGTGCCTCTGAGTTGCAGcgg
283	camk2d2	ZDB-GENE-040718-277	ENSDARG00000014273	protein_coding	Y	Y	-	not mutated							GGGGCGCGTTCTCTGTCGTGagg
284	pde5aa	ZDB-GENE-100414-2	ENSDARG00000056806	protein_coding	Y	Y	-	not mutated
285	ppp2r2c	ZDB-GENE-051120-168	ENSDARG00000056797	protein_coding	Y	Y	-	not mutated							GGGGGATCTGCTGGCCACTGggg
286	wfs1a	ZDB-GENE-080225-11	ENSDARG00000062341	protein_coding	Y	Y	Deafness, autosomal dominant 6/14/38,Cataract 41,{Diabetes mellitus, noninsulin-dependent, association with},Wolfram syndrome 1,Wolfram-like syndrome, autosomal dominant	not mutated
287	crmp1	ZDB-GENE-050720-1	ENSDARG00000056742	protein_coding	Y	Y	-	not mutated							TGTCTGGGACGGGCTACCAGggg
288			ENSDARG00000037576	protein_coding	N	N	-	not mutated
289	fip1l1b	ZDB-GENE-041010-138	ENSDARG00000070431	protein_coding	N	N	-	mutated	GACGCCGTCACAATCTGGagg	0.2
290	chic2	ZDB-GENE-040426-778	ENSDARG00000022690	protein_coding	N	N	{Leukemia, acute myeloid}	not mutated							CCGGTGGTAGTGCGCGGATCcgg
291			ENSDARG00000056677	protein_coding	N	N	-	not mutated
292	slc34a2a	ZDB-GENE-000524-1	ENSDARG00000012903	protein_coding	Y	Y	Pulmonary alveolar microlithiasis	not mutated							GGATGATCCCTGGGAAATGAtgg
293	rbpja	ZDB-GENE-031117-1	ENSDARG00000003398	protein_coding	Y	N	Adams-Oliver syndrome 3	not mutated							GGCGATGCGCAATTACTTGAagg
294	stim2a	ZDB-GENE-130530-765	ENSDARG00000074867	protein_coding	Y	Y	-	not mutated
295			ENSDARG00000039063	protein_coding	N	N	-	mutated	GGGTCTGTGCCCACTTTATTtgg	0.15
296			ENSDARG00000088394	miRNA	N	N	-	mutated	GGGTCTGTGCCCACTTTATTtgg	0.15
297			ENSDARG00000070424	protein_coding	N	N	-	not mutated
298			ENSDARG00000090330	miRNA	N	N	-	mutated	GGCTGCACATGTTGACCTGagg	0.2
299			ENSDARG00000090249	miRNA	N	N	-	mutated	GGGACTTTGTGTACTTTTAAcgg	0.3
300			ENSDARG00000091356	miRNA	N	N	-	mutated	GGGTTATCGTGTGTATACAGagg	0.1
301			ENSDARG00000088602	protein_coding	N	N	-	not mutated
302			ENSDARG00000088897	miRNA	N	N	-	mutated	GGCCACCTGTTCACTGAACCtgg	0
303	pcdh7a	ZDB-GENE-120206-1	ENSDARG00000078898	protein_coding	Y	Y	-	not mutated							GGGCCGGCCGATGTGCACATtgg
304	itln1	ZDB-GENE-060929-564	ENSDARG00000007534	protein_coding	N	N	-	not mutated							GACCGCTGGACAAGTCAGCAagg
305	hgsnat	ZDB-GENE-140106-144	ENSDARG00000077804	protein_coding	Y	Y	Mucopolysaccharidosis type IIIC (Sanfilippo C),Retinitis pigmentosa 73	not mutated
306	pi4k2b	ZDB-GENE-070112-990	ENSDARG00000013881	protein_coding	Y	Y	-	not mutated							CGGCAGCGGAGATTCAACACcgg
307	dlc1	ZDB-GENE-130206-12	ENSDARG00000079317	protein_coding	Y	Y	Colorectal cancer, somatic	not mutated
308			ENSDARG00000089762	protein_coding	N	N	-	not mutated
309			ENSDARG00000090659	protein_coding	N	N	-	not mutated
310	tusc3	ZDB-GENE-050522-381	ENSDARG00000078854	protein_coding	Y	Y	Mental retardation, autosomal recessive 7	not mutated
311			ENSDARG00000091571	protein_coding	N	N	-	not mutated
312	fgf20a	ZDB-GENE-060110-1	ENSDARG00000007356	protein_coding	Y	Y	Renal hypodysplasia/aplasia 2	not mutated							GGTGCAGTCGGCGAGCTGGTggg
313	micu3a	ZDB-GENE-070713-1	ENSDARG00000078599	protein_coding	Y	Y	-	not mutated
314			ENSDARG00000080567	snoRNA	N	N	-	not mutated
315	vps37a	ZDB-GENE-030131-8312	ENSDARG00000017119	protein_coding	Y	Y	Spastic paraplegia 53, autosomal recessive	mutated	GTGGGTCATCATTTAGTAGAcgg	0.4					GGATCGATCCAGAGCCCTtgg	GGATTTTCCCCTTGTCCAagg
316	mtmr7b	ZDB-GENE-050913-66	ENSDARG00000070412	protein_coding	Y	Y	-	not mutated							GGAAGCCCGCAAAGAGACCTggg
317	mtus1b	ZDB-GENE-070619-5	ENSDARG00000034105	protein_coding	Y	Y	-	not mutated
318	pcm1	ZDB-GENE-030131-428	ENSDARG00000062198	protein_coding	Y	Y	-	not mutated							GGTTCCAGACAACCGACGGCagg
319	asah1b	ZDB-GENE-040426-1512	ENSDARG00000034817	protein_coding	Y	Y	Farber lipogranulomatosis,Spinal muscular atrophy with progressive myoclonic epilepsy	mutated	GTGGCATGTATCCTCCAAAtgg	0.3
320	frg1	ZDB-GENE-050417-324	ENSDARG00000056504	protein_coding	Y	Y	-	mutated	CCATAGGCTCCAGAGAGCAGtgg	0.3					CAGTGAGAGCGGAGACATCGtgg	GTGAACTGTTCAGGAGGATCtgg	GGACGGTGAAGTGCTTCGGTGagg	GGATAGCACTGAAGTCAGGGTAtgg	ACATGTAAAATCCACCAAACtgg	TACATTCATGCACTGGACACtgg	AGATGATGGAGAAGACAAGCtgg
321			ENSDARG00000090809	snoRNA	N	N	-	not mutated
322			ENSDARG00000086427	snoRNA	N	N	-	not mutated
323			ENSDARG00000091629	snoRNA	N	N	-	not mutated
324			ENSDARG00000088747	snoRNA	N	N	-	not mutated
325			ENSDARG00000090636	snoRNA	N	N	-	not mutated
326			ENSDARG00000090653	snoRNA	N	N	-	not mutated
327			ENSDARG00000088569	snoRNA	N	N	-	not mutated
328	si:ch211-194c21.1	ZDB-GENE-090313-62	ENSDARG00000092109	processed_transcript	N	N	-	mutated	ATTTTTCTGTACACTGAAAAagg	0.05
329	fat1a	ZDB-GENE-050425-1	ENSDARG00000017591	protein_coding	Y	Y	-	mutated	GGTTGCACTTCACGATCTAGagg	0.08					ACGGATTACTGCTACAGACCagg	GCATCTCTCAGTGTGGTTGCggg	GCACAGACATTCTGAAAGGGagg	TGCCCCACAGACCTCAGAACagg	TATTCTCACAGTCAAAGCCAtgg	CCAGATCGAGGCCTTTGACCcgg	TGAGATCTCCTACAGCATCGagg	ACGGATTACTGCTACAGACCagg	CACCGGCTCTGCAGTGCTTCagg	TCAGGTCTCTGCTCTTGACAagg	ATCATCTACAGCATTGAGTCagg	TGAGATCTCCTACAGCATCGagg
330	si:dkey-228c11.4	ZDB-GENE-061207-61	ENSDARG00000092708	processed_transcript	N	N	-	mutated	GGTGAAGCAGAGGATTGAGAggg	0.25
331	casp3a	ZDB-GENE-011210-1	ENSDARG00000017905	protein_coding	N	N	-	mutated	GGCATCTGCATCACAGCCCATGCagg	0.4
332	acsl1a	ZDB-GENE-050809-115	ENSDARG00000030514	protein_coding	Y	Y	-	mutated	GGATAAAGCTCGTCTGATCCtgg	0.05
333	helt	ZDB-GENE-040824-6	ENSDARG00000056400	protein_coding	Y	Y	-	mutated	GGAAGACTGTACCAATGGCATtgg	0.4
334	si:ch211-197n1.2	ZDB-GENE-080225-6	ENSDARG00000042937	protein_coding	Y	Y	-	mutated	GGAGCTCCCAGTCTCTTCCagg	0.3					GGATGGAGCTCAAAGGATGAagg
335	si:dkey-256e7.5	ZDB-GENE-090313-282	ENSDARG00000092600	protein_coding	Y	Y	-	mutated	GGAGCCGTATAGAAAAAACAGtgg	0.5
336	slc25a4	ZDB-GENE-030131-5275	ENSDARG00000027355	protein_coding	Y	Y	Mitochondrial DNA depletion syndrome 12A (cardiomyopathic type) AD,Mitochondrial DNA depletion syndrome 12B (cardiomyopathic type) AR,Progressive external ophthalmoplegia with mitochondrial DNA deletions, autosomal dominant 2,Progressive external ophthalmoplegia with mitochondrial DNA deletions, autosomal dominant 2,Progressive external ophthalmoplegia with mitochondrial DNA deletions, autosomal …	mutated	GGATTTCTTGGCCGGTGGTGtgg	0.3
337	cfap97	ZDB-GENE-030131-9405	ENSDARG00000056381	protein_coding	Y	Y	-	mutated	GTCACATCTATTGACTGGGAagg	0.3					GAAGTCCGTTGATGTTTTACcgg	GAATGCCTAAAAAAACAGCtgg	GCAGATGTTCAACAGCAGCCggg	GGAAATGTTAACAGTGATGagg
338	ankrd37	ZDB-GENE-070308-1	ENSDARG00000056376	protein_coding	N	N	-	mutated	GCATCAGTGTGTTGATGGCCagg	0.2					GCACTCCAAACTGCCCGATCtgg
339	ufsp2	ZDB-GENE-030131-8726	ENSDARG00000056369	protein_coding	Y	Y	Spondyloepimetaphyseal dysplasia, Di Rocco type,Hip dysplasia, Beukes type	mutated	GGCTGTGGCACCAGGAACGagg	0.4					GACTGTCTGGCACTCCTGCagg	GAATCTGAAGCTGTTGTTTGagg	GAAAGGCATTCGCACGTCTCagg
340	si:dkey-256e7.8	ZDB-GENE-090313-283	ENSDARG00000092022	protein_coding	N	N	-	mutated	GGAAAGAGTTCAGACAGAGCtgg	0.2
341	pdlim3a	ZDB-GENE-050505-1	ENSDARG00000011023	protein_coding	N	N	-	mutated	AGAAAACCTGATGCACTCTGagg	0.435					GATATCATTTTGTCGATAGAtgg
342	sorbs2a	ZDB-GENE-070308-2	ENSDARG00000003046	protein_coding	Y	Y	-	mutated	GGTGGAGGAGGAGGGTGTGCagg	0.5
343	si:dkeyp-11a2.3	ZDB-GENE-090313-375	ENSDARG00000095697	processed_transcript	N	N	-	not mutated							GACTTTGATGGACTTACATGcgg	GGAGAGCAGCGCCGCGTATtgg	GTGTTAGATAGTCTTTGATCtgg	GGTAAGAAACGCATGTTTCAcgg
344	tlr3	ZDB-GENE-040219-7	ENSDARG00000016065	protein_coding	Y	Y	{HIV1 infection, resistance to},{Encephalopathy, acute, infection-induced (herpes-specific), susceptibility to, 2}	not mutated							CAAACTGACATCTGCTAAACtgg	GAATCTGGATGCAATTCCAAcgg	GGGTCACCAGGTTTGGCAGCTGagg	GGGCATCAACAAGTTGGAGCCtgg	GGATGGAGAATTCAGTTCTACtgg
345	cyp4v8	ZDB-GENE-061103-601	ENSDARG00000062132	protein_coding	N	N	-	not mutated							GGCAGAGGATGCCTTGGTACtgg
346			ENSDARG00000090504	miRNA	N	N	-	not mutated
347	si:ch211-161c21.2	ZDB-GENE-090313-54	ENSDARG00000094943	processed_transcript	N	N	-	not mutated							CTCGGCTTCATCGCTCTCAGtgg
348	mtnr1aa	ZDB-GENE-990415-155	ENSDARG00000037545	protein_coding	Y	Y	-	mutated	GGTGGCGCGCGTTCCTCCGGtgg	1
349	klhl5	ZDB-GENE-080424-7	ENSDARG00000062122	protein_coding	Y	Y	-	mutated	GGCGTATGGAGGCCTACCTGagg	0.35
350	si:dkey-192k22.2	ZDB-GENE-090313-219	ENSDARG00000095111	protein_coding	N	N	-	mutated	GAAGAGGGTCTGCTCATCGTggg	0.2					GGCTGCTTTCATGGTCAGAAcgg	GTCCTTTACCATGACGAGATCagg	GTGGAAGATTGCAGTAGAAGagg
351	fam114a1	ZDB-GENE-070410-52	ENSDARG00000008287	protein_coding	Y	Y	-	mutated	GGAGTAGTTGGGGATCCTGGggg	0.4
352	klf3	ZDB-GENE-011116-1	ENSDARG00000015495	protein_coding	Y	Y	-	mutated	GGGTGCGGCTCAGATTTGATtgg	0.1					GGAATTACTGGAATCATGCCagg	GGGCGATGGAGGACTGGCTCtgg
353	tbc1d1	ZDB-GENE-060710-1	ENSDARG00000062081	protein_coding	Y	Y	-	mutated	GGATCCTGAGAGTCCGCCTCagg	0.1
354	pgm2	ZDB-GENE-040426-2218	ENSDARG00000018178	protein_coding	Y	Y	-	mutated	GGACTCCCTCTCCCTCCTCAggg	0.1
355	si:dkey-167i21.2	ZDB-GENE-090313-198	ENSDARG00000093886	protein_coding	N	N	-	mutated	GAGATCTGCTGACAATGCCAtgg	0.3					GCCATGTTGGATCTTCACCAagg
356	slc25a51a	ZDB-GENE-040426-1722	ENSDARG00000056163	protein_coding	N	N	-	mutated	GGCTTTCTAGAGCTGTACCGtgg	0.25
357	si:dkey-167i21.4	ZDB-GENE-100921-3	ENSDARG00000092811	processed_transcript	Y	N	-	mutated	GAGTCTTATGAAGTGCTCCAggg	0.3					GTTCAAAGACACTCTGCAGCggg	GAATGAACCCAATTGTTGACtgg
358	zgc:195282	ZDB-GENE-081022-208	ENSDARG00000079488	protein_coding	Y	N	-	mutated	GTGGCACTTCAAACACAGCggg	0.25
359	rnf38	ZDB-GENE-030131-8693	ENSDARG00000062055	protein_coding	Y	Y	-	mutated	GGGGTTCCATAGTTACCGGAtgg	0.3
360	limch1a	ZDB-GENE-090312-153	ENSDARG00000074275	protein_coding	Y	Y	-	mutated	GGGGATAAGGACTTCAGAAGtgg	0.3
361	phox2ba	ZDB-GENE-090313-51	ENSDARG00000075330	protein_coding	Y	N	Central hypoventilation syndrome, congenital, with or without Hirschsprung disease,Neuroblastoma with Hirschsprung disease,{Neuroblastoma, susceptibility to, 2}	mutated	GGCTTATGAACGAGGCGTCCagg	0.2
362	exosc9	ZDB-GENE-041010-180	ENSDARG00000006392	protein_coding	N	N	Pontocerebellar hypoplasia, type 1D	mutated	AGACAGCTGGAGAGGTGCCTGagg	0.6					CGATGGTAACTTGATGGATGcgg	GAATCCCTCTGTGTAGTTTCagg	GGAGACAGACATACGATTACcgg	CTCCGCTGTCAAACTGCGAGagg	CTATGCATTTTGAATTCCTCagg
363	ptpn9b	ZDB-GENE-090313-52	ENSDARG00000073902	protein_coding	Y	Y	-	mutated	ATTATATATCAGCTGGATAagg	0.3					TCTCGTCAGTCAGATGACAGcgg
364	ptprdb	ZDB-GENE-070615-38	ENSDARG00000019945	protein_coding	Y	Y	-	mutated	GGTACAGGAGCTGGACGCAGagg	0.6
365	si:dkeyp-118a3.2	ZDB-GENE-060810-149	ENSDARG00000086957	processed_transcript	N	N	-	mutated	GATGGATGAAGGGAATTAGCcgg	0.35					GCATCTGTAAATGTCACTTAagg	GAGTTCAACACACCTGGAGCcgg
366	tyrp1b	ZDB-GENE-040718-249	ENSDARG00000056151	protein_coding	N	N	Albinism, oculocutaneous, type III,Albinism, oculocutaneous, type III,[Skin/hair/eye pigmentation, variation in, 11 (Melanesian blond hair)]	mutated	GTGTTCCTGAAGCTCTGAGagg	0.15					GAGAAACCCTGCTGGTAACGtgg	GGACGGGCCACGTTACCAGCagg	GGTCCAGGCCAGCAGAGCTTcgg	GTCTCTCTCCAGTTGCAGAagg	GGGTTTCTCCTGATTGGACtgg
367	rbm47	ZDB-GENE-030131-9612	ENSDARG00000061985	protein_coding	Y	Y	-	mutated	GGGGAAGTGCCTTGCCAGCCtgg	0.4
368	lap3	ZDB-GENE-060719-1	ENSDARG00000061981	protein_coding	Y	Y	-	mutated	GGCAAGAGCAGGATCTTCTAtgg	0.3
369	clockb	ZDB-GENE-030408-2	ENSDARG00000003631	protein_coding	Y	Y	-	not mutated							GGAGCACAGAACAACATTTTagg	GGCTAGCGTTGTAGCGATACagg	GGAATAAGTCGGAGAAGAAAagg	GGAATCGAGTGACATCAAGCagg	GGAGTTTTCGCAGCTGATGCtgg	GGCATATAGCCAATGATAGGtgg	GGCATTTGGCCAGTGAATGCagg
370	kitb	ZDB-GENE-050916-2	ENSDARG00000056133	protein_coding	Y	Y	Leukemia, acute myeloid,Gastrointestinal stromal tumor, familial,Mastocytosis, cutaneous,Mastocytosis, systemic, somatic,Piebaldism,Germ cell tumors, somatic,Germ cell tumors, somatic,Germ cell tumors, somatic	mutated	GGGGGGCATCAGGAGTGATAACcgg	0.15
371	clrn2	ZDB-GENE-061207-64	ENSDARG00000070321	protein_coding	N	N	-	mutated	GTGCCAGACAGGAGTGGATCtgg	0.05
372	smc2	ZDB-GENE-030131-105	ENSDARG00000017744	protein_coding	Y	Y	-	mutated	ATCACTGGACTGAACGGCAGcgg	0.093					CCGTTTTTTAACGCCATCACtgg
373	si:dkey-245p14.4	ZDB-GENE-061207-63	ENSDARG00000070320	protein_coding	Y	Y	-	mutated	GGACAGCAGACAGCGGGCCAggg	0.1
374	ecpas	ZDB-GENE-061207-66	ENSDARG00000061952	protein_coding	Y	Y	-	mutated	TGAAACAGACGAGCAGTTGCagg	0.3					GATGGGGTATCCCAGATTGGagg	GCTGCCTGTAGAGACGCTGTtgg
375	fbxo10	ZDB-GENE-090313-270	ENSDARG00000061936	protein_coding	Y	Y	-	mutated	CTGCCTGCCTCCACCTCTTCcgg	0.4
376	polr1e	ZDB-GENE-050522-251	ENSDARG00000006434	protein_coding	N	N	-	mutated	CAGATAGGCTTCCCTATGTAggg	0.31					TTCACATGTTTTCCACGAACagg
377	tmem192	ZDB-GENE-040426-2254	ENSDARG00000037484	protein_coding	Y	N	-	mutated	ATCCCAAGATGCACTTGAGTcgg	0.05
378	apela	ZDB-GENE-090313-116	ENSDARG00000094729	processed_transcript	Y	N	-	mutated	GGAGAGTCGAGTCTGCGCCGcgg	0.3	GAAGGTCGCTATCCCGGCTggg
379	si:ch211-42i9.5	ZDB-GENE-030131-3146	ENSDARG00000095388	processed_transcript	Y	N	-	mutated	GGAGGTATGAAAGGAAGACTTGagg	0.3					AACCGGACTCAGACGATCAGtgg	GCAAGCATAATGGAATCATGtgg	GGACTGATCCGGGACTGACCAtgg	GGAAACCTCAGCTACTGTTATagg
380	march1	ZDB-GENE-081112-1	ENSDARG00000037487	protein_coding	Y	Y	-	mutated	GGAGCCATTGACAGTCTCCTtgg	0.1
381	tma16	ZDB-GENE-050522-20	ENSDARG00000008068	protein_coding	N	N	-	mutated	AGGCGGCTTTCCTGCTGTATggg	0.1
382	si:ch211-42i9.8	ZDB-GENE-090312-31	ENSDARG00000077648	protein_coding	Y	Y	-	mutated	GGGACTGCTCGACGGGAGcgg	0.4					GGACTGCGAGAGAAGAGGACGACagg	GGAGACAGTGGCATAGCTCGCTcgg	GGACACAGTGAGGACGGAGACAGtgg	GGCTTCAGATGTGAACATGCTtgg
383	zbtb5	ZDB-GENE-090313-117	ENSDARG00000079250	processed_transcript	N	N	-	not mutated							CACGCAAGTCTTCGTACATGagg
384	grhprb	ZDB-GENE-040426-1847	ENSDARG00000019986	protein_coding	Y	Y	Hyperoxaluria, primary, type II	mutated	GTCCTCAGCACCATGTCAGTggg	0.15					GAAGATTGATGCACAGCTGCtgg
385	si:dkey-82j4.2	ZDB-GENE-090312-139	ENSDARG00000080019	protein_coding	Y	Y	-	mutated	GGAAGCTGTGCATTCACGAGtgg	0.181
386	apbb2b	ZDB-GENE-090313-73	ENSDARG00000061880	protein_coding	Y	Y	-	mutated	GGGCACCACACAGTGGGAGcgg	0.4					CCTTAAGACCAAGAGTTATCtgg	GGCGGGCCGCTCCCACTGTGtgg	CTGGCATGGCTGGGTCCAGTtgg	ACACTCAGAGGCTCGCCATCggg	CGTCGATGCTGAGCTCTGATtgg
387			ENSDARG00000070281	protein_coding	N	N	-	mutated	AGGATAAATCTCGGAGTCtgg	0.25					TGGTGGAAGACAGCTGTCTAtgg	GACCGCAGGCTTCAGTCAGGtgg	GACCAAACTGGAAGCCTCACtgg	GGATCAACACACTCAAAGCCagg	GCGAGACTCTGAGGACCGCagg	AAACATTAGCGCTGTATGCCtgg
388	mettl14	ZDB-GENE-040426-2328	ENSDARG00000070278	protein_coding	Y	Y	-	mutated	GGAAGAGAGTGGACCATATGAAGagg	0.25	CCTCAACATCAGGAAGAGAGtgg				TCATTTGACATATCAGTTCCtgg	GCTTGCAAGAAATACGGGAAagg	TGAAGATCCAGAGGAAGATGtgg
389	prss12	ZDB-GENE-090313-45	ENSDARG00000061830	protein_coding	Y	Y	Mental retardation, autosomal recessive 1	mutated	GGTGGTCCATCGGCATATGAggg	0.1
390	ndst3	ZDB-GENE-090312-199	ENSDARG00000041776	protein_coding	Y	Y	-	mutated	TCTGGTGGTTTCCTCATATGtgg	0.05
391	si:dkey-189j19.1	ZDB-GENE-090313-212	ENSDARG00000095632	processed_transcript	N	N	-	mutated	GGGTGATTGCTGTTACCCAtgg	0.05	GGAGGACTGGACATGTTGACtgg
392	ugt8	ZDB-GENE-060616-129	ENSDARG00000037455	protein_coding	Y	Y	-	mutated	GGACATAAGATAGGGGAGCtgg	0.6					CTGGTGCCCCAACTTCAGCAggg	GACATTGCTCAGAAACTCGCtgg	CCACATGTTGTCTATGTAGGggg	CCATATGTCGTTGTTTCAACggg
393	si:ch211-142c4.1	ZDB-GENE-100922-47	ENSDARG00000093816	protein_coding	N	N	-	mutated	GGGTCGGCAAACTCGGCCCtgg	0					CTCAATTCACAGTCAGTGCAggg
394	spock3	ZDB-GENE-090311-24	ENSDARG00000070266	protein_coding	Y	Y	-	mutated	GGACGACAAATGGTTGACCggg	0.4					GGTGAAGGGTGCACAACtgg	GGACAGTGTCCCTGTGCTCCagg
395	tll1	ZDB-GENE-041020-1	ENSDARG00000037429	protein_coding	Y	Y	Atrial septal defect 6	mutated	GGATCGCACTCCTGCTGGCcgg	0.3
396	cpe	ZDB-GENE-090313-68	ENSDARG00000055874	protein_coding	Y	N	-	mutated	CTGGAGATGAGCGACAATCCcgg	0.35					GGGCATGATGTGTATGCGTGtgg	GGGTCGCGAGCTGCTCGTGCtgg	GGAAACATGCACGGGAATGagg
397	msmo1	ZDB-GENE-040426-2670	ENSDARG00000055876	protein_coding	N	N	Microcephaly, congenital cataract, and psoriasiform dermatitis	mutated	GGCATGGTGTCCCAGTCATAagg	0.3					GGTGTAGTTCTGCAGCATGtgg	GGTGGCAATCTGGAATTtgg
398	si:dkeyp-72g6.3	ZDB-GENE-100922-113	ENSDARG00000092321	processed_transcript	N	N	-	not mutated							TGCATTACATTGTAGTGCTAagg	AAACTTTTAAATGTATGTTTtgg	AGTACAGTACTGTATTAAGtgg	GGTAATTACTGTGCATATTtgg	GGAGGGAGCCCTGGTTTCAagg
399	klhl2	ZDB-GENE-090312-193	ENSDARG00000061786	protein_coding	Y	Y	-	mutated	TATGGCCTGGTTCTTCAGGTtgg	0.3	ACCAACTGCCTTGGTATCCGtgg				GGAACACTTGGCTCATTTGAtgg	AGCTCGTTCATGATCCTGAagg	GGCGCGGATACCAAGGCAGTtgg	GGCGTGCAAATCAGCAAagg	GGCTTTCTTCATGTGTCGtgg	GGAGTTTCTCAATCTGGGCAtgg
400	si:dkeyp-72g6.2	ZDB-GENE-090312-41	ENSDARG00000094202	protein_coding	N	N	-	not mutated							TTCATGGGAATATGTGGGAAtgg	ACGATGTGCAAATGATTGTCcgg	TGTGACAGTTAGTTAGTCtgg	GGTCCAGCTTCCGGTCTagg	GTGTTACTTCATCCTGGAGcgg	GGAAGAGGGGTGCCTGAGCGcgg	GATTACTTATTTCTTGTAGggg	GGCCCTTAAGCTCCAAATTTagg	GACTCAACCTTCTGAAGTggg	GACTCAACCTTCTGAAGtgg
401	si:ch211-287c11.5	ZDB-GENE-090312-87	ENSDARG00000095709	processed_transcript	N	N	-	mutated	GGAGCGACACCTCAAGAACGcgg	0.05	GGGTTCCAGCAACTGTGGGTtgg
402	si:ch211-287c11.4	ZDB-GENE-090312-85	ENSDARG00000093520	processed_transcript	N	N	-	mutated	GGAGCGACACCTCAAGAACGcgg	0
403	si:ch211-287c11.3	ZDB-GENE-090312-86	ENSDARG00000092815	processed_transcript	N	N	-	mutated	GGAGCGACACCTCAAGAACGcgg	0
404	si:ch211-287c11.2	ZDB-GENE-090312-84	ENSDARG00000095472	processed_transcript	N	N	-	mutated	GGAGCGACACCTCAAGAACGcgg	0
405	si:dkey-253i9.4	ZDB-GENE-090313-280	ENSDARG00000061459	protein_coding	Y	Y	-	mutated	GGGCTTCCTGAAACAGCAGtgg	0.25	GGAGGAAGGGGAAATCGTCAtgg
406	npy1r	ZDB-GENE-080221-1	ENSDARG00000037411	protein_coding	Y	N	-	mutated	GGACCATTGGGTTTTCGGTGcgg	0.5
407	med28	ZDB-GENE-041121-4	ENSDARG00000037410	protein_coding	N	N	-	mutated	GGTCAGCCAGGGCTCCTCACtgg	0.4
408	tmem144a	ZDB-GENE-040822-12	ENSDARG00000037409	protein_coding	N	N	-	mutated	TGGCCTCTTGTTATGCTGGGagg	0.4					GGATCCTATGTGCTGCTATAtgg
409	gria2a	ZDB-GENE-020125-3	ENSDARG00000070173	protein_coding	Y	Y	-	mutated	GGAATTCTGCCGTGCCGAACtgg	0.15
410			ENSDARG00000088676	miRNA	N	N	-	mutated	GGCAAATACGCTTATCTTCtgg	0.35
411	glrba	ZDB-GENE-010410-2	ENSDARG00000052782	protein_coding	Y	Y	Hyperekplexia 2	mutated	GGAGGTCATCTTCACTCTGagg	0.1					GTCTGGAGACCCTGTTCAGAtgg	GTTCACCTTATCCTCCACCggg	GGCTACACCACAAAGGACCtgg
412	wdr19	ZDB-GENE-090313-277	ENSDARG00000037406	protein_coding	Y	Y	Short-rib thoracic dysplasia 5 with or without polydactyly,Cranioectodermal dysplasia 4,Nephronophthisis 13,Senior-Loken syndrome 8	mutated	GTCTCCCAGTATAGGCAGCTtgg	0.3					GTGAAAATCTTCGATCGGCAtgg	GGTTACAGTCGCTAATCCAGtgg	GGCGGCCCTAGAGGTAAATTagg	GATGTATGCTATAGTCACTCtgg	GTTAGCCGTGTCGTCTCAGCagg
413	ncapd3	ZDB-GENE-040426-737	ENSDARG00000034773	protein_coding	Y	Y	Microcephaly 22, primary, autosomal recessive	mutated	GGAGCAGACTGAGAGAGATGtgg	0.4
414	primpol	ZDB-GENE-051113-100	ENSDARG00000033273	protein_coding	Y	Y	Myopia 22, autosomal dominant	mutated	GGTTTGTATGGACAGGACAAagg	0.4
415	adamtsl7	ZDB-GENE-070816-2	ENSDARG00000055439	protein_coding	Y	Y	-	mutated	TGGGACAGCGACTCCAGCAGcgg	0.3	GGTTTCCAGGTGGATGTGTGcgg				GGTGGTACTGCAGGGTGTTGtgg	GGAGAATCCATCACTGCACCtgg	GGTGACTGGGTGATCGACagg
416	zcchc7	ZDB-GENE-030102-2	ENSDARG00000055443	protein_coding	Y	Y	-	mutated	GGAGCAGGAGGCATGGTTTCcgg	0.25					GGACTTTGCTTGATTCCTCAtgg
417	si:ch211-134c9.2	ZDB-GENE-090312-73	ENSDARG00000095593	protein_coding	Y	N	-	not mutated							TGTCCTACGTTACTCTCAGCtgg	TCCTACCTGTGCAATTATGAagg	CGTTACTCTCAGCTGGTGagg	TGTTACTTCATCCTGGAGcgg	TAGTTAATAAACAATGAGCtgg	GGTAATAGCTACTGTAAAagg	GGTCGAAAATACATTTGtgg	GGTGTTGTAGAGCACATCggg	GTTAAGTTCTATGAAACAGAggg
418	pax5	ZDB-GENE-001030-2	ENSDARG00000037383	protein_coding	Y	Y	{Leukemia, acute lymphoblastic, susceptibility to, 3}	mutated	GGAGGGGTGAATCAGCTGGGtgg	0.45
419	melk	ZDB-GENE-990603-5	ENSDARG00000030759	protein_coding	Y	Y	-	mutated	GGGTTTGCCAAGGTCAAACTtgg	0.1
420	frmpd1a	ZDB-GENE-090313-137	ENSDARG00000079074	protein_coding	Y	Y	-	mutated	GGAGAACGGCCAAACGAagg	0.2	GGACCAGCAGAGTAGAGCAGGtgg				GGAAAAGCTAGCCAGCAGtgg
421	kdm4c	ZDB-GENE-070209-38	ENSDARG00000061504	protein_coding	Y	Y	-	mutated	GGTTGATTCAGGCTCAGACTggg	0.2
422	dnah6	ZDB-GENE-030616-623	ENSDARG00000000606	protein_coding	Y	Y	-	mutated	GGACATCCCAGGAGCCAGAGagg	0.53
423	si:ch73-380n15.2	ZDB-GENE-090313-161	ENSDARG00000087224	protein_coding	N	N	-	mutated	GAGTCCCAGCTCCACCACTAtgg	0.83
424	chrnb3a	ZDB-GENE-040108-1	ENSDARG00000052764	protein_coding	Y	Y	-	mutated	GACACGATTACTGTTCGCTTcgg	0.27					GGACAGACTACAAACTGCGCtgg
425	si:dkey-234d14.2	ZDB-GENE-100922-134	ENSDARG00000092275	protein_coding	N	N	-	mutated	GATTGCCATCGCTATGACTGcgg	0
426	chrna6	ZDB-GENE-090312-91	ENSDARG00000055559	protein_coding	Y	Y	-	mutated	GGATGAAGTCAATCAGATCAtgg	0.25
427	chrnb5a	ZDB-GENE-090312-169	ENSDARG00000008674	protein_coding	Y	Y	-	mutated	AGCGTTATAATAAGCTTATCcgg	0.07					AGGCTAGTAGATTTTCTGCTtgg	GACTCTTATTGACTGCAGGCcgg	GGTCTCTTGCTGCTGATGCTGagg
428	uchl1	ZDB-GENE-030131-3844	ENSDARG00000026871	protein_coding	Y	Y	Spastic paraplegia 79, autosomal recessive,{Parkinson disease 5, susceptibility to}	mutated	GTGTAGGTGTTGAGCAAGCTggg	0.49					AGCTGGGTGTGGGCTCGAAAtgg	GGTGTTGAGCAAGCTGGGTGtgg
429	anxa5b	ZDB-GENE-030131-9076	ENSDARG00000016470	protein_coding	Y	N	{Pregnancy loss, recurrent, susceptibility to, 3}	mutated	GGATGTGACTGGTGATACCGggg	0.5					GGCAATGCTAACAGCGATGCTGagg	GGAACAGTGAAGCCCCAAAGtgg
430	fgfbp1b	ZDB-GENE-081106-1	ENSDARG00000091660	protein_coding	Y	Y	-	mutated	GAGGAGCCAGGAGGAAAGGAagg	0.21					GAGCCAGGAGGAAAGGAAGGagg
431	fgfbp2b	ZDB-GENE-070410-95	ENSDARG00000038056	protein_coding	N	N	-	mutated	GGCGAAGGTGTAATGGACTGagg	0.4163
432	zmynd10	ZDB-GENE-040426-1218	ENSDARG00000002406	protein_coding	Y	Y	Ciliary dyskinesia, primary, 22	mutated	GAACGCCAGCGCCAATCAGGagg	0.3335
433	prom1b	ZDB-GENE-031003-1	ENSDARG00000034007	protein_coding	Y	Y	Cone-rod dystrophy 12,Retinitis pigmentosa 41,Stargardt disease 4,Macular dystrophy, retinal, 2	not mutated							GAATGTTGTACTATTACTTCagg	GGACTTTGGCTTTGTGCCGTcgg	GGTCCACGCGTTTCTTTACGtgg	GGGACTCCCGGTGCTCCTCGcgg	GGACTTTGGCTTTGTGCCGTcgg
434	tapt1b	ZDB-GENE-030131-4025	ENSDARG00000061143	protein_coding	Y	Y	Osteochondrodysplasia, complex lethal, Symoens-Barnes-Gistelinck type,Osteochondrodysplasia, complex lethal, Symoens-Barnes-Gistelinck type	mutated	GACAGAAAGACCAATGTGTCagg	0.774
435	ldb2b	ZDB-GENE-990415-137	ENSDARG00000034896	protein_coding	N	N	-	mutated	GGCACAAGACCCTGGAGCTGtgg	0.1
436	qdprb1	ZDB-GENE-050522-320	ENSDARG00000037378	protein_coding	N	N	Hyperphenylalaninemia, BH4-deficient, C	mutated	GGGAAAAGGAGCTCTGGGCTcgg	0.4905
437	gtf2e2	ZDB-GENE-030131-6794	ENSDARG00000012672	protein_coding	Y	Y	Trichothiodystrophy 6, nonphotosensitive	not mutated							TCGAATTGTCAACTACATGAagg	CCAGCAGCCTCTGAGGCCTCtgg	GGAGGATCCAGAGGCCTCAGagg	GAAAAGACCAGCAGCCTCTGagg	GGAAGTTCAGGATACAAATTtgg	GAAGATGACGACTCTTTGTCtgg	GAGACCAAGCTACTGGACATtgg
438	si:dkey-92j12.6	ZDB-GENE-100922-33	ENSDARG00000093064	processed_transcript	N	N	-	not mutated							CAGTTTACATATCAGTATTGtgg	TCTATCCCTTCCATGATGGCtgg	GGCGTTCCTCTATGAGCTGCtgg	GCAGGCGCATTGCAGTTGGTtgg	GAAATGTGTGGTTCCCAATAagg	GAATGATTCATAGAGTGGGCagg
439	adgrl3.1	ZDB-GENE-030131-7856	ENSDARG00000061121	protein_coding	Y	Y	-	mutated	GGGAGGGAGGCGCTCGAGTCagg	0.1					GGCATGTAGTAGATCTTATTGCCCtgg
440	si:dkey-92j12.5	ZDB-GENE-090313-354	ENSDARG00000094677	protein_coding	N	N	-	not mutated							CGCACGCTCAGGACTTTTGCagg	GGCCTGGGATTTGGCATTATtgg	GGAATGTACATCTCTAAGCtgg	GCTGAGAGTGAGAGACACGCtgg	GAAAGGCTCTCAGTCGCTGagg	GAGCCAGTATAAGTACAGATcgg
441	rfc1	ZDB-GENE-070410-99	ENSDARG00000054799	protein_coding	Y	Y	-	mutated	GGTGGGGTTGGTGCCACCTTagg	0.412
442	rpl9	ZDB-GENE-030131-8646	ENSDARG00000037350	protein_coding	Y	N	-	mutated	GGGCCGCACAGTTACCGTGAagg	0.4917
443	lias	ZDB-GENE-040426-1528	ENSDARG00000022845	protein_coding	Y	Y	Hyperglycinemia, lactic acidosis, and seizures	mutated	GGAGGATGGACTGAACCTGCagg	0.2
444	ugdh	ZDB-GENE-011022-1	ENSDARG00000019838	protein_coding	Y	N	-	mutated	GGGTAGTGTATCAGAGTTCCagg	0.544					AGAGTTCCAGGCTTTGATCCggg
445	smim14	ZDB-GENE-040426-22	ENSDARG00000005799	protein_coding	Y	Y	-	mutated	GGCCCCAACTCCTCAGTAGAagg	0.548
446	ube2kb	ZDB-GENE-980605-9	ENSDARG00000013505	protein_coding	Y	Y	-	mutated	GAAAACTTTACAGAGTTAAAggg	0.2					AGGCTCTCATTACCTTCATAtgg	GGGCTCTCATTACCTTCATAtgg	GGATTAAATGGATACGTCTCagg
447	pds5a	ZDB-GENE-040426-1612	ENSDARG00000055022	protein_coding	Y	Y	-	mutated	GGTTAAGACATATATGGACAtgg	0.2					GGTGAGTTCCATTATCATGGagg	GGAAAGATCACCTACCCACTtgg	GGAGCCTCAGCAGCAAAGACcgg
448	n4bp2	ZDB-GENE-061103-451	ENSDARG00000061451	protein_coding	Y	Y	-	mutated	GGATCCAGAAGTCATTTGCAtgg	0.376
449	rhoh	ZDB-GENE-060228-7	ENSDARG00000070121	protein_coding	N	N	-	mutated	GGAGTTGATGTCTTCATGGAtgg	0.473
450	chrna9	ZDB-GENE-090312-63	ENSDARG00000054680	protein_coding	Y	Y	-	mutated	GGTGCTGACTACATATCTGTggg	0.8
451	si:dkeyp-26a9.2	ZDB-GENE-090313-379	ENSDARG00000092290	protein_coding	N	N	-	mutated	GGTGAAGGGACATTTGGAGagg	0.2
452	fam184b	ZDB-GENE-090313-380	ENSDARG00000055099	protein_coding	Y	Y	-	mutated	GGCGGCAGCGGTGCATGCAAcgg	0.6
453	ncapg	ZDB-GENE-041111-282	ENSDARG00000070109	protein_coding	Y	Y	-	mutated	GGCAACGTATAAACTCCTCAtgg	0.5					GAGCTCCTCCAGTTGAGAGAtgg	GGAGCTCAAGAACCAGCTTACCCtgg	GGCTCAGAGATGGGGAAAATagg	GGTGCGAGTACAGATAATGGagg
454	lcorl	ZDB-GENE-030131-6300	ENSDARG00000070098	protein_coding	Y	Y	-	mutated	GGTGCATACCTTGAAGGGCtgg	0.4
455	si:dkeyp-26a9.7	ZDB-GENE-100922-50	ENSDARG00000094046	processed_transcript	N	N	-	not mutated							GAAATGCCAGCGGACCCAGCcgg	GGAGCTAATCACAGAGCTGGagg	GGCTCTTTTCTTCTGTTGAAggg	GGAGCTAATCACAGAGCTGGagg	GGTTATTAATAACTACACTGggg	GGTCCGCTGGCATTTCTGTGtgg	GAAGAAAAGAGCCAAGATGAagg
456	slit2	ZDB-GENE-010306-3	ENSDARG00000004246	protein_coding	Y	Y	-	mutated	GGAGCGTTCAGAGCTCTGCggg	0.2
457			ENSDARG00000083023	miRNA	N	N	-	mutated	GGTAGATACTCTGCAGCGAtgg	0
458	lrba	ZDB-GENE-090311-19	ENSDARG00000031108	protein_coding	Y	Y	Immunodeficiency, common variable, 8, with autoimmunity	mutated	GGTTCAAGCTTTCGATCAGcgg	0.5
459	mab21l2	ZDB-GENE-011101-3	ENSDARG00000015266	protein_coding	Y	Y	Microphthalmia/coloboma and skeletal dysplasia syndrome	mutated	GGTGATGAACTCCACCCACAggg	0.3
460	si:dkey-40h17.5	ZDB-GENE-090312-6	ENSDARG00000092542	processed_transcript	N	N	-	not mutated							GAATACAATATTAACATTTCtgg	GGATGGCAGAGTAATCTGTGagg	GAAAGGATAATTGGATAATTtgg	GGATGGCAGAGTAATCTGTGagg	GTGTACACAAGACGCCATTTtgg	GCCCTCTGTGTTGCAAAAGTagg	GAATGTCTTGAGAAGAGAAAggg
461	rps3a	ZDB-GENE-030131-9184	ENSDARG00000035692	protein_coding	Y	N	-	mutated	GGCACCTTTTTTGCCACCTTtgg	0.25
462	pimr178	ZDB-GENE-090312-160	ENSDARG00000094885	protein_coding	N	N	-	mutated	GGTTGGAGAGTTTGATATCCcgg	0.4
463	zgc:171517	ZDB-GENE-080219-12	ENSDARG00000090822	protein_coding	Y	Y	-	mutated	GGGGGACTGCTCACACTGACtgg	0.2
464	qdprb2	ZDB-GENE-070720-19	ENSDARG00000086859	protein_coding	N	N	Hyperphenylalaninemia, BH4-deficient, C	mutated	GGTTGCTAGGTGAGTACAAAtgg	0.4
465	si:dkey-40h17.4	ZDB-GENE-090312-8	ENSDARG00000090118	protein_coding	N	N	-	mutated	GGTTGCTAGGTGAGTACAAAtgg	0.4
466	sh3d19	ZDB-GENE-050522-481	ENSDARG00000088202	protein_coding	N	N	-	mutated	GGTATCCTGTGCCATCTGGAcgg	0.35
467			ENSDARG00000088147	protein_coding	N	N	-	mutated	GGTTGCTAGGTGAGTACAAAtgg	0.35
468			ENSDARG00000086340	protein_coding	N	N	-	mutated	GGTTGCTAGGTGAGTACAAAtgg	0.35
469			ENSDARG00000086407	protein_coding	N	N	-	mutated	GGTATCCTGTGCCATCTGGAcgg	0.35
470	fam160a1a	ZDB-GENE-090312-132	ENSDARG00000061021	protein_coding	Y	Y	-	mutated	GGACACAGCACAGCTGGTTCagg	0.35
471	gatb	ZDB-GENE-040724-131	ENSDARG00000037309	protein_coding	Y	Y	-	mutated	GGATACAGCGGTGTACTCTTCagg	0.35
472	dctpp1	ZDB-GENE-040426-1741	ENSDARG00000054334	protein_coding	N	N	-	mutated	GGAACCAGTTTCACCAGCCGcgg	0.35
473	si:ch211-150a22.4	ZDB-GENE-100921-34	ENSDARG00000093583	processed_transcript	N	N	-	not mutated							GTTTAACGCCGCTCTGCTATtgg	GATGTATCTAGTAGTTTAGTggg	GGCGTTAAACTCACCGTGAAggg	GTGAAAGCTGTTTATTATGAtgg	GCTGCATAATATATTTTTATcgg
474	fbxw7	ZDB-GENE-090313-79	ENSDARG00000060994	protein_coding	Y	N	-	mutated	GGAGACCTGCGAGCGGTCAAtgg	0.3
475	si:ch211-208n2.2	ZDB-GENE-100922-170	ENSDARG00000092173	processed_transcript	N	N	-	not mutated							GAACCGATGGAGGATGGAGAagg	GGAGACCTGCGAGCGGTCAAtgg	GTGGGAGGGAAGGACAGGTCggg	GCAGAGGAGAGAACCAGCTGagg	GAGGAGAGAACCAGCTGAGGagg	GTGAACAGCAGGTGGCAGTGtgg
476	si:dkey-104e13.1	ZDB-GENE-090313-171	ENSDARG00000093590	protein_coding	Y	N	-	mutated	GGGTCTCGGTCTCTGCTGCTggg	0.35					GGGGGGCAGCGGCAGCAGGGcgg
477	tmem154	ZDB-GENE-030131-2401	ENSDARG00000074776	protein_coding	Y	Y	-	mutated	GGGATGTGGCAGGATCTGGATAtgg	0.3
478	mnd1	ZDB-GENE-040801-116	ENSDARG00000074451	protein_coding	Y	Y	-	mutated	GGGCACCTCCAACTATTACTggg	0.4					GGAGAGAGAGGATCTCTTAAagg
479	tmem131l	ZDB-GENE-030131-6110	ENSDARG00000079434	protein_coding	Y	Y	-	mutated	GGTCGAAGTTTGGCAGGCTGagg	0.6
480	trim2a	ZDB-GENE-050327-99	ENSDARG00000031817	protein_coding	Y	Y	Charcot-Marie-Tooth disease, type 2R	mutated	GGCAAGACAGAGTCAGACTGtgg	0.2
481	fhdc1	ZDB-GENE-040826-4	ENSDARG00000074812	protein_coding	Y	N	-	mutated	GGCCAGAATTACCTGGTGCCtgg	0.15
482	arfip1	ZDB-GENE-040426-2690	ENSDARG00000070055	protein_coding	Y	N	-	mutated	GCGAGCCGACTGGCTGCTGCagg	0.2
483	sfrp2	ZDB-GENE-061013-293	ENSDARG00000070050	protein_coding	Y	N	-	mutated	GGTGCAGAAACAGTGTCATCcgg	0.7
484	si:dkey-30k22.10	ZDB-GENE-100921-40	ENSDARG00000095408	processed_transcript	N	N	-	not mutated							GTGAAAGCTGTTTATTATAAtgg	TGGACTCGCCAAGCACACTTtgg	GCTTCAACACTGATCTGAGAggg	GGCAGTTGAGCAGCTCTGTGagg	GTTATAAATATATATATTTTtgg
485			ENSDARG00000091332	protein_coding	N	N	-	mutated	GGTGCTTTGCCCATGTCCTtgg	0.35
486	si:dkey-30k22.7	ZDB-GENE-090313-302	ENSDARG00000037286	protein_coding	Y	Y	-	mutated	GCACCAGTGGGCTCTTCTGTggg	0.3					GTAGTAGTGGTGTTGAGACGagg	GGTCAGACGCATAAACATTAagg	GGAGGCCACAGCAACTGTGGtgg	GCTCAGTGCCAGGTTGGGCAtgg
487	plrg1	ZDB-GENE-040426-2787	ENSDARG00000037283	protein_coding	Y	Y	-	mutated	GGCCATATGGGTCAGAGGTGtgg	0.4					GGAGTGAACACCCATTTCACtgg
488	fgg	ZDB-GENE-040426-1998	ENSDARG00000037281	protein_coding	Y	Y	Afibrinogenemia, congenital,Hypofibrinogenemia, congenital,Hypodysfibrinogenemia,Dysfibrinogenemia, congenital	mutated	CATGGGCTCGATCATGCATGtgg	0.7					GGATGATATGGAACAGGATTtgg	GGGTTGCACAAATCATGTGAtgg
489	lrata	ZDB-GENE-060720-1	ENSDARG00000037278	protein_coding	Y	N	Leber congenital amaurosis 14,Retinal dystrophy, early-onset severe,Retinitis pigmentosa, juvenile	mutated	GGGGCATGATGTCGGGCATTagg	0.5
490			ENSDARG00000086564	protein_coding	N	N	-	mutated	GGCGCTTCCAGCCACATGTAcgg	0.6
491	si:dkey-30k22.8	ZDB-GENE-090313-303	ENSDARG00000070039	processed_transcript	Y	N	-	not mutated							GTGTTTTGATGTTTGCTACTggg	TCTGAGACAAGTGGCTACTGtgg	GAAACCTAAAGTCAAATGAAcgg	GATTACTCCCCGGAGGACTGagg	GGATAACTCTGCATTGCCAAtgg
492	si:dkey-30k22.5	ZDB-GENE-090313-301	ENSDARG00000091184	processed_transcript	N	N	-	not mutated							GTAAAAGGAATGATGACAACagg	TGCATATGGCGCTGATATTGagg	GGAGGCAGTGGACAGTGTTGcgg	GGTCAATTGTACTGATGGTAtgg	GTGAACGCTGGCAGGATGTCtgg	GGCAAGTTGTTGTATAATGAtgg	GATAAAGGACAAATTGCACCcgg
493	npy2r	ZDB-GENE-040924-8	ENSDARG00000094763	protein_coding	Y	Y	-	mutated	GTCTGGTGCACAACAGTTTGtgg	0.1					GGTCATGCCAAAAAAAATGAtgg	GGTCAAAGGTCACATATTCAcgg	GGAAGACAGTACAAAACTGGtgg	GTATACGACATATATGACCAagg	GCACATGTCTTTAGACATCTtgg	GGACTGATTTAGCTGGCTCAggg	GCATCAACTTCAGCAGTGTCtgg
494	map9	ZDB-GENE-080225-36	ENSDARG00000037276	protein_coding	Y	Y	-	mutated	GATTTAACAGTTCTTTCCCTggg	0.3					GTTGTTCTTCTGGGTGTTTTggg	GGGCTTTGAGATGAATTCCTggg	GGCTGCTCTGCTGCAGTCAGggg	GGAGAACGCTATAGACATAGagg	GTCATGGCTTGGTCTCCATCtgg	GAACCAGACAGAATCTTCTAtgg
495	gucy1a1	ZDB-GENE-050417-230	ENSDARG00000013787	protein_coding	N	N	Moyamoya 6 with achalasia	mutated	GGCCTGCTGCAGATCGGGGAtgg	0.4
496	gucy1b3	ZDB-GENE-090313-160	ENSDARG00000086790	protein_coding	Y	Y	-	mutated	GGTCTTCAGGACATCGTCATAggg	0.4
497	fabp2	ZDB-GENE-991019-5	ENSDARG00000006427	protein_coding	N	N	-	mutated	GGTATAAAAGAGTGGCTCGggg	0.6	GGGGACTTTCACACGCAagg				TGAGAACTACGAGAAGTTCAtgg	GGGTGATCTTCAGGTTGTCAtgg	GGAGACAAGTTCAACGTGAagg
498	usp53b	ZDB-GENE-090312-168	ENSDARG00000076499	protein_coding	Y	Y	-	mutated	GGGTCTCATGGATGATGCAGcgg	0.3
499	myoz2b	ZDB-GENE-040426-1853	ENSDARG00000037266	protein_coding	Y	Y	Cardiomyopathy, hypertrophic, 16	mutated	GAGGTCCATGGTGGTGTCAAcgg	0.35					GCTGAAAACTCAGAAAACAAagg	GGGTGGAAAGTTTCTTTCCCagg	GGCAGCTGCCCTTTGCCATGagg	GGCAGCTCTACTTTCGGTTCagg	GCAATGTCCTCAGGGTTCGCtgg	GTGATCCACGGTTTGACAAGagg
500	synpo2b	ZDB-GENE-101230-1	ENSDARG00000077157	protein_coding	Y	Y	-	mutated	GGAACAGCCGAACCTTGGTGtgg	0.2					GGGGATTGTTTACTTTCTTGagg
501	si:ch211-145b13.5	ZDB-GENE-090313-35	ENSDARG00000037256	protein_coding	N	N	-	mutated	GACGCTTGCATCGTCGCCGTcgg	0.5					GCTCTGTTCTTCCCACTAGGagg	GGCAGATAACTAAAGAGGTCtgg	GAGCTGCAGTTACTCTATAGagg	GCAGTTGCTCCAGATTTTCTggg
502	si:ch211-145b13.6	ZDB-GENE-090313-36	ENSDARG00000069998	protein_coding	N	N	-	mutated	GGATTACTCTTTCTACAATTGTcgg	0.65
503	gpank1	ZDB-GENE-070928-32	ENSDARG00000053995	protein_coding	Y	Y	-	mutated	GGCCGCTTGGGTTGGAGTCGtgg	0.05
504	pdcd4a	ZDB-GENE-040426-1920	ENSDARG00000021702	protein_coding	Y	Y	-	mutated	GGTGTTTGGGGTGCAGCTGGTAtgg	0.2
505	mxd4	ZDB-GENE-050208-44	ENSDARG00000054031	protein_coding	Y	N	-	not mutated
506	ndufb6	ZDB-GENE-040426-1781	ENSDARG00000037259	protein_coding	Y	Y	-	not mutated							GTCGTTGCACCTTCAACACCcgg
507	toporsa	ZDB-GENE-030131-6401	ENSDARG00000037260	protein_coding	Y	Y	Retinitis pigmentosa 31	not mutated
508	mtap	ZDB-GENE-040426-1505	ENSDARG00000037261	protein_coding	Y	Y	Diaphyseal medullary stenosis with malignant fibrous histiocytoma	mutated	GGCCAATATTTGGGCTCTAAtgg	0.5
509	cdkn2a/b	ZDB-GENE-081104-306	ENSDARG00000037262	protein_coding	Y	Y	Orolaryngeal cancer, multiple,,Pancreatic cancer/melanoma syndrome,Melanoma and neural system tumor syndrome,{Melanoma, cutaneous malignant, 2},Orolaryngeal cancer, multiple,,Pancreatic cancer/melanoma syndrome,Melanoma and neural system tumor syndrome,{Melanoma, cutaneous malignant, 2}	not mutated
510	cxxc4	ZDB-GENE-090313-179	ENSDARG00000077817	protein_coding	N	N	-	not mutated							TGGTGGATTAAGCCAGCTGTtgg
511	tet2	ZDB-GENE-090312-98	ENSDARG00000076928	protein_coding	Y	Y	Myelodysplastic syndrome, somatic	mutated	GGTAATCAAGTCTCCCAATAagg	0.7
512	ppa2	ZDB-GENE-040426-1857	ENSDARG00000009685	protein_coding	Y	Y	Sudden cardiac failure, alcohol-induced,Sudden cardiac failure, infantile	mutated	GGAACTATGGTGCACTTCCACagg	0.1
513	arhgef38	ZDB-GENE-090313-83	ENSDARG00000079377	protein_coding	Y	Y	-	mutated	GGCCCTCAATGCTCAGCTGCTAGagg	0.2
514	ints12	ZDB-GENE-040625-178	ENSDARG00000091678	protein_coding	N	N	-	mutated	GGCTAAAGACTCATCTAGCAggg	0.3	GGAAATGGGTCTTGCTTGTGtgg	0.4
515	g3bp2	ZDB-GENE-070112-1972	ENSDARG00000014790	protein_coding	N	N	-	not mutated
516	uso1	ZDB-GENE-040426-688	ENSDARG00000019581	protein_coding	Y	Y	-	mutated	GGTACAGTTGGCCACCAGTCtgg	0.2
517	ints12	ZDB-GENE-040625-178	ENSDARG00000089644	protein_coding	N	N	-	mutated	GGCTAAAGACTCATCTAGCAggg	0.3	GGAAATGGGTCTTGCTTGTGtgg	0.4
518			ENSDARG00000092127	protein_coding	N	N	-	mutated	GGATGTCTGTAAACACGACCggg	0
519			ENSDARG00000087925	protein_coding	N	N	-	mutated	GGTACAGTTGGCCACCAGTCtgg	0.35
520			ENSDARG00000079925	protein_coding	N	N	-	not mutated
521			ENSDARG00000053731	protein_coding	N	N	-	not mutated
522			ENSDARG00000094127	protein_coding	N	N	-	not mutated
523	coro2a	ZDB-GENE-030131-2258	ENSDARG00000005210	protein_coding	N	N	-	mutated	GGGCTTGTTTCCAGCTGTCAtgg	0.4
524	anp32b	ZDB-GENE-030131-719	ENSDARG00000023330	protein_coding	Y	Y	-	mutated	GGTAATGGGGGAGTCGTGGAagg	0.2
525	trmo	ZDB-GENE-051023-15	ENSDARG00000037245	protein_coding	N	N	-	not mutated							CGAATTCAGACGGTACCGATcgg
526	foxe1	ZDB-GENE-061116-1	ENSDARG00000079266	protein_coding	Y	Y	Bamforth-Lazarus syndrome,{Thyroid cancer, nonmedullary, 4}	mutated	GGGCCTACCGGGCTCTCGTggg	0.63
527	sh3gl2a	ZDB-GENE-040121-3	ENSDARG00000023600	protein_coding	Y	Y	-	mutated	GGGGTGGCTCTGATTGATGTtgg	0.2
528	cntln	ZDB-GENE-090313-409	ENSDARG00000033345	protein_coding	Y	Y	-	not mutated							GGCCAGTCCTGATCTCACCCagg
529	bnc2	ZDB-GENE-030131-5784	ENSDARG00000069989	protein_coding	Y	Y	-	mutated	GGAGAGAACGAGATCGAGAGagg	0.05
530	si:ch211-127n13.2	ZDB-GENE-090312-72	ENSDARG00000095189	protein_coding	Y	Y	-	not mutated							TGTCACAGATGAGGACAGAGagg
531			ENSDARG00000037253	protein_coding	N	N	-	not mutated
532	pspc1	ZDB-GENE-030131-9530	ENSDARG00000006621	protein_coding	Y	Y	-	mutated	GGAATCTCCGGGAGACCCTAagg	0.5
533	dnajb14	ZDB-GENE-061110-138	ENSDARG00000069996	protein_coding	Y	Y	-	mutated	GGAAACAGTACTGCATACTGtgg	0.1
534	sugt1	ZDB-GENE-041114-56	ENSDARG00000020608	protein_coding	Y	Y	-	mutated	GAGCAGCGACAAAGTTATGTagg	0.35
535	chst10	ZDB-GENE-040808-40	ENSDARG00000031632	protein_coding	Y	N	-	mutated	GGCTGTGATGCTCCCTTTTCcgg	0.4
536	snapc3	ZDB-GENE-040426-971	ENSDARG00000071237	protein_coding	Y	N	-	mutated	GGTCCATCAGGATGACTGTTtgg	0.3
537	psip1a	ZDB-GENE-050522-104	ENSDARG00000018745	protein_coding	Y	Y	-	mutated	GAAAATTCAAGCCCAACTGCagg	0.6
538	si:dkey-281i15.9	ZDB-GENE-110411-116	ENSDARG00000095954	processed_transcript	N	N	-	not mutated							GATTGGCCTGGTGACACAGTcgg
539	si:dkey-281i15.10	ZDB-GENE-110408-62	ENSDARG00000095895	processed_transcript	N	N	-	not mutated							TCTGAATTCTGCTGCACTGCagg
540			ENSDARG00000069964	protein_coding	N	N	-	not mutated
541	si:ch1073-440b2.1	ZDB-GENE-030131-8303	ENSDARG00000089138	protein_coding	Y	Y	-	not mutated							TGTGCCAACTCCGTCCACTGtgg
542	ednrba	ZDB-GENE-980526-16	ENSDARG00000089334	protein_coding	Y	N	ABCD syndrome,Waardenburg syndrome, type 4A,{Hirschsprung disease, susceptibility to, 2}	mutated	GGCAAAACTTTTGGTCGCCGagg	0.1
543			ENSDARG00000078963	protein_coding	N	N	-	mutated	GGTAGAGAGCTTCTCTTTCAtgg	0.55
544	zgc:172295	ZDB-GENE-080204-72	ENSDARG00000053456	protein_coding	Y	Y	-	mutated	GGTCAATAGCAGCTACGAGTggg	0.15
545	timmdc1	ZDB-GENE-050417-369	ENSDARG00000053466	protein_coding	Y	Y	Mitochondrial complex I deficiency	mutated	GGTCATCTCAGAGCTCTTCTtgg	0.25
546	poglut1	ZDB-GENE-051120-24	ENSDARG00000053463	protein_coding	Y	Y	Dowling-Degos disease 4,Muscular dystrophy, limb-girdle, autosomal recessive 21	mutated	GGAGGATTTGTATTGTTACTggg	0.45
547	pwp2h	ZDB-GENE-021031-3	ENSDARG00000037109	protein_coding	Y	Y	-	not mutated							GATTCTGTCATCAGTCCTGTagg
548	gpm6ba	ZDB-GENE-030710-9	ENSDARG00000005739	protein_coding	Y	Y	-	not mutated							GGGATGAAACCAGAATCGAcgg
549	gemin8	ZDB-GENE-041114-189	ENSDARG00000053496	protein_coding	Y	Y	-	mutated	GGTTCCAGTTCATGGCCTGCtgg	0.35
550	cbsa	ZDB-GENE-050417-367	ENSDARG00000053500	protein_coding	Y	Y	Homocystinuria, B6-responsive and nonresponsive types,Thrombosis, hyperhomocysteinemic	mutated	GGTCAGGACGAATCCATTTAggg	0.25
551	cryaa	ZDB-GENE-020508-1	ENSDARG00000053502	protein_coding	Y	N	Cataract 9, multiple types	not mutated							CCTTGGTTCAGACGCACACTggg
552	hsf2bp	ZDB-GENE-030131-1458	ENSDARG00000035080	protein_coding	Y	Y	-	mutated	GGAAGCCATCAGAGACATATtgg	0.27
553	ankrd10a	ZDB-GENE-040426-700	ENSDARG00000037100	protein_coding	N	N	-	mutated	GGCAACCAAGTCTGCCTGGTtgg	0.8
554	si:ch211-198k9.7	ZDB-GENE-090312-64	ENSDARG00000075193	processed_transcript	N	N	-	not mutated							GGCTGAGGCAAAGGTGTCAGagg	GGGGAATCCCTGTGCTCTTCcgg
555	si:ch211-198k9.6	ZDB-GENE-090312-4	ENSDARG00000069804	protein_coding	N	N	-	not mutated							GGCTGAGGCAAAGGCGTCAGagg	GGGGAATCCCTGTGCTCTTCcgg
556	cars2	ZDB-GENE-030131-5564	ENSDARG00000078546	protein_coding	N	N	Combined oxidative phosphorylation deficiency 27	mutated	GGCAAGCTTGTCAATCTTGGagg	0.1	GGTCATGAGCTAAATCTTGCtgg
557	irs2a	ZDB-GENE-040426-975	ENSDARG00000037099	protein_coding	Y	Y	{Diabetes mellitus, noninsulin-dependent}	mutated	GGATTACAGTTCCAGCCCAGggg	0.6
558	lig4	ZDB-GENE-070820-10	ENSDARG00000060620	protein_coding	Y	Y	LIG4 syndrome,{Multiple myeloma, resistance to}	mutated	GGTGTGAGGGAGCCCTCTAGtgg	0.1
559	fam155a	ZDB-GENE-090313-34	ENSDARG00000075858	protein_coding	Y	Y	-	mutated	GGGGCCTTTCGGAAACGGAGggg	0.4
560			ENSDARG00000081408	miRNA	N	N	-	mutated	GGGCCATATCAAGTGTAATGtgg	0
561	si:ch211-59g22.1	ZDB-GENE-100922-131	ENSDARG00000093663	processed_transcript	N	N	-	not mutated							GGAACGGAAGGGGCAGAGGCggg
562	si:dkey-228l14.1	ZDB-GENE-090312-27	ENSDARG00000069799	protein_coding	Y	Y	-	mutated	GGTAGTCTGTCTTCATAACTtgg	0.18
563	si:dkey-1h24.2	ZDB-GENE-060503-482	ENSDARG00000074117	protein_coding	Y	Y	-	mutated	GGTCCTCTCTGTAGCTATTAtgg	0.21
564	si:dkey-1h24.6	ZDB-GENE-100922-103	ENSDARG00000092653	protein_coding	N	N	-	mutated	GGTGTTTCCTCAGTGAGGGGagg	0.1	GGATTCAGAACTCAACTGCTggg
565	raph1b	ZDB-GENE-090311-54	ENSDARG00000061732	protein_coding	Y	Y	-	mutated	GGAGCTTTTTGTACTTTCTCagg	0.25					GGATGACATCACTGCTCAGCtgg
566	spp2	ZDB-GENE-090313-223	ENSDARG00000095590	protein_coding	N	N	-	mutated	GGAGGCCTTGTTTTCAAAATagg	0.4	GGTGGACCAAGGTGAATGCTtgg
567	alg11	ZDB-GENE-030131-7282	ENSDARG00000031202	protein_coding	Y	Y	Congenital disorder of glycosylation, type Ip	mutated	GGGCTCCATCTTCTTGGGGTggg	0.15
568	cpb2	ZDB-GENE-050522-259	ENSDARG00000037144	protein_coding	Y	Y	-	mutated	GGACTGTGGTATTCATGCACggg	0.6
569	zc3h13	ZDB-GENE-040426-1619	ENSDARG00000037177	protein_coding	Y	Y	-	mutated	GGCTCACCCAAACACAGAGGcgg	0.17
570	tm9sf2	ZDB-GENE-030131-6302	ENSDARG00000003866	protein_coding	Y	Y	-	mutated	GGGTACTCCAGCTGGTTATGtgg	0.4
571	zic2b	ZDB-GENE-030219-92	ENSDARG00000037178	protein_coding	Y	Y	Holoprosencephaly 5	mutated	GGATTACCCGGTGAGGTTTTcgg	0.7
572	pcca	ZDB-GENE-040718-246	ENSDARG00000028982	protein_coding	Y	Y	Propionicacidemia	mutated	GGAGCTGCTTGCTACGGCTGcgg	0.7
573	march4l	ZDB-GENE-060825-323	ENSDARG00000055839	protein_coding	N	N	-	mutated	GGATTAGTGAGAGAGGATCCtgg	0.7
574			ENSDARG00000088208	miRNA	N	N	-	not mutated
575	vps8	ZDB-GENE-060503-348	ENSDARG00000060477	protein_coding	Y	Y	-	mutated	GGATGAGCCATTCATTTTAGagg	0.11					GGGTGTTTTTCTGGAGAGTTtgg
576			ENSDARG00000082429	miRNA	N	N	-	not mutated
577	si:dkey-22o12.2	ZDB-GENE-060503-443	ENSDARG00000091513	protein_coding	Y	Y	-	mutated	GGAGCAGTGGTCCATTTTAGggg	0.7
578	tmem41ab	ZDB-GENE-040426-2050	ENSDARG00000026771	protein_coding	N	N	-	mutated	GGGATGGGGATGTTGAGGATtgg	0.6
579	igf2bp2b	ZDB-GENE-060503-536	ENSDARG00000061661	protein_coding	Y	Y	{Diabetes mellitus, noninsulin-dependent, susceptibility to}	mutated	GGCAGACTCATAGGGAAGGAggg	0.37					GGAAGTTCCTTTGAAGATCTtgg
580	ubac2	ZDB-GENE-070112-2122	ENSDARG00000093065	protein_coding	Y	Y	-	mutated	GGCTCAGAATCGGAGAAGATtgg	0.36
581	gpr183b	ZDB-GENE-081031-74	ENSDARG00000074302	protein_coding	N	N	-	mutated	GGGACTCTTAGGAAATGCTCtgg	0.3					GGCAATATGGCTGCTGGTGCtgg
582	ubac2	ZDB-GENE-070112-2122	ENSDARG00000060581	protein_coding	Y	Y	-	mutated	GGCTCAGAATCGGAGAAGATtgg	0.36
583	gpr183b	ZDB-GENE-081031-74	ENSDARG00000069756	protein_coding	N	N	-	mutated	GGGACTCTTAGGAAATGCTCtgg	0.3					GGCAATATGGCTGCTGGTGCtgg
584	dachc	ZDB-GENE-020402-5	ENSDARG00000003142	protein_coding	Y	Y	-	mutated	GATTCTTTTCTGTACAGGTTtgg	0.2
585	bora	ZDB-GENE-041114-165	ENSDARG00000042688	protein_coding	N	N	-	mutated	GGCTAAAAAACACAGCCTGGcgg	0.5
586	dis3	ZDB-GENE-080213-3	ENSDARG00000060559	protein_coding	Y	Y	-	mutated	GGTTGGCAACCCTGAGCTTGtgg	0.25
587			ENSDARG00000091270	protein_coding	N	N	-	mutated	GGAACTGGAGAATGGAAATTtgg	0.1
588	si:dkey-18j14.4	ZDB-GENE-090313-213	ENSDARG00000092278	processed_transcript	N	N	-	not mutated							GGCAAAACAAGCGTGAAGTGtgg
589	metap1d	ZDB-GENE-050522-71	ENSDARG00000019715	protein_coding	Y	Y	-	mutated	GGATCCCTTTAAGATCACAGagg	0.1	GGAAAGCCCCCATAATGTAAggg
590	dlx2b	ZDB-GENE-980526-18	ENSDARG00000017174	protein_coding	Y	N	-	mutated	GGGTCTTCTGGAATCTGCGCtgg	0.25
591	itga6b	ZDB-GENE-050320-5	ENSDARG00000069946	protein_coding	Y	Y	Epidermolysis bullosa, junctional, with pyloric stenosis	mutated	GGACCAGTTCTGCATCAAGTcgg	0.11
592	ppp1r9alb	ZDB-GENE-090312-99	ENSDARG00000074575	protein_coding	N	N	-	mutated	GGAAGAGACGGAGCCAGAGGggg	0.7
593	eef1a1b	ZDB-GENE-050417-327	ENSDARG00000069951	protein_coding	Y	Y	-	mutated	GGGGCGGGTTGGAGGCTGAAtgg	0.6
594	kcnq5b	ZDB-GENE-090312-178	ENSDARG00000069953	protein_coding	Y	Y	Mental retardation, autosomal dominant 46	mutated	GGGATAAGACTCCTAAAACCtgg	0.05					GGTCCATGCGTACCATTCGCagg
595	si:ch211-127n13.3	ZDB-GENE-090313-20	ENSDARG00000093358	processed_transcript	N	N	-	mutated	GGTTCTCCTTGGTCATATATggg	0.1
596	si:dkey-7m11.1	ZDB-GENE-090313-345	ENSDARG00000094957	processed_transcript	N	N	-	not mutated							GGGCTTGAATAAACCTTCTCcgg
597			ENSDARG00000013690	protein_coding	N	N	-	not mutated							GGACCGTGGGGGGTGGTGTTggg	GGAGTTCGTTTGCCACTGGAagg	GGGACAAGAAGATGCGCTCTagg
598			ENSDARG00000040780	protein_coding	N	N	-	mutated	GGGCTCGGAGCAGCAGTACCtgg	0.8
599	gli1	ZDB-GENE-030321-1	ENSDARG00000033680	protein_coding	Y	Y	Polydactyly, postaxial, type A8	mutated	GGAGTTCGTTTGCCACTGGAagg	0.33					GGCGTCCGACAGCGGAGAGAtgg
600	si:dkey-179o14.1	ZDB-GENE-090313-203	ENSDARG00000078902	protein_coding	Y	Y	-	mutated	GGATGTGTGCGGGTCGAGAGcgg	0.7
601	cenpk	ZDB-GENE-090313-204	ENSDARG00000039616	protein_coding	Y	Y	-	not mutated							GGACCATTTTAAGTTGACTGtgg	GAAGGAGGTTCAGACTTCAGagg
602	si:dkey-179o14.4	ZDB-GENE-110411-51	ENSDARG00000095941	processed_transcript	N	N	-	mutated	GGTAGGCCTACTTGATCAGAtgg	0.8
603	lbx1b	ZDB-GENE-050309-27	ENSDARG00000018611	protein_coding	Y	N	-	mutated	GGTCCAGGGGGTTTAGCCCAcgg	0.3
604	slc2a15b	ZDB-GENE-050508-1	ENSDARG00000053269	protein_coding	Y	Y	-	mutated	GGGTAACATCCAGGCTGAGGtgg	0.8
605	fgf8b	ZDB-GENE-010122-1	ENSDARG00000039615	protein_coding	Y	Y	Hypogonadotropic hypogonadism 6 with or without anosmia	mutated	GGTAAACATGTACAAGTCCTggg	0.45	GGATGAGTCGGAGATTAACAagg	0.6
606	dpcd	ZDB-GENE-060825-166	ENSDARG00000060501	protein_coding	Y	Y	-	mutated	CTGGCAACGCTCGAGATCtgg	0.5					GGGCAGTGGACTTTGGAAGTtgg
607	poll	ZDB-GENE-040426-2712	ENSDARG00000039613	protein_coding	Y	Y	-	mutated	GGCGTGTGGTTCGTACCGCAggg	0.6
608	wbp1lb	ZDB-GENE-050522-112	ENSDARG00000029751	protein_coding	Y	Y	-	mutated	GTAGCTACTACTATGAGCTCtgg	0.2					AGTAGAAGGGCAGAGATGTGtgg	GGCTTGTTTTTATACATCGCtgg	CTCATAGACTGTGGCCTCGGtgg	AAGAGCTATGTGTGTGAATCagg	CAGCAGGTACTTCACTGTGAggg
609	as3mt	ZDB-GENE-060312-15	ENSDARG00000027572	protein_coding	N	N	-	mutated	GGCCTTGGTGGAAGCCGGGCtgg	0.4
610	cnnm2b	ZDB-GENE-090311-26	ENSDARG00000078733	protein_coding	Y	Y	Hypomagnesemia 6, renal,Hypomagnesemia, seizures, and mental retardation,Hypomagnesemia, seizures, and mental retardation	mutated	GGGGGACAACCAGAGTCAGGagg	0.25
611	nt5c2b	ZDB-GENE-061013-522	ENSDARG00000058231	protein_coding	Y	Y	Spastic paraplegia 45, autosomal recessive	mutated	GGCCGTCCATGTTTGCCGGGagg	0.4599
612	inab	ZDB-GENE-990415-83	ENSDARG00000053248	protein_coding	N	N	-	mutated	GGCGTTGAGTTCCTCGAGTTggg	0.15
613	anos1a	ZDB-GENE-000201-9	ENSDARG00000012896	protein_coding	Y	Y	Hypogonadotropic hypogonadism 1 with or without anosmia (Kallmann syndrome 1)	mutated	GGAGCCATGCAAAGACTCCTggg	0.2
614	sts	ZDB-GENE-030717-5	ENSDARG00000053241	protein_coding	N	N	Ichthyosis, X-linked	mutated	GGGATATCTGCCTGTGAGAAagg	0.2
615	pnpla4	ZDB-GENE-070410-74	ENSDARG00000069834	protein_coding	N	N	-	mutated	GGTAAATGTCTCGTTTGCTGcgg	0.15
616			ENSDARG00000088777	protein_coding	N	N	-	mutated	GGTAAATGTCTCGTTTGCTGcgg	0.15
617	pudp	ZDB-GENE-050522-36	ENSDARG00000027826	protein_coding	Y	Y	-	mutated	GGCTGGGGGAGAGAATCTTTtgg	0.22
618	nlgn4xa	ZDB-GENE-100309-2	ENSDARG00000079455	protein_coding	Y	Y	Mental retardation, X-linked,{Asperger syndrome susceptibility, X-linked 2},{Autism susceptibility, X-linked 2}	mutated	GGTTCCTCTGAGCCGTGACAtgg	0.05
619	zgc:174320	ZDB-GENE-080206-2	ENSDARG00000078810	protein_coding	N	N	-	not mutated							GGACAAGATATGCCAGATAAagg
620	zgc:174320	ZDB-GENE-080206-2	ENSDARG00000073745	protein_coding	N	N	-	not mutated							GGACAAGATATGCCAGATAAagg
621	si:dkeyp-86f8.2	ZDB-GENE-090313-407	ENSDARG00000094318	processed_transcript	N	N	-	not mutated							CAGGAAAATGACTGACTGAAtgg
622	prkx	ZDB-GENE-090313-408	ENSDARG00000060716	protein_coding	Y	Y	-	mutated	GGCAGCCCCACGTTACCCGCagg	0.5
623	mxra5a	ZDB-GENE-090312-22	ENSDARG00000074815	protein_coding	Y	Y	-	mutated	GGTGGCACGCACATGGCCGCggg	0.7
624	gyg2	ZDB-GENE-080723-74	ENSDARG00000033380	protein_coding	Y	Y	-	mutated	TAATCTAGAAACATCGGggg
625	cd99	ZDB-GENE-061103-391	ENSDARG00000051975	protein_coding	N	N	-	mutated	GGTGGATATAAACCCGAtgg	0.95
626	dhrsx	ZDB-GENE-060620-2	ENSDARG00000079280	protein_coding	Y	Y	-	mutated	GGAGGACTGTATCTGTACAAcgg	0.27					GGACATGTAGAGGCAAACCTTtgg	GGCAACCTTTCCATTCTGCTcgg
627	creb1a	ZDB-GENE-040426-750	ENSDARG00000053586	protein_coding	Y	Y	Histiocytoma, angiomatoid fibrous, somatic	mutated	TTAGTTCAGCTGCCCAATggg	0.18					GGCTATCTAGATGACCATGGagg
628	chmp2bb	ZDB-GENE-040426-2539	ENSDARG00000002190	protein_coding	Y	Y	Amyotrophic lateral sclerosis 17,Dementia, familial, nonspecific	mutated	GGAAGTTCTGCAGGGTCTGCAtgg	0.03					TCTCACTTGCACAAGTTGCTtgg	GATGAAGATGGCTGGTGCTAtgg	GAGACAAATTGCCAGAGACcgg	GCACATATGCAGTCAGCTCAAagg	GGGTCTTACTTTTGTAGTTGtgg	AGAGACAAATTGCCAGAGACcgg
629	htr1fb	ZDB-GENE-090312-140	ENSDARG00000053580	protein_coding	Y	Y	-	mutated	GGACGGGAAGAGGGAACCCAtgg	0.5
630	cldng	ZDB-GENE-010328-7	ENSDARG00000003701	protein_coding	N	N	-	mutated	AACAACACTAGGCACTCTtgg	0.5
631	znf654	ZDB-GENE-030131-1423	ENSDARG00000079350	protein_coding	Y	Y	-	mutated	GGCATGTGAAAGGCTTCCTGagg	0.7
632	arl13b	ZDB-GENE-021217-3	ENSDARG00000012763	protein_coding	Y	Y	Joubert syndrome 8	mutated	GGTCACAATCTTTGACCTGGGtgg	0.5
633	nsun3	ZDB-GENE-050706-95	ENSDARG00000013023	protein_coding	Y	Y	-	mutated	GGCAATATGGCGTCCTGCTTAATcgg	0.4
634	si:dkeyp-8h3.9	ZDB-GENE-110411-47	ENSDARG00000095931	processed_transcript	N	N	-	mutated	GGCAATATGGCGTCCTGCTTAATcgg	0.4
635	epha6	ZDB-GENE-090311-43	ENSDARG00000022971	protein_coding	Y	Y	-	mutated	GGCTGCGCAGAAGATCTACGtgg	0.35
636			ENSDARG00000081597	miRNA	N	N	-	mutated	GAGCAGGAGGTTAGAACAGCagg	0.45
637	arl6	ZDB-GENE-041219-2	ENSDARG00000032056	protein_coding	Y	N	{Bardet-Biedl syndrome 1, modifier of},Bardet-Biedl syndrome 3,Retinitis pigmentosa 55	mutated	CAAGACATTGTCCCAACTATagg	0.2
638	slc5a7a	ZDB-GENE-090313-273	ENSDARG00000074860	protein_coding	Y	Y	Myasthenic syndrome, congenital, 20, presynaptic,Neuronopathy, distal hereditary motor, type VIIA	mutated	GGATCGCAGCGAGACTATTAtgg	0.25
639	kctd12.2	ZDB-GENE-060117-4	ENSDARG00000053542	protein_coding	Y	Y	-	mutated	GGTTTGCCAGAGCGACCCGGagg	0.56
640	si:dkey-24h22.5	ZDB-GENE-090313-274	ENSDARG00000094556	protein_coding	N	N	-	mutated	GGTGGACTCTGCTGACTTGGggg	0.2
641	lmo7b	ZDB-GENE-060825-242	ENSDARG00000053535	protein_coding	Y	Y	-	mutated	GGTAACTGCTTGCCCATTGGagg	0.7
642	klf12a	ZDB-GENE-030131-9188	ENSDARG00000015312	protein_coding	Y	Y	-	mutated	GATGGCAGAGACTTGCTGGAggg	0.5
643			ENSDARG00000080355	miRNA	N	N	-	mutated	GTAGAAATATATTTTGATGTagg	0.3
644	klf5a	ZDB-GENE-090312-167	ENSDARG00000015506	protein_coding	Y	Y	-	mutated	GGAGTCCTCCTGAAAGCCGTcgg	0.15
645	pibf1	ZDB-GENE-040801-94	ENSDARG00000013006	protein_coding	N	N	Joubert syndrome 33	mutated	GGACATCAGTCTTGAGACAAggg	0.4					GGTTCTGCAGTCTGTCCAGAcgg
646	tpt1	ZDB-GENE-990603-10	ENSDARG00000092693	protein_coding	Y	N	-	mutated	GACATTGATGATGCCCTGATtgg	0.5
647	gpalpp1	ZDB-GENE-040801-212	ENSDARG00000058287	protein_coding	N	N	-	mutated	CCTGAGTTGCAGCATGTAGGCCtgg	0.48	GGCCTACATGCTGCAACTCagg
648	gtf2f2a	ZDB-GENE-040625-131	ENSDARG00000069910	protein_coding	Y	Y	-	mutated	CTTTGCAGACTGCAGATTGagg	0.0722					TTTATAACATTAAGGATCtgg	GGTACTCGGGTTTGAGCTCCCagg
649			ENSDARG00000084532	snoRNA	N	N	-	mutated	GGCTGGAAAAGTCTAATCTGagg	0.35
650			ENSDARG00000081856	snoRNA	N	N	-	not mutated							GGCTGGAAAAGTCTAATCTGagg
651			ENSDARG00000085301	snoRNA	N	N	-	mutated	GTGGCATGTAAGATTGAATTTggg	0.4
652			ENSDARG00000081849	snoRNA	N	N	-	mutated	GGACACCTTTGGAGGTTAtgg	0.305
653			ENSDARG00000082811	snoRNA	N	N	-	mutated	AGAACATGTTTTCTTTTCATtgg	0.15
654	si:dkey-151m22.9	ZDB-GENE-110411-54	ENSDARG00000095892	processed_transcript	N	N	-	mutated	GGCATGTGAAAGGCTTCCTGagg	0.7
655	si:dkey-151m22.8	ZDB-GENE-110411-250	ENSDARG00000095934	protein_coding	N	N	-	not mutated							GATCACGAGTACAACTGTGAtgg
656	zgc:172122	ZDB-GENE-080208-1	ENSDARG00000079191	protein_coding	N	N	-	not mutated							GGCTGGGCTTCCCTTCGTGCtgg
657			ENSDARG00000069754	protein_coding	N	N	-	mutated	GGGCTGACCAACATCCCAGTtgg	0.305
658			ENSDARG00000052324	protein_coding	N	N	-	not mutated
659			ENSDARG00000052329	protein_coding	N	N	-	mutated	GGTGTGAGCTTGTGGAGCTGcgg	0.35
660			ENSDARG00000058255	protein_coding	N	N	-	mutated	GGAATCCCCTGCGCGGCCAGagg	0.305
661			ENSDARG00000087826	protein_coding	N	N	-	mutated	AGGAAAAGTCCGGAGAGAGTcgg	0.707
662	usp38	ZDB-GENE-101007-2	ENSDARG00000075798	protein_coding	Y	Y	-	mutated	GGACTGTGATCATTTGCAGAggg	0.1
663	gab1	ZDB-GENE-040426-2674	ENSDARG00000037018	protein_coding	Y	Y	Deafness, autosomal recessive 26	mutated	GGAGGAGATGTGGTTTACTCggg	0.4
664	frem3	ZDB-GENE-030131-9788	ENSDARG00000074677	protein_coding	Y	Y	-	mutated	GGGCCTGGATATCCATGGAAagg	0.5
665	si:dkey-27h10.2	ZDB-GENE-090313-296	ENSDARG00000094485	protein_coding	N	N	-	mutated	GAAGGAAGCTGAAAAGCCTGagg	0.6					GAGCCCAAAAAACATGGACCagg
666	hhip	ZDB-GENE-030131-4827	ENSDARG00000060397	protein_coding	Y	Y	-	mutated	GGAGTGTTCTAGACTGCTGGagg	0.1					GGAGAGAAAACTGTCACTCGagg
667	si:ch211-194g2.4	ZDB-GENE-090313-65	ENSDARG00000094648	protein_coding	N	N	-	mutated	GGACACACTCTGGACACTGAtgg	0.1					CTGATACAGTCATTCCTCAAagg	CATCTACAAGTCTTGATCATtgg
668	smad1	ZDB-GENE-991119-8	ENSDARG00000027199	protein_coding	Y	Y	-	mutated	GGTCGGGCCATCGCCACACAcgg	0.25					TGTCACTATCCCACGCTCACtgg	GCGCTATGGAGGAACTAGAGagg
669	mmaa	ZDB-GENE-070928-15	ENSDARG00000060383	protein_coding	N	N	Methylmalonic aciduria, vitamin B12-responsive	mutated	GAGGAAGAAAGAGTTAGCCCagg	0.6					AAGAGTGCTGGCCTTCCGTCagg
670	zgc:152968	ZDB-GENE-061013-448	ENSDARG00000037002	protein_coding	Y	Y	-	mutated	AACTAGTGGTCAGAAGTATGtgg	0.4
671	znf827	ZDB-GENE-080728-3	ENSDARG00000076171	protein_coding	Y	Y	-	mutated	GCTCCAAGACAAGAACGCGGtgg	0.1
672	lsm6	ZDB-GENE-040625-50	ENSDARG00000036995	protein_coding	N	N	-	mutated	GAGTTCAGTTTCACCACCACtgg	0.5
673	si:dkey-66n24.2	ZDB-GENE-110411-204	ENSDARG00000093650	protein_coding	N	N	-	not mutated							GGGAGACCATTCAATAGGTggg
674	pou4f2	ZDB-GENE-040401-1	ENSDARG00000069737	protein_coding	N	N	-	mutated	GATGTCTCTGAACAGCAAGCagg	0.5
675	si:ch211-163g19.2	ZDB-GENE-090313-55	ENSDARG00000095555	protein_coding	N	N	-	mutated	TAAACAAGTATATTCAGTTGagg	0.5
676	ednraa	ZDB-GENE-010906-2	ENSDARG00000011876	protein_coding	Y	Y	Mandibulofacial dysostosis with alopecia,{Migraine, resistance to}	mutated	GCTACAATTGTTTCTGCTAAtgg	0.2					TTTGGCAGTACCTGAGGCAAtgg
677	tmem184c	ZDB-GENE-090312-89	ENSDARG00000078789	protein_coding	Y	Y	-	not mutated							GGAACTGGAGGAGGTGGATTcgg
678	prmt9	ZDB-GENE-080728-4	ENSDARG00000036755	protein_coding	Y	Y	-	mutated	GGCGTCATAGACGAGCTCAGagg	0.46					ATTAGGCATCTCTTCTGTGAagg	TTAGGTTTCAACAAACAAATcgg
679	arhgap10	ZDB-GENE-060512-221	ENSDARG00000078326	protein_coding	Y	Y	-	mutated	CCTGGACAGTCCTGCTTTCAggg	0.15
680	nr3c2	ZDB-GENE-060531-23	ENSDARG00000037025	protein_coding	Y	Y	Pseudohypoaldosteronism type I, autosomal dominant,Hypertension, early-onset, autosomal dominant, with exacerbation in pregnancy	not mutated							TTCTTCCCTGCAGAGCTCAAagg	GGCGAAAGCAGAAAACAAATggg
681			ENSDARG00000091223	protein_coding	N	N	-	mutated	GGGCTTGTGTACGCCGTGTCcgg	0.5
682	dclk2a	ZDB-GENE-050420-170	ENSDARG00000034093	protein_coding	Y	Y	-	mutated	GGCAGCGGCGGCTCCCATTCcgg	0.36					TGAGAAGTACCGTTATGCACagg
683	fam193a	ZDB-GENE-080917-25	ENSDARG00000036595	protein_coding	Y	Y	-	mutated	CGGGTATGAAGACCCTGcgg	0.4					CTACAGACGCCAAACGcgg
684	tnip2	ZDB-GENE-120913-2	ENSDARG00000074501	protein_coding	N	N	-	mutated	GTTAAGGGCCCAGTTGGggg	0.3					TGGTGACCTCCAAAGAcgg
685	scpp1	ZDB-GENE-090424-1	ENSDARG00000090416	protein_coding	Y	Y	-	mutated	TGATTCTTTGTCTGTTggg	0.1
686	sparcl1	ZDB-GENE-060130-6	ENSDARG00000074989	protein_coding	Y	Y	-	mutated	TTTTTGGTAACAGCACtgg	0.15
687	si:dkey-27n6.10	ZDB-GENE-041014-41	ENSDARG00000074268	protein_coding	N	N	-	not mutated							AAAGTTTGTTCTGGACtgg	GTCCTGACAAAAGGAGTTGCtgg
688	si:dkey-27n6.9	ZDB-GENE-041014-71	ENSDARG00000092990	processed_transcript	N	N	-	mutated	GCAGAAAGCACCACCATGTAagg	0.2
689	si:dkey-27n6.13	ZDB-GENE-110411-168	ENSDARG00000095924	processed_transcript	N	N	-	mutated	CCTCATCTTGTGTACAGCAAagg	0.3					GGACACTGTTAGTAAAGtgg	ATAATTTAAAAAAATTGggg
690			ENSDARG00000087963	protein_coding	N	N	-	not mutated							TTTAAGACTTGCGTTCcgg
691	si:dkey-27n6.4	ZDB-GENE-041014-42	ENSDARG00000087821	protein_coding	N	N	-	mutated	GGATCCACCAAAGTTCAGTGagg	0.15
692	si:dkey-27n6.2	ZDB-GENE-041014-43	ENSDARG00000094209	processed_transcript	N	N	-	mutated	GCACCGGATCAAGTTACACTggg	0.05
693	si:dkey-27n6.1	ZDB-GENE-041014-40	ENSDARG00000067858	protein_coding	Y	Y	-	mutated	GGTCTAAAGATCCTCCACCAggg	0.45
694	si:ch211-76m11.11	ZDB-GENE-070912-315	ENSDARG00000093571	protein_coding	Y	N	-	not mutated							GGACAGTCCTGTCTTGTCAcgg
695	si:ch211-76m11.5	ZDB-GENE-041210-278	ENSDARG00000092565	protein_coding	N	N	-	not mutated							GTGGATAGAGATGATCAGACtgg
696	si:ch211-76m11.14	ZDB-GENE-110411-230	ENSDARG00000095835	processed_transcript	N	N	-	mutated	TGCATTCAGCTGAATTATGAagg	0.35
697	si:ch211-76m11.3	ZDB-GENE-041210-276	ENSDARG00000092284	protein_coding	N	N	-	not mutated							ACAGATCTCTACATCACTCAggg
698	si:ch211-76m11.15	ZDB-GENE-110411-136	ENSDARG00000095827	protein_coding	N	N	-	mutated	TATGGCAGAGGAGTGAGTAAagg	0.3
699	si:ch211-76m11.7	ZDB-GENE-041210-279	ENSDARG00000095618	protein_coding	N	N	-	not mutated							GGACTCCAGGCAGCTTCAGAagg
700	si:ch211-76m11.8	ZDB-GENE-041210-280	ENSDARG00000078570	protein_coding	Y	Y	-	mutated	AGCTTCAGAAGGTCCAACTGtgg	0.2
701	si:ch211-76m11.16	ZDB-GENE-110408-24	ENSDARG00000095886	processed_transcript	N	N	-	not mutated							TACATCTGTGTCAGAGTCTTggg
702	si:ch211-76m11.9	ZDB-GENE-041210-274	ENSDARG00000092830	protein_coding	N	N	-	mutated	CAGATTTCTGAAGAATGAACtgg	0.05
703	si:dkeyp-123a12.2	ZDB-GENE-041210-271	ENSDARG00000073825	protein_coding	Y	Y	-	not mutated							GACGGGTCACCAGAAGAAGCtgg
704	si:dkeyp-123a12.3	ZDB-GENE-041210-273	ENSDARG00000095713	processed_transcript	N	N	-	mutated	TGCTGGGCGTTTTCCCTtgg	0
705	si:dkeyp-123a12.1	ZDB-GENE-041210-272	ENSDARG00000092612	processed_transcript	N	N	-	not mutated
706	si:ch211-205a14.1	ZDB-GENE-050420-271	ENSDARG00000095055	protein_coding	N	N	-	mutated	AAGTGACAATGGACACCtgg	0
707	si:ch211-205a14.12	ZDB-GENE-110408-25	ENSDARG00000095875	processed_transcript	N	N	-	not mutated							GGCCAGTTTCCCCAGTGAAagg
708	si:ch211-205a14.4	ZDB-GENE-050420-270	ENSDARG00000093952	protein_coding	N	N	-	not mutated							CTGTGTCTCTGAAGAGTGACagg	GTCACTAGTTGGAACCTTCAggg	GTTTTCTCACTGAAGTTtgg	GGTGTTTTCTCACTGAAGTTtgg	CTCCTGAAGATCTTCCAGGTggg
709	si:ch211-205a14.5	ZDB-GENE-050420-405	ENSDARG00000092524	processed_transcript	N	N	-	not mutated							ATGGCGCATGTGATTGGCCTtgg
710	si:ch211-205a14.6	ZDB-GENE-050419-89	ENSDARG00000095271	processed_transcript	N	N	-	not mutated							GTGGATCTTGATTTTGGAGGagg
711	si:ch211-205a14.7	ZDB-GENE-050420-404	ENSDARG00000095546	protein_coding	N	N	-	not mutated							GGTGTTTTCTCTCTGAGGTCTGGtgg	TCATCAGTCACTAGAGATACagg
712	si:ch211-205a14.11	ZDB-GENE-070912-184	ENSDARG00000093527	protein_coding	N	N	-	not mutated							TTCTCTGTGTGTGTCAGCAGATCCtgg	GGAGGAGATCCAGCAGAAGAC	TCATGTCCTGCTCCAGCTGagg	TTAAAGCCTCAGCTGGAGCagg	TCAGACTGGAGACCTGCAGCagg	AGTGAGAACAGTCTTGATCTggg	TCTTCACTCCTGAGTCCTGCagg
713	si:dkeyp-13d11.1	ZDB-GENE-090313-377	ENSDARG00000076343	protein_coding	N	N	-	mutated	GGAAACCATAACTCCAGAACCagg	0.5					TGAATTTTTTGGGATGATTCagg	AAAGACGATTTCTTTGAAGagg
714	si:dkeyp-13d11.2	ZDB-GENE-090311-21	ENSDARG00000077519	protein_coding	N	N	-	mutated	AGAAGACAAAGAGGGCCAGCagg	0.6					CTTCAGCTTCGCTGCGTTGGggg	TGTTTGTTTTTAAAGGACAagg
715	si:ch211-15e22.3	ZDB-GENE-090312-115	ENSDARG00000040048	protein_coding	Y	Y	-	mutated	CTGGGAGCATCTGTGGCCAGagg	0.1					CCTATCCCACCTGAGCTGCAagg	AAAAGCGCGTTCTGCAGAtgg	TCATCCTCAACAAGCGGGTAtgg
716	galnt7	ZDB-GENE-050522-284	ENSDARG00000057303	protein_coding	Y	Y	-	mutated	GTCAGGTCTCCTGCCATGGCtgg	0.5					TCCCCCCAAAATGAGGTTAAagg	GATTCATCCTTCGAAGTTTGCtgg	GTCCACATTCTTCTGGCGGAtgg
717	hmgb2a	ZDB-GENE-051120-126	ENSDARG00000029722	protein_coding	N	N	-	mutated	GGAGGGTGAGTTGAACAGAagg	0.06					CCCTAACAACCACCACCCCCcgg
718	hand2	ZDB-GENE-000511-1	ENSDARG00000008305	protein_coding	Y	N	-	mutated	GGGCTCGACCATTCGCACTAcgg	0.15					ATATTAAAAGTTTGTGTCTTcgg
719	fbxo8	ZDB-GENE-060421-7091	ENSDARG00000007477	protein_coding	Y	Y	-	not mutated							GAGTCATTTCGTCGCGGCGGcgg	GGGACAGAGAGCATGTCCGGagg	GAGTCATTTCGTCGCGGCGGcgg
720	cep44	ZDB-GENE-060929-392	ENSDARG00000053106	protein_coding	Y	Y	-	not mutated							ACAATAGGAAGACACGCTGAtgg	GATGGCCACTGGTGACCTGAagg	ACAATAGGAAGACACGCTGAtgg
721	hpgd	ZDB-GENE-080728-2	ENSDARG00000012016	protein_coding	Y	Y	Cranioosteoarthropathy,Hypertrophic osteoarthropathy, primary, autosomal recessive 1,Digital clubbing, isolated congenital	not mutated							CGAAACACAGTAGACAGGTTtgg
722	glra3	ZDB-GENE-020402-1	ENSDARG00000011066	protein_coding	Y	Y	-	mutated	TCATCGTCATCCTCTCCTggg	0.2					TCTGACTTTCTTGATAAGCTCAtgg	ATCTAAAGAATTTCCCCAtgg	GGCTCCATCGCAGAGACAACTAtgg	AAAGAACCAGAAAGCCCTCGAagg
723	gpm6ab	ZDB-GENE-030710-8	ENSDARG00000004621	protein_coding	Y	Y	-	mutated	TTTTACAATGACGTCCCTTAATtgg	0.6					ACGCGTTTCTGAGGCCAGCTCCggg	GTTGCTCTCTTCTGTGGCTGtgg	GAAAAGGGGAACCGTATCCagg	GGAGACTTCAAGATCACCACCTGTggg	AGACCTACTTTGATGTCGTCcgg	TGGTATTTTGCTGATGGTGGagg	TTCCCTTTGAAGTGTGCATGtgg	AAGGAAAATATGTAGGATACagg	TAATCTTTTGACCTCTTCTTTcgg
724	si:ch211-103d13.3	ZDB-GENE-110411-74	ENSDARG00000095811	processed_transcript	N	N	-	mutated	GGAAAAGGGGAACCGTATCCagg	0.3					ACCGGCGTACAGCAGGATAGtgg
725	wdr17	ZDB-GENE-090313-131	ENSDARG00000075098	protein_coding	Y	Y	-	mutated	GTCATAAACAGTGTCTAGACagg	0.5					GCTTGCATTAACGTGCTAAGtgg	GGAGTCACAGTGCACAAGGagg
726	asb5b	ZDB-GENE-050417-271	ENSDARG00000053222	protein_coding	N	N	-	mutated	AGAGAGGTGTTCCTAGATGAggg	0.2					CGCTGTTTAATGCCTGCTCAGCagg	AGATCATGTAGCCTGTGCCagg	GGAATTTTCTAAATGGATCCGtgg	CACAGCTGACATAGAGACTGcgg	AGAAAATAAAAGTGTGGATGggg	AGATCATGTAGCCTGTGCCAggg	TCCACTACATGAAGCTTGTCtgg	TCCACTACATGAAGCTTGTCtgg	CGTGGTTAAAGGAAATCGTAagg
727	spcs3	ZDB-GENE-040426-2206	ENSDARG00000089976	protein_coding	Y	N	-	not mutated							TGCCCTGATCCCATGACCAAtgg	TGCGTAATTTCATAGCACGCggg	GTTTGGTATTGTCACCTCTCagg	CTTCAAAGACAGAAGCGTACcgg	TAAAAATGTAGACGACTTCAcgg	AAGTACTTCTTCTTCGATGAtgg
728	vegfc	ZDB-GENE-040303-4	ENSDARG00000069640	protein_coding	Y	N	Lymphedema, hereditary, ID,Lymphedema, hereditary, ID	mutated	AAGTAAGCGCGACCCCATCTtgg	0.1					AGCAGCACTCAATCATACGAagg	GAAGCTTATGGTGACCGGTTtgg	TTGGCGAAGCTTATGGTGACcgg
729			ENSDARG00000085733	miRNA	N	N	-	mutated	GCATGCACCGCTTTAGCTGCcgg	0
730	tenm3	ZDB-GENE-990714-19	ENSDARG00000005479	protein_coding	Y	Y	Microphthalmia, isolated, with coloboma 9	mutated	GGAGCTGTAGGACTTCTGGGtgg	0.5	GGGCAGGTGCTCACTGCAGAtgg
731	si:ch211-42a2.2	ZDB-GENE-061207-35	ENSDARG00000093919	processed_transcript	N	N	-	not mutated							TAAAGAATGCCAGTAGAAAAggg	TGCGTAATTTCATAGCACGCggg	ATAAACCAGTCCTCAGTCTCtgg	CTGCATTAGCAACACGCGTGcgg
732	dctd	ZDB-GENE-050417-116	ENSDARG00000036990	protein_coding	Y	N	-	not mutated							AGCTTTGCACACTCGTTGCAtgg	GTGATGATGACCTGCTACCCtgg	GAAAACAAGATAGTGGGTATtgg
733	irf2a	ZDB-GENE-030131-4135	ENSDARG00000007387	protein_coding	Y	Y	-	mutated	GGACAGAATGCGAATGCGCCCCtgg	0.8
734	tmem134	ZDB-GENE-040426-1345	ENSDARG00000024828	protein_coding	N	N	-	mutated	CGCGTTCGTCCTGGAGGGGGagg	0.1					TGACAGCGCTTACCTGCGTGagg	ACCAATTGGATCTTACCACCagg	CACTCCCCCGCATCCTCTTCagg
735	stox2a	ZDB-GENE-090313-101	ENSDARG00000070162	protein_coding	Y	N	-	mutated	CCTAGAGAGGGAATGTACACGAtgg	0.45					GTAAGAGAAGGTGGCGGTCAcgg	GGAGTCCTCTTTGTACTCCAagg	GTGACTTGCGGTCCTGAGTGtgg	GCTTGGCACCTCATCGCGGTagg
736	ing2	ZDB-GENE-040718-147	ENSDARG00000013042	protein_coding	N	N	-	not mutated							TTTCTTCTTCTTGGCCGACTtgg	GCAGCTTGTCAACTACGTGGagg	GAAAAATGGAACCACTCGATtgg	GGCAGTAGGTGGGCTCGTTGggg	GGTGGTCTCTCGACATCTCCagg	GTGACAGTGGGCAGCGCAAGcgg
737			ENSDARG00000080987	misc_RNA	N	N	-	mutated	GGGGAAAGTCCCCGGACACTggg	0.5					ACACTCGTACTTCTACAGAACGggg	GACTTTCCCCTAAGCAGTGAtgg	CACTGATCTGCGCTGTATGCagg	TTGCATCCTAAGCTACGCACggg
738	sod3b	ZDB-GENE-030131-8743	ENSDARG00000079183	protein_coding	N	N	[Superoxide dismutase, elevated extracellular]	not mutated							CCATACACACGAGGCATGCCagg	GCCTAACACTCGACTAGCGCCTcgg	GCCTAACACTCGACTAGAGCCtgg	GGGAAACTTTCAATAGTCGGCcgg	GCTTCAACATTTTACCCCTTCtgg	GCTCTTCTGTGGATCAGGCTCagg	GCCATGCACATTCATGAGTAtgg
739	aip	ZDB-GENE-030131-6735	ENSDARG00000069699	protein_coding	Y	Y	Pituitary adenoma 1, multiple types,Pituitary adenoma predisposition	not mutated							TTCAAGAGTGGAGATATTTCagg	GAAAAAAGTCATTTCTCCggg	GGGTAAATATCAGAGGCTGAGGATtgg	GGAGCGTCCAGGTGATGAGCACtgg
740			ENSDARG00000083337	misc_RNA	N	N	-	mutated	GGGGAAAGTCCCCGGACACtgg	0.2					GCATCCTAAGCTACGCACGggg	TTCCCCGTGCGTAGCTTagg
741	sod3b	ZDB-GENE-030131-8743	ENSDARG00000094543	protein_coding	N	N	[Superoxide dismutase, elevated extracellular]	mutated	GCCTAACACTCGACTAGTcgg	0.3					GCTCTTCTGTGGATCAGGCTCagg	GCCTAACACTCGACTAGCGCCtgg	GGGAAACTTTCAATAGCCGGCcgg	GCTTCAACATTTTACCCCTTCtgg
742	cdk2ap2	ZDB-GENE-040718-35	ENSDARG00000069700	protein_coding	N	N	-	mutated	GCGAGGTTACAGTCGACGGcgg	0.3					TCACGCGAGGTTACAGTCGAcgg	GTACCTTTCATAAATCACCACagg
743	lgi2b	ZDB-GENE-060217-3	ENSDARG00000069701	protein_coding	Y	Y	-	not mutated							ACCCTTCATGGCCGATGGGCtgg	CATGAAGGGTGTCCTATTAAagg	AGCTGCATCATCATGGAATggg	GAATAAATTCACCAAGTTTCagg	GCCAGCCCATCGGCCATGAAggg	ACTGTGACTGTGAGTCCATGtgg	CATGAAGGGTGTCCTATTAAagg	CACTCGGTATAGTCCGCGGGagg	ACAGCTGCATCATCATGGAAtgg	CTTGGTCGTATTTGTAGACAagg	TTTCTGGGACATCCTTTAATagg
744	ccdc149b	ZDB-GENE-040718-465	ENSDARG00000020857	protein_coding	N	N	-	mutated	TGACCTGAAGTCTCTGGCCAcgg	0.2					CGTTTAGGGGATGAAGAGGTggg	ATATCTTCATGAGcgg	GACCATTCATGAGAAGAACAtgg
745	si:dkey-117m1.4	ZDB-GENE-090313-177	ENSDARG00000093120	protein_coding	Y	Y	-	mutated	ACCGCATTCAGAAGCCTGTCtgg	0.2					CTTCCTCGTGTCGGAGTCCAagg	GCACAAATCCCTCTCGTCTCcgg	CCCGACGCCTGCAGGAATTCcgg	GATGTTTTTCCACATGGCGTggg	CAGAAGAACCTGGTGTAGGTggg	CCAGGAGAACCACGTTAAAAagg	CCCTACAGTCGGCCGAGGCTtgg	CTACCCCATCTTCCTCGTGTcgg
746	cntf	ZDB-GENE-090313-176	ENSDARG00000074662	protein_coding	N	N	-	mutated	CTGTCCAGTGAACGAGCTCCtgg	0.1					CCTCCTACTTTTCCGCATGCtgg	GCATTCCTTGTGGAGAAGCCggg	ATTCGAAGCTGAAGTTAAAGagg
747	si:ch211-113e8.11	ZDB-GENE-090313-12	ENSDARG00000076585	protein_coding	N	N	-	mutated	CCACCTCCACCTCTGGGCTCagg	0.8					TGTCTCCTCGTCTTCTGACTcgg	GTCCTCCTCTCCAGAAGCCAggg	GTGTTACAGACTTTCTCTAGagg	GTAAGGACGGACCGATGGGGtgg	CTCATCCGAGTCAGAAGACGagg	CCACCTGAGCCCAGAGGTGGagg	CCGTAATTTCCTGCTGCAGTcgg
748	si:ch211-113e8.10	ZDB-GENE-090313-11	ENSDARG00000079631	protein_coding	Y	Y	-	mutated	GGTTTTACGGGACAGGTCAACGcgg	0.8
749	zgc:152658	ZDB-GENE-060929-68	ENSDARG00000018587	protein_coding	Y	Y	-	mutated	AGTTTGAGTAGAGCCCGTCGGggg	0.3					CCGGGAAACATGCCTGGGTAtgg	GGGAGGTTCTGCTGCTCTGCTtgg	GTGTCCGTCATTGACTCTCCggg	AAAATCATCCAAGCAGCCTTtgg	AGAATACACATGGGATCCTCcgg
750	zgc:194443	ZDB-GENE-080723-6	ENSDARG00000078182	protein_coding	Y	Y	-	mutated	AATTGTTGCTGCCATTGCAAtgg	0.6					TGATCCACTCCGGATACTTTtgg	GTGTCCGTCATTGACTCTCCggg	AAGCTGGTGTCAAACAGACCcgg	ACGTTTAAATAAAGAGCTCAtgg
751	si:ch211-113e8.9	ZDB-GENE-090313-14	ENSDARG00000095065	protein_coding	N	N	-	mutated	TTGCTTGGACCAGTCTCAGGtgg	0.61					CAAAATAGTGACAGGCAATGagg	GAACAGAGCCATGGTGTACGtgg	CAAGCATAAGCAATCTGTAGagg	TCTTGAAAAGTGGCACTTTCtgg	AAAATTGCACCATCTGAGCTggg
752	si:ch211-113e8.6	ZDB-GENE-090313-13	ENSDARG00000074610	protein_coding	Y	Y	-	mutated	TGACGAAAGTCCCGATCTGCtgg	0.25					TCCAGGATCACACAGATTCAagg	GTGATCCACATTTTTGGATGagg	ATGAGAAAAACATGAGGGCCcgg	TTTCTCATAGTTTTGCAGCTtgg	CACTCTTGCCGACTCCCTGAagg	TCATCACAGTTTAAAATGCCagg
753	si:ch211-113e8.5	ZDB-GENE-090312-189	ENSDARG00000069707	protein_coding	Y	N	-	not mutated							CAGTTTAAGGACAACTAGAAagg	AAATGAAGCCTACTGAATCTagg	GATGTGGAGGAGACTGCTTTtgg	GAATACATTGAACGATTATTtgg	AAATGAAGCCTACTGAATCTagg	ATTCAAAAACTTCTTGTCCCagg
754	si:ch211-113e8.3	ZDB-GENE-090312-74	ENSDARG00000078251	protein_coding	Y	Y	-	mutated	GTTGTATGTACCTCTGTCCGtgg	0.25	GGTGGATGTCTTTGCATAtgg
755	zmp:0000000653	ZDB-GENE-130530-656	ENSDARG00000055453	protein_coding	N	N	-	mutated	GGATTTGGTGTAGTATACGAagg	0.3					GTACCATCACGGTGGAACCCtgg	GGAGATTGCCCTCACTATCCtgg
756	faah2a	ZDB-GENE-040718-453	ENSDARG00000008457	protein_coding	Y	Y	-	mutated	CTCTACCTGGAGAAGGCTTTtgg	0.3
757	zgc:56493	ZDB-GENE-030131-8581	ENSDARG00000031435	protein_coding	Y	Y	-	mutated	GGACTTCACAGCCACGTGGTGtgg	0.4					GATGGCTTTGACAAAGCTTtgg	GATCGTCGTCATCGAAGACCagg
758	vwa10.1	ZDB-GENE-090313-291	ENSDARG00000077874	protein_coding	Y	Y	-	mutated	GTAAAAGTCAGTGTAAAACAggg	0.5					AGAAGCTTTCCTCCGCAAGAtgg	GGTTGAATATGCATTTGAGCagg	CTTTTGCATGTTTTTGTATTagg
759	vwa10.2	ZDB-GENE-090313-295	ENSDARG00000069710	protein_coding	Y	Y	-	mutated	GGGACATCGCCATTGCCCAGggg	0.3
760	maml3	ZDB-GENE-090313-292	ENSDARG00000079552	protein_coding	Y	Y	-	mutated	CCCGCTGCCGTACCGACCGGcgg	0.1
761	scoca	ZDB-GENE-061013-114	ENSDARG00000087333	protein_coding	Y	N	-	mutated	ACACACTTGAGGCGGACATGagg	0.2
762	clgn	ZDB-GENE-060929-708	ENSDARG00000009315	protein_coding	Y	Y	-	mutated	ATGGGAGGTTGAGCCCCTGAagg	0.1
763	naa15b	ZDB-GENE-030131-6031	ENSDARG00000030368	protein_coding	Y	Y	Mental retardation, autosomal dominant 50	mutated	GTCCTGCCCAGCGGGCGTCGtgg	0.2
764	wu:fc34e06	ZDB-GENE-030131-3331	ENSDARG00000088337	protein_coding	Y	Y	-	mutated	TTCACCGGGGACTAGAGATGagg	0.1
765			ENSDARG00000075951	protein_coding	N	N	-	mutated	TGTTGCCCCACCAACTGTTGtgg	0.1
766	zgc:153642	ZDB-GENE-061013-527	ENSDARG00000052900	protein_coding	Y	Y	-	mutated	CAGAAAGCAGGTTTCGATTGtgg	0.14
767			ENSDARG00000052899	protein_coding	N	N	-	mutated	TGGAAGACAAAGATATCGAAggg	0.2					GGCACTGCACTAAAATCTCTGagg	TTGGCAGTAAAGGAACCGATagg
768	htra3a	ZDB-GENE-040801-245	ENSDARG00000052895	protein_coding	Y	Y	-	not mutated
769	gpr78a	ZDB-GENE-110411-251	ENSDARG00000074600	protein_coding	N	N	-	mutated	GGTTGATGATGAAGACACCcgg	0.2
770	cpz	ZDB-GENE-090313-267	ENSDARG00000075521	protein_coding	Y	Y	-	mutated	GGCCAGAATGTGGATGCGCGtgg	0.25
771	si:ch211-188m17.3	ZDB-GENE-090313-61	ENSDARG00000095566	processed_transcript	Y	N	-	not mutated
772	hmx4	ZDB-GENE-060825-142	ENSDARG00000007941	protein_coding	N	N	-	mutated	GGGTCAGATGCAAGATTGCAtgg	0.2
773	hmx1	ZDB-GENE-080204-54	ENSDARG00000095651	protein_coding	N	N	Oculoauricular syndrome	mutated	CCATTATTCAGGTCCAAGAGagg	0.2
774	adra2c	ZDB-GENE-021010-3	ENSDARG00000069669	protein_coding	Y	Y	{Congestive heart failure and beta-blocker response, modifier of}	mutated	CAATAGTGGGGAATGTGCtgg	0.2
775	lrpap1	ZDB-GENE-030131-5871	ENSDARG00000033604	protein_coding	Y	Y	Myopia 23, autosomal recessive	mutated	GGTTTGGGAAAAGGCGATAagg	0.4645
776	dok7	ZDB-GENE-090312-103	ENSDARG00000060236	protein_coding	Y	Y	Myasthenic syndrome, congenital, 10,Fetal akinesia deformation sequence	mutated	GAGAGGCTGATCAAACACagg	0.25
777	rgs12b	ZDB-GENE-031006-13	ENSDARG00000036774	protein_coding	Y	Y	-	mutated	GGGAATGTGGATGGGGCTGAggg	0.1
778	htt	ZDB-GENE-990415-131	ENSDARG00000052866	protein_coding	Y	Y	Huntington disease,Lopes-Maciel-Rodan syndrome	mutated	GTTCCGTGTGCTTGCCCGCAtgg	0.45
779	htt	ZDB-GENE-990415-131	ENSDARG00000091911	antisense	Y	Y	Huntington disease,Lopes-Maciel-Rodan syndrome	mutated	GTTCCGTGTGCTTGCCCGCAtgg	0.5
780	si:ch211-89o9.4	ZDB-GENE-090313-134	ENSDARG00000093237	protein_coding	Y	N	-	mutated	GGAGCTACAGGACTGTTCATagg	0.6
781	paip2b	ZDB-GENE-040426-1736	ENSDARG00000008706	protein_coding	Y	Y	-	mutated	AGAGACCTTCCATCTGGAGTagg	0.05
782	dok1a	ZDB-GENE-080721-2	ENSDARG00000078108	protein_coding	N	N	-	mutated	GGCTTGTCCTGGAGAAAACAtgg	0.2
783	si:ch211-89o9.6	ZDB-GENE-030131-7155	ENSDARG00000075639	protein_coding	N	N	-	mutated	GGTGCTGGCCAATGCAGCTGtgg	0.3					GGGATGCAGCACACGAATTtgg	CGCTTTGTCAGACAAATACcgg	AGGACAGACTCAACTCCTCagg
784	dtx4b	ZDB-GENE-070410-129	ENSDARG00000078016	protein_coding	Y	Y	-	mutated	GGGAAAATGACACCGGATCCtgg	0.1
785			ENSDARG00000090867	protein_coding	N	N	-	mutated	GGATACTGGTGAAGTGGATGtgg	0.05
786	si:dkey-56e3.2	ZDB-GENE-090313-316	ENSDARG00000092551	protein_coding	N	N	-	mutated	GGAACTAGCACAAACGAAGAggg	0.05
787	si:dkey-56e3.3	ZDB-GENE-050411-91	ENSDARG00000075194	protein_coding	Y	Y	-	mutated	GGCTTATCATCAGTCTGTAGagg	0.1
788	mogs	ZDB-GENE-070112-412	ENSDARG00000060252	protein_coding	Y	Y	Congenital disorder of glycosylation, type IIb,Congenital disorder of glycosylation, type IIb	mutated	GGGGACCATTTGCTGGGCTAtgg	0.15
789			ENSDARG00000079277	protein_coding	N	N	-	mutated	GGAGTCTTGGGCCTGCGTGGcgg	0.1
790	fbxo41	ZDB-GENE-090313-350	ENSDARG00000078908	protein_coding	Y	Y	-	mutated	GACAGATCGCTCTCTGTGGTtgg	0.3
791	rnf24	ZDB-GENE-041114-40	ENSDARG00000036965	protein_coding	Y	Y	-	mutated	AGAGCTCTATGCATACAAGCagg	0.5
792	smox	ZDB-GENE-031201-3	ENSDARG00000036967	protein_coding	Y	N	-	mutated	GGGAACCCCGTCTACCACCtgg	0.4
793	si:dkey-37g12.1	ZDB-GENE-090312-145	ENSDARG00000060264	protein_coding	Y	Y	-	mutated	GGAGGGCACCAGAGCTGCTGagg	0.6
794	adra1d	ZDB-GENE-090312-203	ENSDARG00000024101	protein_coding	Y	Y	-	mutated	GATACACTGCAGGAGCATGCcgg	0.5
795	ctnna2	ZDB-GENE-060815-3	ENSDARG00000024785	protein_coding	Y	Y	Cortical dysplasia, complex, with other brain malformations 9	mutated	GGCTGATGTCATGAGGCTCCtgg	0.1
796	si:ch211-71k14.1	ZDB-GENE-110411-283	ENSDARG00000087061	protein_coding	N	N	-	mutated	GGCATGCCTCATCCTCACCAagg	0.6
797	lrrtm1	ZDB-GENE-050506-80	ENSDARG00000052713	protein_coding	Y	Y	-	mutated	GCGGGAAGGGAACTTTGTggg	0.5
798	suclg1	ZDB-GENE-040912-101	ENSDARG00000052712	protein_coding	N	N	Mitochondrial DNA depletion syndrome 9 (encephalomyopathic type with methylmalonic aciduria)	mutated	GGAGTGAGACACTGTTATTCtgg	0.05
799	cisd2	ZDB-GENE-040426-1381	ENSDARG00000052703	protein_coding	Y	Y	Wolfram syndrome 2	mutated	GGCAGCTTCTTGAGGTAGGCtgg	0.1
800	si:dkey-162b23.4	ZDB-GENE-110411-203	ENSDARG00000052700	protein_coding	Y	Y	-	mutated	GGTCTGGTCCATCACAGAGAagg	0.1
801	bdh2	ZDB-GENE-050417-343	ENSDARG00000052696	protein_coding	Y	Y	-	mutated	GGTGTATGTTCTGCCGCTGGtgg	0.05	CTTGGTAACATCAACAACTTtgg				GTTCATCATGGCTCAATACtgg	ACCATGAATGTGAATGTCcgg	GGACTGTGAGGAATCAGATTggg	GAGCATGTACCTGATGATCAagg	GATCAAGGCCTTCCTGCCTAagg
802	tacr3a	ZDB-GENE-090312-106	ENSDARG00000075112	protein_coding	Y	Y	Hypogonadotropic hypogonadism 11 with or without anosmia	mutated	GGTGTATGTTCTGCCGCTGGtgg	0.6
803	cnga1a	ZDB-GENE-090312-66	ENSDARG00000029898	protein_coding	Y	Y	Retinitis pigmentosa 49	mutated	GGTCAGAGGTGTAGTCCAGGagg	0.55
804	enam	ZDB-GENE-071005-4	ENSDARG00000092730	protein_coding	N	N	-	mutated	GGATTTTAGGCCCCTGACAGtgg	0.1					GGCGCTGTTGATGTGTTTGCtgg
805	scpp5	ZDB-GENE-090313-256	ENSDARG00000078622	protein_coding	Y	Y	-	mutated	GGAGCATTCATAGCAGGATGtgg	0.1
806	scpp7	ZDB-GENE-090313-257	ENSDARG00000074132	protein_coding	N	N	-	mutated	CAAACCTGTAATGGCTCCACagg	0.1					AGAGGGTCTTGCTGCAGCAGggg	GGTAGAGTACAAACCTGTAAtgg	GAACGTGATCAGGATAGTTGagg	GACGAATGCCAGCAAAATGAggg
807	ambn	ZDB-GENE-090313-258	ENSDARG00000075598	protein_coding	Y	Y	-	mutated	GATATGCAACAGTTTCAGCCtgg	0.65					GATTCCTTTAAATCAGCATTtgg	GGATCTCCTAGAATGCTCTCtgg
808	si:dkey-22i16.7	ZDB-GENE-090313-259	ENSDARG00000094910	protein_coding	N	N	-	mutated	GGGAACTGAGGCAGAGGCAGtgg	0.4					GGAAAGTATGGATACGGATAagg
809	odam	ZDB-GENE-090313-260	ENSDARG00000074476	protein_coding	N	N	-	not mutated							GTACAGCTGATGCCCAACATtgg	GGTCTCACCCTGGCAGGCATggg	GGTCTCACCCTGGCAGGCATggg	GTTTCAAGCCACCTTTTCCAtgg	GAAGTTTCAAGCCACCTTTTCCAtgg	GAATACCGGGGTGATCGACCcgg	GGGTTAAAATTCAGCACCTGtgg	GGCTGCTGCTGGATCAGGAAtgg
810	scpp9	ZDB-GENE-090424-3	ENSDARG00000087178	protein_coding	Y	Y	-	mutated	ACTGGAGGCTGAAGCACATAtgg	0.5					TCAGACCACCCAGCAGCAGAggg
811	si:dkey-22i16.9	ZDB-GENE-090313-261	ENSDARG00000095949	protein_coding	N	N	-	mutated	GGTTTCACTAAAAGATTATAagg	0.4
812			ENSDARG00000076277	protein_coding	N	N	-	mutated	RGTTAAACTTGGTGAACGTGtgg	0.35
813	zgc:66472	ZDB-GENE-030131-5705	ENSDARG00000075916	protein_coding	Y	Y	-	mutated	GGAAGTGGAGGATCCCTTATcgg	0.45
814	si:dkey-22i16.10	ZDB-GENE-090312-54	ENSDARG00000078558	protein_coding	N	N	-	mutated	GGACAACTTTGTTCTCATTCtgg	0
815	si:ch73-109d9.1	ZDB-GENE-110411-256	ENSDARG00000052019	protein_coding	N	N	-	mutated	GGAACTTGTGCATTGGAGTGagg	0.55
816	si:ch73-109d9.4	ZDB-GENE-141212-306	ENSDARG00000089345	protein_coding	N	N	-	mutated	GACCCAGTTCACACACATCAtgg	0.7
817			ENSDARG00000086717	protein_coding	N	N	-	mutated	GGCTCTAGTGTCCAGGCTTCagg	0.4
818			ENSDARG00000090414	protein_coding	N	N	-	mutated	GGACAGGATTCGCGAGAAGAcgg	0.35
819	si:ch211-165a10.5	ZDB-GENE-090312-14	ENSDARG00000093718	protein_coding	Y	Y	-	not mutated							GGACCAACTGACGCATTAATcgg
820	si:ch211-165a10.5	ZDB-GENE-090312-14	ENSDARG00000095469	protein_coding	Y	Y	-	mutated	GGGCTTCTCATCACGGCAGGagg	0.25
821	si:ch211-165a10.4	ZDB-GENE-090312-10	ENSDARG00000094014	protein_coding	N	N	-	mutated	GGACCAACTGACGCATTAACcgg	0.15					GGACCAACTGACGCATTAACcgg
822	si:ch211-165a10.3	ZDB-GENE-090312-95	ENSDARG00000095370	protein_coding	N	N	-	mutated	GGGCTTCTCATCACGGCAGGagg	0.3
823	si:ch211-165a10.2	ZDB-GENE-090312-11	ENSDARG00000091960	protein_coding	N	N	-	not mutated
824	si:ch211-165a10.1	ZDB-GENE-090312-44	ENSDARG00000095327	protein_coding	N	N	-	mutated	GGGCTTCTCATCACGGCAGGagg	0.35
825			ENSDARG00000094348	protein_coding	N	N	-	not mutated
826	si:dkey-59p5.2	ZDB-GENE-141212-265	ENSDARG00000075179	protein_coding	N	N	-	not mutated
827	ctnnd1	ZDB-GENE-110208-9	ENSDARG00000078233	protein_coding	Y	Y	Blepharocheilodontic syndrome 2	mutated	GGATGGCACTGGTTCAGTTACtgg	0.6
828	slc43a3a	ZDB-GENE-110208-8	ENSDARG00000059682	protein_coding	N	N	-	mutated	GGTTGTAAGATACAAACTGACTCtgg	0.2
829	cabp2a	ZDB-GENE-050913-25	ENSDARG00000052016	protein_coding	Y	Y	Deafness, autosomal recessive 93	mutated	GGACGACGAGGATGAAGAGTTGagg	0.2
830			ENSDARG00000075845	protein_coding	N	N	-	mutated	GGATGGCACTGGTTCAGTTACtgg	0.6
831			ENSDARG00000090229	protein_coding	N	N	-	mutated	GGCAGAAGTGGCAATCATGCTTagg	0.5
832			ENSDARG00000087943	protein_coding	N	N	-	not mutated							GGATTCGCGAGAAGACGGGGCTTagg	GGATCTCATGCTTTGCTGAAGCtgg
833	timm10	ZDB-GENE-040718-427	ENSDARG00000069116	protein_coding	N	N	-	mutated	GCTCGCCGCAGAGCTGGAGGtgg	0.6
834	unc93b1	ZDB-GENE-130424-1	ENSDARG00000069114	protein_coding	Y	Y	{Encephalopathy, acute, infection-induced (herpes-specific), susceptibility to, 1}	mutated	GGACATTGACAATAAAATGCTGAtgg	0.3					GGAGGAGGAGCGCAAGTACTACagg
835	cryba1l2	ZDB-GENE-041010-40	ENSDARG00000014803	protein_coding	N	N	-	mutated	GGAAATGCTCCTGCTCGAACAcgg	0.2
836	crybb1l2	ZDB-GENE-070822-18	ENSDARG00000016793	protein_coding	N	N	-	mutated	GGATAGAGTGCGTTCCCTCCGCGtgg	0.4
837	rtn4rl2a	ZDB-GENE-040310-4	ENSDARG00000052012	protein_coding	Y	Y	-	mutated	GGATAACACACACACCGGTGCggg	0.7
838	zdhhc5a	ZDB-GENE-090312-92	ENSDARG00000016263	protein_coding	N	N	-	mutated	GGCAGTATGAGTGGGGGCGTCTCtgg	0.6
839	si:dkey-88e10.2	ZDB-GENE-090313-348	ENSDARG00000095781	processed_transcript	N	N	-	not mutated
840	tmx2b	ZDB-GENE-040625-105	ENSDARG00000007786	protein_coding	N	N	-	mutated	GGACCACAGAGTGACCTGGATTGtgg	0.5
841	med19b	ZDB-GENE-040727-4	ENSDARG00000009472	protein_coding	Y	Y	-	mutated	GGACCGTCCGCGCTGGGCTTtgg	0.8
842	slc43a1b	ZDB-GENE-070209-173	ENSDARG00000037748	protein_coding	Y	Y	-	mutated	GGAGTCTTGATGGACAAGTTcgg	0.3
843	si:dkey-28b4.8	ZDB-GENE-090501-2	ENSDARG00000002840	protein_coding	Y	Y	-	mutated	GGTCACTTCAATGACCCGGTGCAtgg	0.2
844	si:dkey-28b4.7	ZDB-GENE-050506-118	ENSDARG00000079632	protein_coding	N	N	-	mutated	GGAGCTGAAGAACTTTGATCtgg	0.85
845	ssrp1b	ZDB-GENE-041008-209	ENSDARG00000016994	protein_coding	Y	Y	-	mutated	GGGGCACTGCTAAATTTAAtgg	0.2
846	p2rx3b	ZDB-GENE-030319-3	ENSDARG00000029718	protein_coding	Y	Y	-	mutated	GGACTTCGTCAATCTCTGCAggg	0.6
847	si:dkey-9i23.4	ZDB-GENE-090313-363	ENSDARG00000051993	protein_coding	N	N	-	mutated	GTTGCAGGACCAAAGCCCCTagg	0.8					GGTGAGTTCTTCTGGCTCGAtgg
848	si:dkey-9i23.5	ZDB-GENE-090313-364	ENSDARG00000092459	protein_coding	N	N	-	mutated	GGAGGTGTGAATGCCACAGAGtgg	0.05
849	si:dkey-9i23.6	ZDB-GENE-090313-365	ENSDARG00000094678	protein_coding	Y	N	-	mutated	GGATTGTTGAAAGTCCCTTTtgg	0.5
850	tmem187	ZDB-GENE-090313-366	ENSDARG00000051989	protein_coding	Y	Y	-	mutated	GGACGTCAGTTATGATCACTACGcgg	0.2
851	si:dkey-9i23.8	ZDB-GENE-090313-367	ENSDARG00000095407	protein_coding	N	N	-	mutated	GGTCAGGTTTCACCGTGGTGTGagg	0.6
852	ndufs8a	ZDB-GENE-040426-2153	ENSDARG00000051986	protein_coding	Y	Y	Leigh syndrome due to mitochondrial complex I deficiency	mutated	GGACGTATGAGATTCTGACagg	0.3
853	zgc:165520	ZDB-GENE-070620-13	ENSDARG00000051981	protein_coding	N	N	-	mutated	GGCAGCTAACACCGAGGAGAggg	0.9
854	kdm2aa	ZDB-GENE-061215-144	ENSDARG00000059653	protein_coding	Y	Y	-	mutated	GGAGGAGGGGGCTGGTACCAggg	0.58
855			ENSDARG00000082269	miRNA	N	N	-	mutated	GGAGCAAGAGGAGAGAGAGGagg	0.07	GATCAGGATCAGAGTCTGATtgg
856	tcirg1a	ZDB-GENE-090311-31	ENSDARG00000016835	protein_coding	Y	Y	Osteopetrosis, autosomal recessive 1	mutated	GGTCCAGATCTTTCTACAGGCtgg	0.5
857	tcirg1a	ZDB-GENE-090311-31	ENSDARG00000095971	protein_coding	Y	Y	Osteopetrosis, autosomal recessive 1	mutated	GGTCCAGATCTTTCTACAGGCtgg	0.5
858	si:dkey-9i23.11	ZDB-GENE-030131-3489	ENSDARG00000094133	protein_coding	N	N	-	mutated	GGCTGGACATTCAAAATCCAACagg	0.2
859	si:dkey-9i23.15	ZDB-GENE-090313-361	ENSDARG00000093997	protein_coding	Y	N	-	mutated	GGAGCTGTGAGGCAGGCGCTGtgg	0.3
860	si:dkey-9i23.14	ZDB-GENE-090313-360	ENSDARG00000093289	protein_coding	N	N	-	mutated	GGATAGTCGGCAAAAGCTTCAagg	0.2
861	tmem176	ZDB-GENE-080902-2	ENSDARG00000078659	protein_coding	Y	Y	-	mutated	GGGGGAGCCCAAAATATTTGggg	0.2
862	si:dkey-9i23.16	ZDB-GENE-090313-362	ENSDARG00000093954	protein_coding	Y	N	-	mutated	GGTTCCATGACCCTGAAGTGGtgg	0.2
863	vps37c	ZDB-GENE-061110-126	ENSDARG00000031836	protein_coding	N	N	-	mutated	GGATGCTGGATCATCATCGCCGtgg	0.15	CTATAAAGCGGTCTACCTGGggg		GACTGGGTTGATGGTGCATGggg		TTTGAAAACATGCTTCAGAAtgg
864			ENSDARG00000089439	protein_coding	N	N	-	mutated	CATTGGTCCTGTGGGACTTGagg	0.2	CCTTTGTGTCTAAACATGCAggg		CGGGACAGACTGCCATGGTGagg		GGCCGGGCCCTGTGTCCTGCtgg
865	dnaja1	ZDB-GENE-030131-2642	ENSDARG00000030972	protein_coding	Y	N	-	mutated	GGAGGGTCGTGTTCCCCCAtgg	0.45
866	smu1b	ZDB-GENE-130530-635	ENSDARG00000051970	protein_coding	Y	Y	-	mutated	GGACATCAACAACGGGCAGtgg	0.2
867	rps6	ZDB-GENE-040801-8	ENSDARG00000019778	protein_coding	N	N	-	mutated	GTGCGTCTCCTCCTCAGCAAggg	0.55
868	btr01	ZDB-GENE-090511-2	ENSDARG00000051965	protein_coding	Y	Y	-	mutated	GGAAGCTTTCTTTGCACAGAggg	0.4	GTGTGATTGACGTGGAGCTCggg		ATCTCCTGGAACAGGCCTTTagg		GGCCTTTAGGCAGCTCAACcgg	TGAAGAAAGTAAGATGGTCTtgg
869	si:ch211-151p13.8	ZDB-GENE-141212-230	ENSDARG00000087426	protein_coding	Y	Y	-	mutated	GGTGCAGGAGGAGCTCACCCtgg	0.7
870	muc13a	ZDB-GENE-061207-26	ENSDARG00000069559	protein_coding	Y	Y	-	mutated	GGTTGTCTTGAGTTGATGGTtgg	0.3	AACATCCAGAACTGCACCACtgg		CTACACTTTTACAGTCTACAGtgg		GGATGTGAAACTGCTGAAGagg	ATGCTGATGTCACCAGCGCCagg
871	si:ch211-239f4.6	ZDB-GENE-061009-18	ENSDARG00000093347	protein_coding	Y	Y	-	mutated	GGATAACGTTTCTTGTAAACtgg	0.2	CAAGCTTAATGACACATTCCagg		TAACTCCAAGATTGGCAGGtgg		ACTAGGAGTCGTGGAACTGGtgg
872	mucms1	ZDB-GENE-061009-17	ENSDARG00000069566	protein_coding	N	N	-	mutated	GGATAACGTTTCTTGTAAACtgg	0.15	TGAACTGCATTTTCCCTTGGtgg				GGAAATGTTGTTTCTCAAGGTAAtgg
873	si:ch211-239f4.4	ZDB-GENE-061207-25	ENSDARG00000095108	processed_transcript	N	N	-	not mutated
874	zgc:111983	ZDB-GENE-050417-335	ENSDARG00000006588	protein_coding	N	N	-	mutated	GTCATTGGCAGTCAGCGGTCagg	0.1
875	ddx39aa	ZDB-GENE-030131-4275	ENSDARG00000006225	protein_coding	Y	Y	-	mutated	GGAAGGCCAGTTCTCGTGTGtgg	0.06
876	si:ch211-239f4.1	ZDB-GENE-061207-24	ENSDARG00000052766	protein_coding	Y	Y	-	mutated	GGCCAGGACAGCCTGGGACagg	0.6365
877	zmp:0000001145	ZDB-GENE-140106-105	ENSDARG00000073976	protein_coding	N	N	-	mutated	TCTTCTGAGCAGCGTACCATggg	0.2
878	si:ch73-90k17.1	ZDB-GENE-090312-218	ENSDARG00000095463	protein_coding	N	N	-	not mutated
879	emp1	ZDB-GENE-070822-2	ENSDARG00000069632	protein_coding	N	N	-	mutated	GTGGGGCCAATGGGTGAtgg	0.25
880	zgc:101679	ZDB-GENE-041010-181	ENSDARG00000025518	protein_coding	N	N	-	mutated	GATTTTCTGATGCGCTACCGGGcgg	0.0667
881	si:ch211-243a20.3	ZDB-GENE-061207-28	ENSDARG00000092240	protein_coding	Y	Y	-	mutated	TAGTCTGGCAGAAGGGCATTggg	0.3					GACTCGAGTGTTGGACGCCTggg
882	grin2bb	ZDB-GENE-061207-27	ENSDARG00000030376	protein_coding	Y	Y	Mental retardation, autosomal dominant 6,Epileptic encephalopathy, early infantile, 27	mutated	TTGGCTGTTCATGCCTCCGGtgg	0.3					CCGGTCCAGCATCATTGTGGagg	AGCATCGCGGTGATCCTAGTggg
883	atf7ip	ZDB-GENE-061103-178	ENSDARG00000069619	protein_coding	Y	Y	-	mutated	GGGCGATCGAGAGACTGGGAagg	0.15					ACCAAACTTTTTGGCTAGCCggg	AAAAGAAAATCTTTCGCGCAcgg
884	sept3	ZDB-GENE-050522-375	ENSDARG00000030656	protein_coding	Y	Y	-	mutated	CCACATGAGAGGGCTTAGCTggg	0.2					GGTCGGGGATCTGCATTGCTtgg
885	serhl	ZDB-GENE-030131-1368	ENSDARG00000032340	protein_coding	Y	Y	-	mutated	GTTCCCGTCAATCGTCTTCTCTGcgg	0.0174
886	trappc5	ZDB-GENE-040718-185	ENSDARG00000026068	protein_coding	N	N	-	mutated	GCCGCGTCAGGGAGCGCTCCagg	0.15
887	mcoln1a	ZDB-GENE-040426-2704	ENSDARG00000002285	protein_coding	Y	Y	Mucolipidosis IV	mutated	CGGCCCGTACCTGCTGCAGTggg	0.8
888	si:ch211-214c7.4	ZDB-GENE-030131-6275	ENSDARG00000069595	protein_coding	Y	Y	-	mutated	CCGAAGGTGAAGGAAGCTTCtgg	0.3
889	si:ch211-214c7.5	ZDB-GENE-061207-16	ENSDARG00000060187	protein_coding	Y	Y	-	mutated	GGATATTTGAAGACTGAGGTggg	0.053
890	pkn1a	ZDB-GENE-061207-17	ENSDARG00000060184	protein_coding	Y	Y	-	mutated	GATGGAGATTGCCGTGTACtgg	0.8123					GCGAGATTCTTTAGATCGAcgg	CGATTTGAGCAGCGCAACtgg
891	map2k7	ZDB-GENE-090312-186	ENSDARG00000008279	protein_coding	Y	Y	-	mutated	GCGGGCTCATGTCGATGTTCagg	0.241
892	pnpla6	ZDB-GENE-050107-4	ENSDARG00000010773	protein_coding	Y	Y	Spastic paraplegia 39, autosomal recessive,Laurence-Moon syndrome,Oliver-McFarlane syndrome,Boucher-Neuhauser syndrome	mutated	GTGGGGATTGTAATCGGCGCtgg	0.0563
893	lipt1	ZDB-GENE-060929-112	ENSDARG00000025233	protein_coding	Y	Y	Lipoyltransferase 1 deficiency	mutated	GGATGTCAGGAATGGTACTGtgg	0.15					GTCGCGGCGACGTCTAGATTagg
894	eif5b	ZDB-GENE-050208-20	ENSDARG00000016548	protein_coding	Y	Y	-	mutated	GTACACTGCACCGCAACGagg	0.5482
895	arhgef7b	ZDB-GENE-041212-49	ENSDARG00000073848	protein_coding	Y	Y	-	mutated	GTTCCCGTCAATCGTCTTCTCTGcgg	0.2433
896	si:ch211-138g9.2	ZDB-GENE-090311-41	ENSDARG00000052677	protein_coding	N	N	-	not mutated
897	sox1b	ZDB-GENE-060322-5	ENSDARG00000008131	protein_coding	N	N	-	mutated	GAGTTTCCACTCCGCCCCGagg	0.2696
898	si:ch211-138g9.3	ZDB-GENE-090311-27	ENSDARG00000053340	protein_coding	N	N	-	not mutated
899	si:dkey-251i8.2	ZDB-GENE-110411-194	ENSDARG00000095834	processed_transcript	N	N	-	not mutated
900	atp11a	ZDB-GENE-090311-52	ENSDARG00000008413	protein_coding	Y	Y	-	mutated	GTCCTCTCTGCAGGGGTACGagg	0.168
901	si:dkey-263l8.2	ZDB-GENE-110411-95	ENSDARG00000095860	processed_transcript	N	N	-	not mutated
902	tubgcp3	ZDB-GENE-030616-538	ENSDARG00000029133	protein_coding	Y	N	-	mutated	GGTCCTCACAGAGGCTGAGCagg	0.2
903	mcf2la	ZDB-GENE-090312-122	ENSDARG00000075859	protein_coding	Y	Y	-	mutated	AGACATCAGCCCAGACCTCagg	0.7279
904	si:busm1-105l16.2	ZDB-GENE-030616-108	ENSDARG00000070858	protein_coding	N	N	-	mutated	GCTTGATAGTAGATGGTAAAggg	0.22
905	cab39l	ZDB-GENE-041114-204	ENSDARG00000036658	protein_coding	N	N	-	mutated	GGAGCCGCACACAGAAACCGtgg	0.3989
906	cdadc1	ZDB-GENE-041114-163	ENSDARG00000036650	protein_coding	Y	Y	-	not mutated							GGGGCTGGAGAACTTTTGCAtgg	GGTCCACGAGTGCAGAGTTTtgg	GGCTGGAGTAAGTGGTCTTGtgg	GGTCCACGAGTGCAGAGTTTtgg	GCATGTTGAACAGGGTTTTCtgg	GGTCTCACCGGGAGTCCGACggg
907	rcbtb1	ZDB-GENE-030131-7951	ENSDARG00000036645	protein_coding	Y	Y	Retinal dystrophy with or without extraocular anomalies	mutated	GGAGCTCTCCTCTATTCGACagg	0.3187
908	arl11	ZDB-GENE-030131-3410	ENSDARG00000036637	protein_coding	Y	Y	-	mutated	GGTCGCCACATTGAAGCCCAcgg	0.416					GGGAGGTCTTCTTGTTCAGCtgg	GAAAATCTACTTTAATGTACagg
909	ebpl	ZDB-GENE-030616-542	ENSDARG00000036636	protein_coding	N	N	-	mutated	GGTCAACCGCTGAACATTTAtgg	0.3687
910	kpna3	ZDB-GENE-030616-541	ENSDARG00000052641	protein_coding	Y	Y	-	mutated	GAGTCTGGAGGACTCTGACGtgg	0.3915
911	spryd7a	ZDB-GENE-040426-2713	ENSDARG00000052624	protein_coding	Y	Y	-	mutated	GGAAATGCCCACGGTTCAGCtgg	0.2901
912			ENSDARG00000081252	miRNA	N	N	-	mutated	GGGGTGCAGACAGAATTAATcgg	0.45
913			ENSDARG00000080168	miRNA	N	N	-	mutated	GGTGCAGGCCGTACTGTGCTGcgg	0.6
914	si:dkey-7a20.9	ZDB-GENE-090313-340	ENSDARG00000092950	processed_transcript	Y	N	-	not mutated							GGAACAGAAACCTGGGGGGAggg	GGAAAGGAATGTAGAGCACAcgg	GGAAAGGAATGTAGAGCACAcgg
915	si:ch73-160h15.2	ZDB-GENE-100922-244	ENSDARG00000095507	processed_transcript	Y	Y	-	mutated	GATGATGGCTGTCACACCTCagg	0.7224
916	si:ch73-160h15.3	ZDB-GENE-100922-213	ENSDARG00000094160	protein_coding	N	N	-	mutated	GGTAAAGTGGCCGCTCGCCCggg	0.78
917	agpat3	ZDB-GENE-040426-2765	ENSDARG00000036549	protein_coding	Y	Y	-	mutated	GTGAGAGATACGGCGTGCTGggg	0.1					GTCGAAGGGCCACAGCACGCagg	GTGCACGCTGTACACCGATCagg
918	pdxkb	ZDB-GENE-030616-521	ENSDARG00000036546	protein_coding	Y	Y	-	mutated	GACTCTGGATAGACAGCACTcgg	0.48
919	si:dkey-22n8.2	ZDB-GENE-090312-200	ENSDARG00000036545	protein_coding	Y	Y	Deafness, autosomal recessive 8/10	mutated	GGAGTACAGGACTGTAGAGAtgg	0.49
920	pknox1.2	ZDB-GENE-020123-1	ENSDARG00000036542	protein_coding	Y	Y	-	mutated	GAGCTCGGAGTGCGTGACCTcgg	0.325
921	si:dkey-22n8.3	ZDB-GENE-110914-188	ENSDARG00000089853	protein_coding	N	N	-	mutated	GAAGCTTTCTGTAGTAGATCtgg	0.268
922	itsn1	ZDB-GENE-030616-226	ENSDARG00000000086	protein_coding	Y	Y	-	mutated	GGGCAGGTAAACCTGACTGCagg	0.548
923	cryzl1	ZDB-GENE-040718-378	ENSDARG00000026902	protein_coding	Y	N	-	mutated	CTTGGTAACATCAACAACTTtgg	0.168					GGAGCATGTTCCAGTTGGAAggg
924	setd4	ZDB-GENE-050808-2	ENSDARG00000036592	protein_coding	Y	Y	-	mutated	GGCTTTTTTCTGCAGACTCCtgg	0.3					AATGTCTACACAAACTATCAagg	GGTTACGAGAGACAGCGAGAagg	GGCACGTGTAAGTCTTTGGGagg	AGTTTGTTCTTTTGAGAAGAtgg
925	mhc1zea	ZDB-GENE-070705-176	ENSDARG00000001470	protein_coding	Y	Y	-	mutated	GAAAACTCACCGGTCCAGGCtgg	0.538
926	mhc1zaa	ZDB-GENE-030916-1	ENSDARG00000086877	lincRNA	N	N	-	not mutated
927	mhc1zca	ZDB-GENE-070424-4	ENSDARG00000069471	protein_coding	N	N	-	mutated	GGTTGTGAAATTGAGATTCAggg	0.448
928	mhc1zba	ZDB-GENE-040426-2149	ENSDARG00000036588	protein_coding	Y	Y	-	mutated	GGCGACTCACCGGTCCAGGCtgg	0.628
929	cbr1	ZDB-GENE-030902-2	ENSDARG00000036587	protein_coding	Y	N	-	mutated	GGGACGTGTATCTGTCATCCcgg	0.336
930	morc3b	ZDB-GENE-040801-98	ENSDARG00000043271	protein_coding	Y	Y	-	mutated	GAAATGGCTGCTGGAAAATGtgg	0.416
931	bcl9	ZDB-GENE-090313-135	ENSDARG00000036687	protein_coding	Y	Y	-	mutated	GGTGGGCGTAGCTTTGGCCCggg	0.761
932	gja5b	ZDB-GENE-050616-11	ENSDARG00000069450	protein_coding	Y	Y	Atrial fibrillation, familial, 11,Atrial standstill, digenic (GJA5/SCN5A)	mutated	GGAGAAGAAGAGGAAAGAGCtgg	0.5856
933	gja8b	ZDB-GENE-010607-3	ENSDARG00000015076	protein_coding	Y	Y	Cataract 1, multiple types	mutated	GGGAAGCGTCCGTACGGCCAagg	0.5589					GGAGGAGAAGCGTAAGGAACggg
934	fstl1a	ZDB-GENE-030131-4148	ENSDARG00000015559	protein_coding	Y	Y	-	mutated	GAATGTTCGGTCACAGAGAAagg	0.4					GCTAATGTGTTCTGTGGAGCtgg
935	lrrc58a	ZDB-GENE-090312-76	ENSDARG00000076773	protein_coding	Y	Y	-	mutated	GGACTTCGACTGCATTCGTGtgg	0.49
936	stn1	ZDB-GENE-040426-1390	ENSDARG00000007734	protein_coding	Y	Y	Cerebroretinal microangiopathy with calcifications and cysts 2	mutated	GACTCACCCCATCTTCCAGGtgg	0.5665
937	sh3pxd2aa	ZDB-GENE-060503-271	ENSDARG00000060148	protein_coding	Y	Y	-	mutated	GGCTTATGCAAGTCAGGGAAagg	0.2
938	neurl1aa	ZDB-GENE-090311-3	ENSDARG00000069438	protein_coding	Y	Y	-	mutated	GGGCCGGTTGCTGAACGTGAtgg	0.75
939	cfap58	ZDB-GENE-060929-128	ENSDARG00000069435	protein_coding	Y	Y	-	mutated	GGAGAGTTGCTCTAGGTTGAtgg	0.25
940			ENSDARG00000075865	protein_coding	N	N	-	mutated	GGAAATTGTAAAGTGAGCACcgg	0.2
941	sorcs1	ZDB-GENE-101220-3	ENSDARG00000076333	protein_coding	N	N	-	mutated	GGATCCAGTCCTCCTGCTCGggg	0.5
942	si:ch211-112b1.2	ZDB-GENE-110914-236	ENSDARG00000096191	protein_coding	N	N	-	mutated	GGGCTGCGCGCAGAGTCCCCcgg	0.833
943	si:ch211-112b1.1	ZDB-GENE-110914-133	ENSDARG00000096053	protein_coding	N	N	-	not mutated							GGAAGGGCCAAAACTCAGAAggg
944	cxcl18b	ZDB-GENE-090313-165	ENSDARG00000075045	protein_coding	Y	Y	-	mutated	GGTGATATAAAACTCCTTAAtgg	0.5
945	si:ch73-6k14.2	ZDB-GENE-110914-243	ENSDARG00000096031	protein_coding	Y	N	-	mutated	GGGCTGGGACAGCTCCCGAAtgg	0.833
946	caly	ZDB-GENE-090313-405	ENSDARG00000036008	protein_coding	Y	N	-	mutated	GGTGAAACTAGGCAGTAACCtgg	0.86
947	msx1b	ZDB-GENE-980526-26	ENSDARG00000008886	protein_coding	Y	Y	-	mutated	GGCCAAATCCAGCTGCCAGCagg	0.3
948	si:dkeyp-80c12.8	ZDB-GENE-090313-404	ENSDARG00000094465	protein_coding	N	N	-	not mutated
949	gsk3bb	ZDB-GENE-090312-2	ENSDARG00000052468	protein_coding	N	N	-	mutated	GGGACCTGACCGGCCGCAGGagg	0.6
950	taf5	ZDB-GENE-051120-180	ENSDARG00000018325	protein_coding	Y	Y	-	mutated	GGCTCCGGCGGCCGGGGCTGcgg	0.35
951	atp5md	ZDB-GENE-110914-234	ENSDARG00000096003	protein_coding	Y	Y	-	mutated	GGAAGTCAACACCAGTTCACtgg	0.6
952	pdcd11	ZDB-GENE-030131-4076	ENSDARG00000052480	protein_coding	Y	Y	-	mutated	GGTCTCCCGAGCGGCCTCGTtgg	0.3
953	zgc:175214	ZDB-GENE-080303-32	ENSDARG00000022891	protein_coding	Y	N	-	not mutated
954	si:dkeyp-80c12.5	ZDB-GENE-090312-195	ENSDARG00000005314	protein_coding	N	N	-	not mutated
955	si:dkeyp-80c12.4	ZDB-GENE-090313-403	ENSDARG00000036479	protein_coding	Y	Y	-	mutated	GGAGCACAACGCACTGGTTAtgg	0.3
956	zp3c	ZDB-GENE-060817-5	ENSDARG00000092919	protein_coding	Y	N	-	mutated	GGTTTTGCTACCGGCATTTTggg	0.3
957	si:ch211-281g13.5	ZDB-GENE-090311-7	ENSDARG00000074052	protein_coding	Y	Y	-	mutated	ATTGGTCCAGACTCCCTGATGATtgg	0.25
958	slc47a2.2	ZDB-GENE-070615-14	ENSDARG00000074136	protein_coding	Y	Y	-	mutated	GGGTGTCTGAAAGTGACCCAtgg	0.3
959	si:ch211-281g13.4	ZDB-GENE-090311-16	ENSDARG00000075389	protein_coding	Y	Y	-	not mutated
960	col17a1a	ZDB-GENE-090313-107	ENSDARG00000069415	protein_coding	Y	Y	Epidermolysis bullosa, junctional, localisata variant,Epidermolysis bullosa, junctional, non-Herlitz type,Epithelial recurrent erosion dystrophy,Epithelial recurrent erosion dystrophy	mutated	GGAGAGCTTTCCTCTGGATAcgg	0.15
961	slkb	ZDB-GENE-030131-1684	ENSDARG00000012574	protein_coding	Y	Y	-	mutated	TGAGCTGGAGGACTACATGGtgg	0.3					ATGACTATAAGGCTGATATCtgg	GGTCATTCACAGAGACCTGAagg	GCCGTCGATGCCGTCATGCTtgg
962	tsga10	ZDB-GENE-061013-482	ENSDARG00000052512	protein_coding	Y	Y	Spermatogenic failure 26	mutated	GGTGGAAAGCTGGGAGGACCagg	0.1
963	si:ch211-149l1.2	ZDB-GENE-090313-40	ENSDARG00000079501	protein_coding	Y	Y	-	mutated	GGAATCAATCCCTGTCGACAtgg	0.25
964	si:ch211-149l1.1	ZDB-GENE-090313-39	ENSDARG00000094063	lincRNA	N	N	-	not mutated
965	lef1	ZDB-GENE-990714-26	ENSDARG00000031894	protein_coding	Y	Y	Sebaceous tumors, somatic	mutated	GGTGGCCGAATGCACGCTGAagg	0.35
966	hadh	ZDB-GENE-040801-261	ENSDARG00000030765	protein_coding	Y	Y	Hyperinsulinemic hypoglycemia, familial, 4,Hyperinsulinemic hypoglycemia, familial, 4,3-hydroxyacyl-CoA dehydrogenase deficiency	mutated	GGACGTGTTGCTTGCGAATAtgg	0.2
967	cyp2u1	ZDB-GENE-070730-1	ENSDARG00000026548	protein_coding	N	N	Spastic paraplegia 56, autosomal recessive	mutated	GGTGCTGACGGGATACGACGcgg	0.15
968	sgms2a	ZDB-GENE-070730-2	ENSDARG00000052520	protein_coding	N	N	-	mutated	GGAAGAGGTACGTGAGGGTGagg	0.33
969	gstcd	ZDB-GENE-050320-41	ENSDARG00000036494	protein_coding	Y	Y	-	mutated	GCCAGTTGATGCCCGACCGCAggg	0.3
970	npnta	ZDB-GENE-090312-201	ENSDARG00000018721	protein_coding	Y	Y	-	mutated	GGGCTGGACGAGAGTCTCCTggg	0.5					GGCTTCATGCTGCTGCCGGAtgg	GGATTCGGTGTTTGTAGGCAtgg	GGGATTAAGCTTTTGTCTTTtgg
971			ENSDARG00000080474	miRNA	N	N	-	not mutated
972	tbck	ZDB-GENE-070112-1062	ENSDARG00000013667	protein_coding	Y	Y	Hypotonia, infantile, with psychomotor retardation and characteristic facies 3	mutated	GGAAGTCGACATCTGCTCCAtgg	0.2	GGGTGATGGTTTTGAGGATCtgg
973	aimp1a	ZDB-GENE-060825-144	ENSDARG00000060036	protein_coding	Y	N	Leukodystrophy, hypomyelinating, 3	mutated	GGCACACATGACCATGGCCTcgg	0.1					GGAGAATGCCAAACTCAAGAagg
974	dkk2	ZDB-GENE-080204-14	ENSDARG00000076420	protein_coding	Y	N	-	mutated	GGCAGCGCTTCTTCCTCCGGcgg	0.6
975			ENSDARG00000087589	protein_coding	N	N	-	mutated	GGTAGTGCATAGAGCTCATcgg	0.25
976	papss1	ZDB-GENE-080721-5	ENSDARG00000057099	protein_coding	Y	Y	-	mutated	TGTACTACGGTACGCCTGTGagg	0.2					TCAGATCTTCAGAAGCGTTCggg	GAACCTGGGCTTCAGCCCTGagg	GGCCAGGTCGTTGGCACTAGagg
977	pkd2	ZDB-GENE-040827-4	ENSDARG00000014098	protein_coding	Y	Y	Polycystic kidney disease 2	mutated	GGACAACCCAGGGTTCGAGCcgg	0.6
978	abcg2d	ZDB-GENE-050517-38	ENSDARG00000016818	protein_coding	Y	Y	[Uric acid concentration, serum, QTL1],[Junior blood group system]	mutated	GGACGTCCTTGCTGGCAGGAagg	0.3
979	ppm1k	ZDB-GENE-050306-8	ENSDARG00000010655	protein_coding	Y	Y	Maple syrup urine disease, mild variant	mutated	GGTGGACAAAGCATTAGCGagg	0.5
980	si:ch73-190m4.1	ZDB-GENE-090311-56	ENSDARG00000075785	protein_coding	Y	Y	-	mutated	GGTAAAGACAGTGACCAAGAtgg	0.35
981	herc3	ZDB-GENE-090313-139	ENSDARG00000075887	protein_coding	Y	Y	-	mutated	GGTCTGGGAACAGCTGAAGagg	0.3
982	fam13a	ZDB-GENE-050208-102	ENSDARG00000075564	protein_coding	Y	Y	-	mutated	GGAATTTCAAGGGCCGTCTGagg	0.3
983	zgc:154142	ZDB-GENE-070615-2	ENSDARG00000030893	protein_coding	Y	Y	-	mutated	GGAAAACTCCCCGGAGGAGGcgg	0.15					TTTGCTGACTTTTTCCTCGAggg	AGGAGCTCACCGCCTCCTCcgg	TGGAAACAAGGTCCCGGCGCcgg
984	si:dkeyp-123h10.2	ZDB-GENE-090313-376	ENSDARG00000075043	protein_coding	N	N	-	not mutated
985	otx2a	ZDB-GENE-980526-27	ENSDARG00000030703	protein_coding	Y	Y	-	mutated	GGGGCTCGGCGGGGCAACCAtgg	0.7
986	mdh1aa	ZDB-GENE-040204-1	ENSDARG00000017772	protein_coding	N	N	-	mutated	GGTGCTGGATGGAGTCGTCAtgg	0.3
987	ugp2a	ZDB-GENE-090311-46	ENSDARG00000005578	protein_coding	Y	Y	-	mutated	TGCTGGACGGTCAGGTCCagg	0.5					GTCCTCCAGATCTCTAGGAagg	AAAGTCCTTCCTAGAGATCtgg
988	spast	ZDB-GENE-040426-2331	ENSDARG00000024933	protein_coding	Y	Y	Spastic paraplegia 4, autosomal dominant	mutated	GGGTGCTGCTGCTGCTTCTTcgg	0.6
989	dpy30	ZDB-GENE-040718-136	ENSDARG00000004427	protein_coding	Y	Y	-	mutated	GGCCAGAACCGACAAGCCCTGCagg	0.2
990	psen2	ZDB-GENE-000330-9	ENSDARG00000015540	protein_coding	Y	Y	Alzheimer disease-4,Cardiomyopathy, dilated, 1V	not mutated							GGCATCTCCAGAGCCCGagg	GGCATCTCCAGAGCCCGAGGcgg	GGGCTCTGGAGATGCCGGGCcgg	GGTACTTGTAGAGCAGCACCagg
991	srd5a2a	ZDB-GENE-050417-199	ENSDARG00000043587	protein_coding	Y	Y	Pseudovaginal perineoscrotal hypospadias	mutated	AAGACGGAGAAGACAGCAggg	0.6					GGATTTTATAGCTGACCTCTCcgg	GGGGAGATTGTTGAATGGTGtgg	GGCAGCTGGGCTTTTGTAGTcgg	GGAACGGCGTACGGACGCTATGtgg	GGACGCACAGCAATGCTCTGTCagg	GGCTGGGACCATCAACCCAGggg	GGTGTATTCACTGCTGACTAAagg	GGCGACATGGCGACTCAGtgg	GGCAGTAGAGGCTCTTGCTGTGagg	GGCCATATTGTGGTCAGTGCGGtgg
992	jag1a	ZDB-GENE-011128-2	ENSDARG00000030289	protein_coding	Y	Y	Alagille syndrome 1,Tetralogy of Fallot,Deafness, congenital heart defects, and posterior embryotoxon,Deafness, congenital heart defects, and posterior embryotoxon	mutated	GGCGGAGCGCTCCTGCGCGGcgg	0.3
993	btbd3a	ZDB-GENE-090312-7	ENSDARG00000005544	protein_coding	Y	Y	-	mutated	GGACGGCGCTGGCACTGACGGTggg	0.2					GGCGTTTCTGGCGCTCAGGCtgg	CTGGAACTGCTGGACGGCGCtgg	TGAGATCCGGATCCCTGATGtgg	GGCACTCTCTGGGTTCCTCCcgg
994	esf1	ZDB-GENE-030131-4917	ENSDARG00000008740	protein_coding	Y	Y	-	mutated	GGAGTGTGACTCTGCTGAAAcgg	0.29
995	ndufaf5	ZDB-GENE-070410-110	ENSDARG00000061629	protein_coding	N	N	Mitochondrial complex 1 deficiency	mutated	GGATTGGGCTTCATCTTTACtgg	0.5
996	kif16ba	ZDB-GENE-090313-233	ENSDARG00000074158	protein_coding	Y	Y	-	mutated	GGGAAGTCACACACCATGATggg	0.3
997	mast1a	ZDB-GENE-121214-221	ENSDARG00000027497	protein_coding	Y	Y	-	mutated	GGATCTGGTTCCGCAGGATCagg	0.3
998	atg4da	ZDB-GENE-041111-102	ENSDARG00000043548	protein_coding	N	N	-	mutated	GGCCATGGGGCGGTTCCCGAcgg	0.25
999	actr2a	ZDB-GENE-040426-2894	ENSDARG00000052438	protein_coding	Y	Y	-	mutated	GGTCTGTGACAACGGGACAGggg	0.375					TATTTCCGGCTCTGGTCGGGagg	TGGTCTGTGACAACGGGACAggg	GGACAGCCAGGGCAAAAAAGtgg	TTCGTGAAGTGTGGATATGCtgg
1000	spred2a	ZDB-GENE-110830-2	ENSDARG00000052435	protein_coding	Y	Y	-	mutated	GGCGGAGGTCTCAGTCGGGTggg	0.4
1001	meis1a	ZDB-GENE-020122-3	ENSDARG00000002937	protein_coding	Y	Y	-	mutated	GGTGGTGGATGATAAAGAAGggg	0.25
1002	etaa1	ZDB-GENE-080204-12	ENSDARG00000074915	protein_coding	Y	Y	-	mutated	GGCAGTCAGGGTCATTGCTGggg	0.5
1003	ppp3r1b	ZDB-GENE-040912-18	ENSDARG00000069360	protein_coding	Y	Y	-	mutated	GATGGTGGGGAATAACCTGAagg	0.3
1004	cnrip1a	ZDB-GENE-040801-126	ENSDARG00000091683	protein_coding	Y	Y	-	mutated	GGACGAGGTTCGGACAGACCagg	0.5
1005	si:dkey-202b17.4	ZDB-GENE-121214-308	ENSDARG00000086184	protein_coding	N	N	-	mutated	GGAGCAGCAGCGCCGTCTGCagg	0.1
1006			ENSDARG00000086579	protein_coding	N	N	-	mutated	GATCGGCCTGAGTGTCCATAcgg	0.1					GGCTTTTGTAGGGGTTCCTTtgg	GGCAGCTGAAGTCGTCATCCagg	GGAGAGTCTTCAGTCCCGGAcgg	GGGACTGAAGACTCTCCACTggg	GGCAGTGATTCTCAGGTCAGCcgg
1007	prokr1a	ZDB-GENE-110411-180	ENSDARG00000074182	protein_coding	Y	N	-	mutated	GGCCCGTGGCCACCATGTcgg	0.15
1008			ENSDARG00000083979	snRNA	N	N	-	not mutated							GGATGGTGGAAGATTAGCAtgg	GGATGTATCATTAGAAGCCAtgg	GGTTGATTCGTGAGTCGTAcgg	GGATGTATCATTAGAAGCCAtgg
1009	snrpb2	ZDB-GENE-060616-2	ENSDARG00000039424	protein_coding	Y	Y	-	mutated	GGAATCCCTGAAGCTGTCTGagg	0.8
1010	rnaseh2a	ZDB-GENE-040426-976	ENSDARG00000018891	protein_coding	Y	Y	Aicardi-Goutieres syndrome 4	mutated	GGGCATCGATGAGGCGGGCAggg	0.1
1011	prdx2	ZDB-GENE-030326-2	ENSDARG00000025350	protein_coding	N	N	-	mutated	CTCATTTCAGCCATCTAGCAtgg	0.15					GATCAACACACCACGGAAGCagg	CCGTGATTACGGAGTCCTGAagg
1012	junba	ZDB-GENE-040426-2172	ENSDARG00000074378	protein_coding	N	N	-	mutated	GGACGGATTCGTCAAAGCGCtgg	0.2
1013	si:ch211-145g9.6	ZDB-GENE-110914-200	ENSDARG00000096044	lincRNA	N	N	-	not mutated
1014	si:ch211-145g9.7	ZDB-GENE-110914-206	ENSDARG00000096092	lincRNA	N	N	-	not mutated
1015	dand5	ZDB-GENE-040421-2	ENSDARG00000036471	protein_coding	N	N	-	mutated	GAAACAAGGGCTCGAGATGtgg	0.3
1016	si:ch211-145g9.5	ZDB-GENE-090313-37	ENSDARG00000092443	processed_transcript	N	N	-	not mutated							GGCGCACCAGTCGGTTTCTTcgg	GGGAGTAACTGTGTTTTCCTtgg	GGAGTAACTGTGTTTTCCTTggg	GGGAGTAACTGTGTTTTCCTtgg	GGTCTCTCGGTTGATGACAGcgg
1017	nfixa	ZDB-GENE-080722-15	ENSDARG00000043226	protein_coding	Y	Y	Marshall-Smith syndrome,Sotos syndrome 2	mutated	GGCCGACAAAGTCTGGCGCCtgg	0.5
1018	rad23aa	ZDB-GENE-040808-59	ENSDARG00000020001	protein_coding	Y	Y	-	mutated	GGCCGACAAAGTCTGGCGCCtgg	0.8
1019	rnf11a	ZDB-GENE-040426-1277	ENSDARG00000010442	protein_coding	Y	Y	-	mutated	GGATGGTTCTGAGGGTGcgg	0.2
1020	get3	ZDB-GENE-040625-120	ENSDARG00000018190	protein_coding	Y	N	-	mutated	GGGAACTGTCTGTCTTCTCAagg	0.94
1021	best2	ZDB-GENE-090312-127	ENSDARG00000079163	protein_coding	N	N	-	mutated	GGAGGCCATGAGTGCTTTCCCtgg	0.1
1022	rab3da	ZDB-GENE-080722-14	ENSDARG00000018107	protein_coding	Y	Y	-	mutated	GGCCTTCTTCGCCATGTACAcgg	0.2
1023	pld6	ZDB-GENE-030131-3825	ENSDARG00000059951	protein_coding	Y	Y	-	not mutated							CTTGAGATTGGCCGGATCGCtgg	GGCCGACGCCATCTAGAGGAggg
1024	cnn1a	ZDB-GENE-090312-141	ENSDARG00000017193	protein_coding	Y	Y	-	mutated	GGGTGCACTGAACCTGAGTGtgg	0.35
1025	si:dkey-121b10.7	ZDB-GENE-090312-176	ENSDARG00000059948	protein_coding	N	N	-	mutated	GGAGCTTCTTCCCTTCCTTAggg	0.1
1026			ENSDARG00000089358	protein_coding	N	N	-	not mutated
1027	si:ch211-217k17.8	ZDB-GENE-031010-46	ENSDARG00000095434	protein_coding	N	N	-	not mutated
1028	si:ch211-217k17.9	ZDB-GENE-061207-21	ENSDARG00000093494	protein_coding	N	N	-	mutated	GGTTGGGTTGGATTCGCTGTtgg	0.2
1029	zgc:194101	ZDB-GENE-080723-68	ENSDARG00000076828	protein_coding	Y	Y	-	mutated	GGAGCCAGGCAGCATGTCAGagg	0.2
1030	si:ch211-217k17.12	ZDB-GENE-061207-20	ENSDARG00000088234	protein_coding	N	N	-	mutated	GGAGCCAGGCAGCATTTCAGagg	0.5
1031	si:ch211-217k17.11	ZDB-GENE-030131-8636	ENSDARG00000093748	protein_coding	N	N	-	mutated	GGCTCTTGAAGCTTGAGAAcgg	0.5
1032	si:ch211-217k17.10	ZDB-GENE-030131-8827	ENSDARG00000079345	protein_coding	N	N	-	mutated	GGCCATCCACGTCTCTCTCAAcgg	0.15
1033	si:ch211-217k17.7	ZDB-GENE-061009-11	ENSDARG00000059908	protein_coding	N	N	-	mutated	GGATGTCTATCGCTTCTTCTggg	0.3					GGCCAAGAGAGAAAAGCAGCagg	GGCGACTCTCTAGGAAGCACtgg	GGCGATGCTGCGAATCTAGAagg	GGTTGTGAGTCGCACACGGAGcgg	GGTCCTGCGGACGGGGGCTTtgg
1034	glb1	ZDB-GENE-050410-9	ENSDARG00000036415	protein_coding	Y	Y	GM1-gangliosidosis, type I,GM1-gangliosidosis, type II,GM1-gangliosidosis, type III,Mucopolysaccharidosis type IVB (Morquio)	mutated	GACTTCAGTGGAGATCGAGATCtgg	0.1
1035	cldnd1b	ZDB-GENE-040808-4	ENSDARG00000052386	protein_coding	N	N	-	mutated	GAGCCGATCACCAGCGCTGtgg	0.8
1036	acy3.2	ZDB-GENE-040718-37	ENSDARG00000005525	protein_coding	Y	Y	-	mutated	GAGCACGTCGGACTTCATATggg	0.3					GGAGCGACAGAGGAAGGAGAggg
1037	acy3.1	ZDB-GENE-040718-345	ENSDARG00000093003	protein_coding	Y	Y	-	mutated	GGAGCACGTCGGACTTCATAtgg	0.5
1038	si:ch211-217k17.3	ZDB-GENE-061009-10	ENSDARG00000095518	antisense	N	N	-	not mutated							GGCTTTTACAATACATAACGtgg	GTTTAATACAGCTTCACACGtgg	GCGCCAAAATTGAGTACTCCggg	GACACACATTCAGCCAGTGCagg
1039	tacr3l	ZDB-GENE-061207-19	ENSDARG00000003054	protein_coding	N	N	Hypogonadotropic hypogonadism 11 with or without anosmia	mutated	GGCGTTTTCCGACGCGTCCAtgg	0.2
1040	abca1a	ZDB-GENE-031006-12	ENSDARG00000074635	protein_coding	Y	Y	{Coronary artery disease in familial hypercholesterolemia, protection against},Tangier disease,HDL deficiency, type 2	mutated	GCCAGACTGGTGGAGGATCTcgg	0.4					GTATATCGGCTTCATCCATGtgg
1041	slc44a1a	ZDB-GENE-050417-204	ENSDARG00000015946	protein_coding	Y	Y	-	mutated	GGTCTGGATTCTCACAGCAGtgg	0.3					TGTGTTTGTCAGGTGGTTGCggg	CAGAAGCACAGATATATAGcgg	ATTCAGCTCACCGTTAACTGtgg
1042	aptx	ZDB-GENE-040628-2	ENSDARG00000027143	protein_coding	Y	Y	Ataxia, early-onset, with oculomotor apraxia and hypoalbuminemia	mutated	GACAAGAAGTGCTCTAGAGAACAagg	0.75
1043	osbp	ZDB-GENE-090312-18	ENSDARG00000004634	protein_coding	Y	Y	-	mutated	GAGGCACCATAAACCTGGCCAcgg	0.8
1044			ENSDARG00000093712	protein_coding	N	N	-	mutated	GGAAGCCAAAGTCTCCATTCTCggg	0.8
1045			ENSDARG00000088918	protein_coding	N	N	-	mutated	GGTCAGCCAGAGCCCAGACAcgg	0.1
1046			ENSDARG00000086315	protein_coding	N	N	-	not mutated
1047	wu:fc75a09	ZDB-GENE-030131-4139	ENSDARG00000089342	protein_coding	Y	N	-	mutated	GAGAGACCGCTGCGAAACTGtgg	0.5
1048	patl1	ZDB-GENE-070209-83	ENSDARG00000017423	protein_coding	Y	Y	-	mutated	GGGGGACAGACGCTCGGGGAagg	0.5
1049	smarca5	ZDB-GENE-021125-1	ENSDARG00000052348	protein_coding	Y	Y	-	mutated	GGACCTGCTGGGTGGATATGagg	0.1
1050	inpp4b	ZDB-GENE-090312-97	ENSDARG00000075201	protein_coding	Y	Y	-	not mutated							GACGTCTTCATCGCTGCTGAtgg	CCACCTGCGGAAGACTCTTTcgg	CGGCTCCATTGGTTTCGGGTggg	TTCTCCTTCAGTCTAGTATGagg	GCTCAGGGGCCCGCACCTGCcgg
1051	il15	ZDB-GENE-060213-2	ENSDARG00000052361	protein_coding	Y	N	-	mutated	GCCCTTGACTGAAGGTCAAGCagg	0.2
1052	znf330	ZDB-GENE-040426-2697	ENSDARG00000020494	protein_coding	N	N	-	not mutated							AAGAGGAGGAGGCCGAGGTCCagg	CTTGTCTCCGGTGCAAGGTGagg	CGTGTTCCCAAACGCTGcgg	CTTGTCTCCGGTGCAAGGTGagg
1053	rnf150a	ZDB-GENE-060213-1	ENSDARG00000024827	protein_coding	Y	Y	-	mutated	GGAGTGAATGTGGCAGGTATggg	0.2
1054	tbc1d9	ZDB-GENE-060810-33	ENSDARG00000059900	protein_coding	Y	Y	-	mutated	GGAGGCCTTTTGGCTGCTAGtgg	0.5
1055	si:ch211-199c19.4	ZDB-GENE-110914-221	ENSDARG00000095991	lincRNA	N	N	-	not mutated
1056	ucp1	ZDB-GENE-010503-1	ENSDARG00000023151	protein_coding	Y	Y	{Obesity, susceptibility to}	not mutated							GGTCCGCGCTCGCTCTACAAcgg
1057	elmod2	ZDB-GENE-060824-2	ENSDARG00000052370	protein_coding	N	N	-	mutated	GAAACACACAGACGCAGCCcgg	0.2
1058	zgc:66455	ZDB-GENE-040426-1642	ENSDARG00000052375	protein_coding	Y	Y	-	mutated	GATCCACATGCTTGCCCGGggg	0.2
1059	b3gnt2a	ZDB-GENE-090312-192	ENSDARG00000052376	protein_coding	N	N	-	mutated	GGACGAGCTGGAATCCTCGAtgg	0.15
1060	commd1	ZDB-GENE-060512-329	ENSDARG00000031203	protein_coding	Y	N	-	mutated	GGGAGGCGGTGCTGTGAGTCcgg	0.305
1061	si:ch211-213b8.4	ZDB-GENE-090313-82	ENSDARG00000095360	protein_coding	N	N	-	mutated	GGATGGGACCAACCGGGATGagg	0.3
1062			ENSDARG00000079226	protein_coding	N	N	-	mutated	GGATGGGACCAACCGGGATGagg	0.8
1063	usp34	ZDB-GENE-100210-6	ENSDARG00000037734	protein_coding	Y	Y	-	mutated	GAGAACTGCGCCGAGCTGCtgg	0.5
1064	xpo1a	ZDB-GENE-050309-201	ENSDARG00000078041	protein_coding	N	N	-	mutated	GAAGGACCATCCAGATGCCtgg	0.5
1065	fam161a	ZDB-GENE-110310-1	ENSDARG00000089742	protein_coding	N	N	Retinitis pigmentosa 28	mutated	GGGACAGGTTTGGCTTTAAAcgg	0.2
1066	cct4	ZDB-GENE-040426-1421	ENSDARG00000013475	protein_coding	Y	N	-	mutated	GAACAAGTCTGGGCCCTAAggg	0.2
1067	pus10	ZDB-GENE-080204-5	ENSDARG00000079973	protein_coding	Y	N	-	mutated	GGGAAAGATCGCTCAGGAACtgg	0.5
1068	akt3b	ZDB-GENE-110309-3	ENSDARG00000087205	protein_coding	N	N	Megalencephaly-polymicrogyria-polydactyly-hydrocephalus syndrome 2	mutated	GGTCGAGGCCATTCAGATGGtgg	0.5
1069			ENSDARG00000088304	protein_coding	N	N	-	mutated	GGAGCTTTAGATGCATTATGagg	0.8
1070	ifngr1	ZDB-GENE-081022-158	ENSDARG00000074771	protein_coding	Y	Y	-	mutated	GGAGAAGGATGACTAAAAGAtgg	0.2
1071	ltv1	ZDB-GENE-040712-1	ENSDARG00000008490	protein_coding	Y	Y	-	mutated	GGACAGTGCTCGGCTGGAGGagg	0.3					GGACATGGATCCTGACATCGtgg	GGGCAGAAGGACATGTTGAGggg
1072	capn9	ZDB-GENE-010724-2	ENSDARG00000012341	protein_coding	Y	Y	-	mutated	GCAAGACATACGAGCAGCTGcgg	0.75					GGAGAAGGGGAAGCTGTTCGagg
1073	taf5l	ZDB-GENE-030131-5987	ENSDARG00000025808	protein_coding	Y	Y	-	mutated	GGAGTCGAGTTGTGCCAATGtgg	0.05
1074	nup133	ZDB-GENE-040426-2941	ENSDARG00000010078	protein_coding	Y	Y	Nephrotic syndrome, type 18	mutated	GGCCTGAGCCCGGTGTGCCGcgg	0.8
1075	acta1a	ZDB-GENE-050417-267	ENSDARG00000036371	protein_coding	Y	Y	Myopathy, congenital, with fiber-type disproportion 1,Myopathy, actin, congenital, with cores,Myopathy, actin, congenital, with excess of thin myofilaments,Nemaline myopathy 3, autosomal dominant or recessive,Myopathy, scapulohumeroperoneal,Myopathy, scapulohumeroperoneal	mutated	GGCTCTAGGGGCGTCATCTCcgg	0.5
1076	ccsapa	ZDB-GENE-111116-1	ENSDARG00000025325	protein_coding	N	N	-	mutated	GCTGAGGGATGGGACAGCggg	0.05
1077	si:ch211-133l11.10	ZDB-GENE-141219-14	ENSDARG00000005626	protein_coding	N	N	-	mutated	GGGTAAAGTGTGTGATGGTcgg	0.15
1078	dla	ZDB-GENE-980526-29	ENSDARG00000010791	protein_coding	Y	Y	-	mutated	GGCGGCTCTGGAGACGCATTggg	0.8
1079	triobpa	ZDB-GENE-110411-40	ENSDARG00000075870	protein_coding	Y	Y	Deafness, autosomal recessive 28	mutated	GGCGCAGGAGAGGTTTGTGAtgg	0.5
1080	dcaf15	ZDB-GENE-030131-2374	ENSDARG00000077790	protein_coding	Y	Y	-	mutated	GGTGTAGGACAGAACATACcgg	0.1					GGTTCTGATGAGGAAGACGAagg	GGAAGAGTCGCTGAGAGAGCtgg	GGCACAATGACCACTCCAAACtgg
1081	rfx1b	ZDB-GENE-041008-101	ENSDARG00000075904	protein_coding	Y	Y	-	mutated	GGCCTGTGCTCTGATGATGGagg	0.2
1082			ENSDARG00000090497	protein_coding	N	N	-	mutated	GGAGGCCATCTGGAAGGCGGtgg	0.45					GGCGAAAACGAAGAGGTTTGagg	GGTGCGGCCTAGTGGGCCCGagg	GGTTAATCATGTTTGTGAATtgg
1083	nthl1	ZDB-GENE-120511-4	ENSDARG00000042881	protein_coding	N	N	Familial adenomatous polyposis 3	mutated	GGAGACACGGAGAGCTCTTGagg	0.15					GGGTCTGATACGTCTACCggg	GGAGTATGAAACAGAAGGGGtgg	GGTGACAGGAGGGCTTGATCtgg	GGGTAAACTCATCTACCCAGtgg	GGCCACAGCTCTAATCCAGCagg	GGCAATGTCCATGGCCAGGTggg	GGAAAAGTACTATAAATAAAGAcgg	GGATTGTGTGCGTGTGTtgg	GGTGACGGCTGGTGCGATGCAGagg	GGACGGCATCCTGAAGAtgg	GGTTTGAAATTCGATGCACGtgg	GGTCTCGTCATCCATCTTCagg
1084			ENSDARG00000057669	protein_coding	N	N	-	not mutated							GGGTCTGCGTCACGCTGAGGtgg	GGGTCAGTTCATCCGCTCGGtgg	GGAGGTGTAGCAGGACCCCGagg	GGGTCAGTTCATCCGCTCGGtgg	GGTGGACCCTGACTCTCCAGcgg
1085			ENSDARG00000042887	protein_coding	N	N	-	mutated	GGTTTGAGGTGGGCGTCCGGcgg	0.45
1086	tsc2	ZDB-GENE-030131-2702	ENSDARG00000086415	protein_coding	Y	N	Lymphangioleiomyomatosis, somatic,Tuberous sclerosis-2,Focal cortical dysplasia, type II, somatic	mutated	GGTCACCACCTGCAGCTCGcgg	0.1					GGAAGGCGTCCATGGCCGAAagg	GGAGAGACTGGAGGTGTTCAagg	GGATGAGAACGTTTCGCTTAtgg	GGAGTTCTGCGAGTCCTGCtgg	GGCCATGAGCTGTGCTAATGagg	GGCCCGCTTCTTCAGCCTGGtgg	GGATGCATCTGTGCTCACGCtgg	GGTGGTGGTCATCCCTCAGCtgg	GGAAGTGTGTCTCCACCGGCagg
1087	pkd1a	ZDB-GENE-100707-1	ENSDARG00000030417	protein_coding	Y	Y	Polycystic kidney disease 1	mutated	GGCTGTGGTGTTGGGCGTGGagg	0.15					GGCTCAGGGGAGTGTAAGCGtgg	GGTTTCTGACCTCGGGTGGTcgg
1088			ENSDARG00000088096	protein_coding	N	N	-	mutated	GGACTCACCGGCAACACTCtgg	0.2					GGCAACACTCTGGCCATCTACGtgg
1089	si:ch211-202h22.10	ZDB-GENE-110914-121	ENSDARG00000087290	protein_coding	Y	Y	-	mutated	GGATCCTGATGTGACTCTCAagg	0.1					GGCGCTTCAGACTTTGCTGGtgg
1090	tekt4	ZDB-GENE-070410-98	ENSDARG00000028899	protein_coding	Y	Y	-	mutated	GGCGCTCCGGTAACCCGCGGtgg	0.25
1091	si:ch211-202h22.9	ZDB-GENE-030131-1143	ENSDARG00000079980	protein_coding	N	N	-	mutated	GGATACGGTGCCGGCTGTACagg	0.6
1092	si:ch211-202h22.8	ZDB-GENE-090313-78	ENSDARG00000078138	protein_coding	N	N	-	mutated	GAGACGCGATACGTCAAcgg	0.05					GGTAAGGTGTGAACTGAGTTtgg	GGACATCGCTCAGACTagg	GATGATCTGCTGCTGGCAGTGagg	GGCTCATCTGCGGAGGTCTcgg	GGACCCGCTCTCCCTCCATATTCtgg
1093	si:ch211-202h22.7	ZDB-GENE-090313-77	ENSDARG00000073912	protein_coding	Y	Y	-	mutated	CACGACTGGGTGAGTGTCCagg	0.1					GCACTCACCAATGCCAGGCAtgg	ATGCAGTCTACAGCCATGCCtgg	GAAACTACTCCTGGGTAAACtgg
1094	gprc5bb	ZDB-GENE-090313-75	ENSDARG00000075141	protein_coding	N	N	-	not mutated							GTTTGCTGGTACAGGGAGTGcgg	GGAGTCAGTGTGGGGCATCGTGCtgg	GGAGTCAGTGTGGGGCATCGTGCtgg	GGGTCTGTTCAGCCTATCGCtgg	GGCTGAAGAAGCTAGCCGGagg	GGAAGTTCTCTCGCCGGATtgg	GGCATCATCGCTGGCGAGtgg	GTGCGGAGGGAATAACAGAGagg	GTACAGAGTTCTGTGTGACCtgg	GTGCTGGAGGCCATAGCCTGcgg	GTCCGCTCCTCCTGCTATtgg	GCGTGGCGAGGTGCTCTGCAtgg	GGAGGGAGGCGGAGCCCTGCagg	GTCAGTGTGGGGCATCGTGCtgg
1095	knop1	ZDB-GENE-090313-76	ENSDARG00000077721	protein_coding	Y	Y	-	not mutated							GCTTCTGTGTGTTTTCCAGAtgg	GGAGCTGCTCGATGTAAACGAtgg	GGAGCTGCTCGATGTAAACGAtgg	GGATGCAAACAATTCTTTGGtgg	GGTTAATAGCAGTCTGGAcgg	GGAGGAGGAACAGATCCAGGagg	GGTAGATTTATTGAGTTTCtgg	GGACGAGATTTCTATTGACCagg	GGACTCTTTTACTCCACagg	GTCGACTTGCTCTTCAGAagg	GTCAATAGAAATCTCGTCCtgg	GAGTATATTGTGGTCTTAAagg	GAGGGTGACTAAATGAACagg	GAAATCACTTTTAGAAGggg	GGGATGATAAAAGCAAAAagg	GGGTTTTAAAAGGTGTTCagg	GAGGCATGTGACTGTATAAggg
1096	exosc1	ZDB-GENE-080926-3	ENSDARG00000059841	protein_coding	N	N	-	not mutated							GGAGACGTACAAAAGCTTCagg	GGATACGTGCTGAGGAAGAATGagg	GGATACGTGCTGAGGAAGAATGagg	GGTGCGATCGTCACCTGTAagg	GGTGACGAGTATCAACCCAagg	GTTCGACACCGCTAAAGGACagg	GCTAAAGGACAGGTTCAGagg	GATGTGAGAGCGACAGAGAagg	GAGAGCGACAGAGAAGGATAagg	GTACAAAAGCTTCAGGCCcgg
1097	pgam1b	ZDB-GENE-030131-5376	ENSDARG00000014068	protein_coding	N	N	-	mutated	GGTCTGGAACCAGGAGAACagg	0.2					GGACACCGGATCACCTTTCAggg	GGAGAGAGCGTCTGGAACCagg
1098	cdc25d	ZDB-GENE-090313-74	ENSDARG00000075599	protein_coding	Y	Y	-	mutated	GGAAGGAGAGCTCGTTGACCggg	0.25
1099	pi4k2a	ZDB-GENE-040426-2675	ENSDARG00000033666	protein_coding	Y	Y	-	mutated	GGAAGACGCACTACTGAGCCcgg	0.1
1100	si:ch211-197k17.3	ZDB-GENE-110914-193	ENSDARG00000096214	protein_coding	N	N	-	mutated	GGGCCGACGGAGGGCGGCTGggg	0.5
1101	nlrc6	ZDB-GENE-060421-8264	ENSDARG00000091320	protein_coding	N	N	-	mutated	GGATGTGGCACATGATGAAGagg	0.3					GGTTGCCTTTCATCAGCTGCcgg	GGACCCTCCACAGAACTATAGagg	GACAGATCGAGACTCAATCCagg	GGCTGAAGAGAAGGAGAATCagg	GGTGATCCAGATGAGAGCAGagg
1102	si:ch211-196h16.4	ZDB-GENE-081029-1	ENSDARG00000094782	protein_coding	N	N	-	mutated	GGTCCTCCTCATAGAAGATCagg	0.05
1103	si:ch211-196h16.5	ZDB-GENE-081029-8	ENSDARG00000069264	protein_coding	N	N	-	mutated	GGAAATGTAGGTCTACCTTTggg	0.4
1104	zfyve27	ZDB-GENE-061013-502	ENSDARG00000059835	protein_coding	Y	Y	Spastic paraplegia 33, autosomal dominant	mutated	GGTCCACATGAGCAAACAGGagg	0.05					GTGGTTCTCTCTGCTCCTGCtgg	AGACACACGCTTGGGTCAACagg	GGCCGCTCAGCGCTCGCCTGcgg	GGTCAAAGGTCAGAGCTTTGggg	GGAGCCCATCACAGACACGCtgg	GGCTCTCTTTGTATTTCAGAtgg	GAGCAGAACGCAGCTGAGCAggg
1105	golga7ba	ZDB-GENE-050417-14	ENSDARG00000036295	protein_coding	N	N	-	mutated	GAAGATCTCGCGCTACATTCagg	0.3					GGAAGATGAGGTAAACTGTAagg	GACAGTACGGGAGTTTTGTTcgg	GATCGAGCGGACGCTGTTTGagg	GGAGGCCAGTCTTACATAGAagg
1106	crtac1a	ZDB-GENE-030131-9704	ENSDARG00000059826	protein_coding	Y	Y	-	mutated	GGGTTGTGAAGGGCATCAGGagg	0.8
1107	r3hcc1l	ZDB-GENE-030131-4156	ENSDARG00000089243	protein_coding	Y	Y	-	mutated	GGGCCTTTTAGTTCGGGCCggg	0.1					GGTCGCCGCAGGATGACGAGGagg	GGGAACGTAGACTTCCATGGtgg	GGGCTTTATCTGTGTATCGagg	GGAGAAATTAAACCAGATGCtgg	GGAGTGCACAGTTCTGGATGtgg	GGACCCCCATTTGATGGAGGagg	GGCTTCGACTACTATAATtgg
1108	khsrp	ZDB-GENE-030131-4357	ENSDARG00000026489	protein_coding	Y	Y	-	mutated	GGACGCGGTACAGCGCGCGcgg	0.5
1109	slc25a23a	ZDB-GENE-121214-154	ENSDARG00000005690	protein_coding	Y	Y	-	mutated	GGATGTCAACGAGCTGCGGATcgg	0.2					GGAGGAAATCGCTCAGTTCtgg	GGACCTCAATAAAGACGGCcgg
1110	si:ch211-196h16.12	ZDB-GENE-121214-351	ENSDARG00000028276	protein_coding	Y	Y	-	mutated	GGGCTTTGGAGATGCGCTtgg	0.25					GGAGAATCTGCAGTTCTGGCtgg	GGGTCAAACTCTCCCACCtgg	GGAGAAGCCGCCGCAGGATCtgg	GGGCGTTCAGGCTTTCCGCtgg
1111	zgc:136864	ZDB-GENE-060331-129	ENSDARG00000059816	protein_coding	N	N	-	mutated	GGTTTGGAGGTGGCCATCagg	0.15
1112	vps54	ZDB-GENE-081022-176	ENSDARG00000002980	protein_coding	Y	Y	-	mutated	GGACCAGCTGCGCGAGACAGcgg	0.3					GGAACCAGTGATGGGTTTTTTcgg	GGCACTCAATGACCCCCGGCtgg
1113	peli1a	ZDB-GENE-110310-6	ENSDARG00000091592	protein_coding	Y	Y	-	mutated	GGCTCCCTGCCGAACGGAGACcgg	0.05					GGTTTTAGCAGATCCTGCTCggg	GGTGCTGGGTTTGACTCCATtgg	GGCCTCTTAAAAAGAGCGAATcgg
1114	lgalsla	ZDB-GENE-060616-24	ENSDARG00000059060	protein_coding	N	N	-	mutated	GGCAAGAAGATCACCATCATggg	0.2
1115	aftpha	ZDB-GENE-030131-1437	ENSDARG00000069249	protein_coding	Y	Y	-	mutated	TGTGATGTGAGCTTGATGCTcgg	0.3					GGATCAGAGCCAAAATGGAGagg	TGTCAGTTCGAGAGCTGGTggg	GGAAAGTCCGCAGACGTTGtgg
1116	sertad2a	ZDB-GENE-050309-236	ENSDARG00000093412	protein_coding	N	N	-	mutated	GGACTCAGACTCGTCCAGACtgg	0.3					GGAGCCATTATTACTCACTTCtgg
1117	rab1aa	ZDB-GENE-090312-110	ENSDARG00000052263	protein_coding	N	N	-	mutated	GGTCTTCCCGTCGAGCTCTAtgg	0.12
1118	mb	ZDB-GENE-040426-1430	ENSDARG00000031952	protein_coding	Y	N	-	mutated	GGGTGATCTGGCGGGAAGCCcgg	0.05
1119	pane1	ZDB-GENE-040611-4	ENSDARG00000024681	protein_coding	Y	N	-	mutated	AGTAGCGGTGTTCAGCTCGggg	0.2					GGACTTTACTGTACGGCGACagg
1120	zgc:158803	ZDB-GENE-070424-15	ENSDARG00000019765	protein_coding	N	N	-	mutated	GGCGCGTGCAGAGCAGCTAGGcgg	0.25
1121	mri1	ZDB-GENE-080204-109	ENSDARG00000075754	protein_coding	N	N	-	mutated	GGATCTGCAGAGACCCGGACcgg	0.5					GGAAGCGATCCGGTACCGGTCcgg
1122	cc2d1a	ZDB-GENE-110908-1	ENSDARG00000036281	protein_coding	N	N	Mental retardation, autosomal recessive 3	mutated	GGAGCTGGAGGCAGAGCTTAtgg	0.3
1123	nanos3	ZDB-GENE-011221-1	ENSDARG00000068255	protein_coding	Y	N	-	mutated	GGTGTACGCCAAATCAACAtgg	0.25	GGTGGACAAGAACTACTGCTcgg	0.3
1124	si:ch211-286b5.4	ZDB-GENE-121214-140	ENSDARG00000089765	protein_coding	Y	Y	-	mutated	GGACCTGACCAAGAGTTTACagg	0.93					GGTCCAATCAGAGCAGAGTCtgg
1125	zgc:172106	ZDB-GENE-080204-42	ENSDARG00000017984	protein_coding	Y	Y	-	mutated	TGAATAATCCAAATTACACagg	0.15					GGCAGCACAATCTTCATCtgg	AGCCAGAAATGGGAAGTTcgg	GGTTCAACAATGCGTTTATCagg	GGCAGTTATAAACACCCAGAtgg	GAATAATCCAAATTACACagg	GTTGATTACTTTCAGATTGagg
1126			ENSDARG00000088732	protein_coding	N	N	-	mutated	GGCACTCTTGCTCCACTGtgg	0.3
1127	si:ch211-286b5.9	ZDB-GENE-121214-63	ENSDARG00000086166	protein_coding	N	N	-	mutated	GTCACAGTGAGACCATAAggg	0.1					GATTCTGCAGTCGGTCAGCagg	TGTGATTGGTGTTAAAGCtgg	GGTAGAAAAAGAGCGACATCtgg
1128			ENSDARG00000087148	protein_coding	N	N	-	mutated	GGACTGTGCGTCCTGGAGTTtgg	0.5
1129			ENSDARG00000090329	protein_coding	N	N	-	mutated	GGAAAATGGACAGGGATTTCtgg	0.33
1130			ENSDARG00000089993	protein_coding	N	N	-	mutated	GGAAAATGGACGGGGATTCCtgg	0.5
1131	umod	ZDB-GENE-121214-192	ENSDARG00000086117	protein_coding	Y	Y	-	mutated	GGACAGGCTTTGACTCGAGTagg	0.1					GGATAATTACTGCTGCTTTATcgg
1132	adgre7	ZDB-GENE-121214-45	ENSDARG00000041399	protein_coding	Y	Y	-	mutated	GACGAGTACGTCACTGCCAagg	0.5
1133	adgre8	ZDB-GENE-121214-35	ENSDARG00000079050	protein_coding	N	N	-	mutated	GAAGGTGAAGTTGACTGCTTtgg	0.1					GGTTCTCTGTCCTGTGTGTACtgg
1134	adgre6	ZDB-GENE-090313-150	ENSDARG00000095494	protein_coding	N	N	-	mutated	GAAGGTGAAGTTGACTGGTTtgg	0.2					GGTTTGGTGAGTGCAGTGTtgg
1135	adgre17	ZDB-GENE-090313-151	ENSDARG00000095297	protein_coding	Y	Y	-	mutated	GAAGGTGAAGTTGACTGGTTtgg	0.2
1136	adgre10	ZDB-GENE-090313-152	ENSDARG00000075855	protein_coding	Y	Y	-	mutated	GGACACCCAGCAGTAGAGGAtgg	0.7					GGTGCGGGGACTGCTGCCTTAAcgg
1137	dnajb1b	ZDB-GENE-030131-5455	ENSDARG00000041394	protein_coding	Y	Y	-	mutated	GGAAAAGTTCAAGGAGATCGcgg	0.1
1138	tecrb	ZDB-GENE-030131-5154	ENSDARG00000025904	protein_coding	Y	Y	Mental retardation, autosomal recessive 14	mutated	GAGCGGGTGGTTGATATAATagg	0.1
1139	ndufb7	ZDB-GENE-040426-1886	ENSDARG00000033789	protein_coding	N	N	-	mutated	GGATGGGCGCTCATCTTGTGcgg	0.1					GGCTTCGGGGAGCGCAAAGAGAGagg
1140	zgc:136908	ZDB-GENE-060312-22	ENSDARG00000011983	protein_coding	Y	Y	-	not mutated							GATCATCTCCATAGCAGAACagg	GGAAAGCCATGCCCGCCTCtgg
1141	samd1b	ZDB-GENE-090313-2	ENSDARG00000079062	protein_coding	N	N	-	mutated	TCTACCCGCGAGGGGGATGGggg	0.72
1142	si:ch73-343l4.1	ZDB-GENE-090313-153	ENSDARG00000094357	protein_coding	N	N	-	not mutated							GTTTGTCTGACATCCAGACTGagg
1143	si:ch73-343l4.2	ZDB-GENE-090313-154	ENSDARG00000079903	protein_coding	Y	Y	-	mutated	GGTTTATCCGTCACAGAGACtgg	0.333
1144	si:ch73-343l4.3	ZDB-GENE-090313-155	ENSDARG00000092502	protein_coding	N	N	-	mutated	GGATGAGCTGGTATGAGAGCagg	0.86
1145	si:ch73-343l4.6	ZDB-GENE-090313-158	ENSDARG00000025547	protein_coding	N	N	-	mutated	AGACTGAGGGCACCATGAAGtgg	0.25
1146	si:ch73-343l4.4	ZDB-GENE-090313-156	ENSDARG00000095127	protein_coding	N	N	-	not mutated							CGATGCTCAGATAGAAGAAAagg	GGCAGTTCTGCAGGAATCGtgg
1147	si:ch73-343l4.5	ZDB-GENE-090313-157	ENSDARG00000076778	protein_coding	N	N	-	mutated	AGGCAGTTCTGCAGGAATCGtgg	1
1148	si:ch73-343l4.8	ZDB-GENE-090313-159	ENSDARG00000077975	protein_coding	N	N	-	not mutated							GTTCTTCAGGAAGTTTTCTACagg	CTGAGAGCAGGCAGTTCTGCagg	AGATCGAGGGCAACATGAAATGggg	TTCCAATAATACGATGAGCtgg	ATTAACACTGAAGAGAAGCagg	CTGAGAGCAGGCAGTTCTGCagg	CAGGGATCGTGGAGCTGATCtgg	GTTCATATCTCCATTTGTCGagg	GTCGAGGACTTTCTGTGGATcgg	GTTTGACTGACGAAGAGATCGagg
1149	asf1bb	ZDB-GENE-040426-2594	ENSDARG00000043713	protein_coding	Y	N	-	mutated	GGTGCTGAATGTGGCTGTTCtgg	0.28
1150			ENSDARG00000082096	miRNA	N	N	-	mutated	GAAGTTTCAGACTTATTTTggg	0.2
1151	prkacab	ZDB-GENE-040801-208	ENSDARG00000016809	protein_coding	Y	Y	Cushing syndrome, ACTH-independent adrenal, somatic	not mutated							GAGGAAATCTTCTTTGGCGAagg
1152			ENSDARG00000012263	protein_coding	N	N	-	not mutated							GAATCAGACGAAACTGGAAAtgg
1153	c3a.4	ZDB-GENE-140822-3	ENSDARG00000093198	protein_coding	N	N	{Macular degeneration, age-related, 9},C3 deficiency,{Hemolytic uremic syndrome, atypical, susceptibility to, 5}	not mutated							GGCGAGACAGTCAATGGTCAtgg	CTCATTCACCTTTGACAAATcgg	GTTTCTGCAGCAGTTTGTTtgg	CTCATTCACCTTTGACAAATcgg	TTGTTTGGCGAGACAGTCAAtgg	GGTGTGGTGACCGAAGATAAagg
1154	c3a.6	ZDB-GENE-041212-2	ENSDARG00000043719	protein_coding	Y	Y	{Macular degeneration, age-related, 9},C3 deficiency,{Hemolytic uremic syndrome, atypical, susceptibility to, 5}	mutated	GGCTCCTAATCTGCTGAGAGtgg	0.167					CACACACACACATACACAGAtgg	GAACCCACTCTCAGCAGATTagg	TACACATACTGCTTCTCCAGagg
1155			ENSDARG00000086938	protein_coding	N	N	-	mutated	GGTCCTTACCAGTGGATAACtgg	0.917
1156			ENSDARG00000090176	protein_coding	N	N	-	mutated	GGATTTCGAGAGCGCCGGGCagg	0.818
1157	c3a.5	ZDB-GENE-090311-30	ENSDARG00000053462	protein_coding	Y	Y	{Macular degeneration, age-related, 9},C3 deficiency,{Hemolytic uremic syndrome, atypical, susceptibility to, 5}	mutated	GGGATGTCCTTCGATGTCTcgg	0.8
1158	c3a.1	ZDB-GENE-990415-35	ENSDARG00000012694	protein_coding	Y	Y	{Macular degeneration, age-related, 9},C3 deficiency,{Hemolytic uremic syndrome, atypical, susceptibility to, 5}	mutated	GGATCTGCTTGTCTTTCTTCggg	0.22
1159	crb3b	ZDB-GENE-060610-3	ENSDARG00000068182	protein_coding	N	N	-	not mutated							GTATATGCCAGCGTTGTTCCagg	GGAACAACGCTGGCATATACagg
1160	si:dkey-76b14.2	ZDB-GENE-090313-329	ENSDARG00000078503	protein_coding	Y	Y	-	mutated	GGTGAAGAGTCGCGCTCTGGagg	0.684
1161	zgc:65894	ZDB-GENE-030131-7741	ENSDARG00000016301	protein_coding	Y	Y	-	mutated	GGATCTAGAGCCTGGAACCAtgg	0.6
1162			ENSDARG00000081157	miRNA	N	N	-	mutated	GGTTGGATCATTTACTAGTGagg	0.05
1163	c3a.2	ZDB-GENE-990415-36	ENSDARG00000087359	protein_coding	Y	Y	{Macular degeneration, age-related, 9},C3 deficiency,{Hemolytic uremic syndrome, atypical, susceptibility to, 5}	mutated	GGAGCCATCAGAACATACCTGagg	0.2
1164	c3a.3	ZDB-GENE-990415-37	ENSDARG00000052207	protein_coding	Y	Y	{Macular degeneration, age-related, 9},C3 deficiency,{Hemolytic uremic syndrome, atypical, susceptibility to, 5}	mutated	GGATAAGACAATGATTGCTCagg	0.5
1165	gcgrb	ZDB-GENE-050516-2	ENSDARG00000036272	protein_coding	Y	Y	{Diabetes mellitus, noninsulin-dependent}	not mutated
1166			ENSDARG00000080893	miRNA	N	N	-	mutated	GGACTGTGTTGCTGTCTGTGtgg	0.15
1167			ENSDARG00000069222	protein_coding	N	N	-	mutated	GGAGCAGGAAAGAGCGCATCagg	0.9
1168	slc25a10	ZDB-GENE-040426-1095	ENSDARG00000025074	protein_coding	N	N	-	mutated	GGTGAAGAACGACGGCTTTCtgg	0.2
1169			ENSDARG00000040928	protein_coding	N	N	-	mutated	GGTGTCGCAGGTGCTGTGGGagg	0.889
1170			ENSDARG00000063108	protein_coding	N	N	-	mutated	GACGTAGTCAATCAATGTGGagg	0.17
1171			ENSDARG00000067957	protein_coding	N	N	-	mutated	GGACTGTGTGACACGTCAATcgg	0.8
1172	zgc:171452	ZDB-GENE-071004-84	ENSDARG00000074069	protein_coding	N	N	-	mutated	GGAGGAGCCATTGAAGGAGCagg	0.3
1173			ENSDARG00000088906	protein_coding	N	N	-	mutated	GATCGCACTGCACCGTTATCagg	0.3					GGACATTAAAACTAAAACCAAAGtgg	GGAGCTGGAAAGAGTTCAATggg	GGATGAAGATGTGTTTAAAGagg	GGACATTAAAACTAAAACCAAAGtgg	GGAAAAGTTCTCCAGAAGAGAAtgg	GGATTGTGCTGCTGGGAGTCTGtgg	GGAAGCTCAAATAAATATTGACAagg	GGAACATTGTGCAGGAAATCCtgg	GGAAAAGTTCTCCAGAAGAGAAtgg
1174			ENSDARG00000088775	protein_coding	N	N	-	not mutated							GGCGCTGGATGAGCTGGAGTTCtgg	CATCCTGAACTTGAAGATCtgg
1175			ENSDARG00000059786	protein_coding	N	N	-	mutated	GGAGGATCAGCTACTATATggg	0.3					GGAGTGGGATCAATAGCAATAGTtgg	GGCCAGAAGAAGTTCAAGAGTAagg	GGGATCTTCTTTATGAGTGtgg	GGATTGATAACATTAGCATTAGCagg
1176	wu:fa03e10	ZDB-GENE-030131-6721	ENSDARG00000088636	protein_coding	N	N	-	mutated	GGTGGAGGAAGATGAAGCTGagg	0.5
1177	zmp:0000001233	ZDB-GENE-140106-193	ENSDARG00000087005	protein_coding	N	N	-	mutated	GGACTGAGTGCTGCAGGGAcgg	0.2					GGTAATGGGATCTATCATAAtgg	GAAAGGTCAATCACAGTGCATggg	GTACATGCTTTAGTAGCACTtgg
1178	zmp:0000000906	ZDB-GENE-130530-909	ENSDARG00000087345	protein_coding	N	N	-	mutated	GGTGCAGGATAAAATGCCAAagg	0.4					GAAGATAAAGTACATACAGggg
1179			ENSDARG00000095531	protein_coding	N	N	-	not mutated
1180			ENSDARG00000091707	protein_coding	N	N	-	mutated	ATGCCAAGAGAACAGATGAagg	0.1					GGCCATTGCTGATGAGTTtgg
1181			ENSDARG00000073932	protein_coding	N	N	-	mutated	GGTTCACGATGGTGCTGTTCATcgg	0.2					GGAAACGCAATACTGGGTGAAGagg	GGAAACACCATCCTGGGCCGAAagg	GGATCTGGAAAGAGTTCGGCtgg	GGAGCTGGAAAGACCACAATagg	GGAGAACTTCACAGACAACGtgg
1182			ENSDARG00000093082	protein_coding	N	N	-	not mutated							GGCTCTTGTTTTTCAATGtgg	GGGTCTTGTAAGTCAGTGCAGtgg	GGATCAACATCACCTGAACTCagg	GGACTATTTGATACGATGCtgg	GGTCAATCACTGCATAAGTATATtgg
1183			ENSDARG00000094391	protein_coding	N	N	-	mutated	GGGTCCTCAGACAGATCtgg	0.5					GCAAGGCCAAAAATGATCAtgg	GTAACAGACCAAAAATGGCTtgg
1184	si:ch211-1f22.5	ZDB-GENE-121214-105	ENSDARG00000054655	protein_coding	Y	Y	-	not mutated							GGAGTGCATCTTAATGTCACagg
1185	si:ch211-152f2.1	ZDB-GENE-121214-70	ENSDARG00000092322	protein_coding	Y	Y	-	mutated	GGGGTTTCTGGTGCTGACtgg	0.05					GCAGATTTTAGCTGGTTTAAagg
1186	si:ch211-152f2.2	ZDB-GENE-121214-75	ENSDARG00000034910	protein_coding	N	N	-	not mutated							GTCTTCTGACTGACTGCAGCagg	GTCAGAGGCTTCAGTATCTggg	GGAAAAAAATATCTAAATTCtgg	ACCCTCCTGCAGAAATCAGCtgg	GATCTGATATCCAGGAGTcgg	GTCAGAGGCTTCAGTATCTggg	GTAACAGGAGGAATGTGGACtgg	GCTGCTGTTACATGTCAGAcgg
1187	si:ch211-152f2.3	ZDB-GENE-121214-85	ENSDARG00000043445	protein_coding	N	N	-	not mutated							GGAACAAAGACCAAGTATATAAtgg	GGGGTTTCAGCTGCTGGTTGggg
1188	rac1l	ZDB-GENE-060315-6	ENSDARG00000013203	protein_coding	N	N	-	mutated	GGTGGTTGATGGGAATGCAGtgg	0.3
1189	si:ch211-1f22.11	ZDB-GENE-121214-66	ENSDARG00000094524	protein_coding	N	N	-	mutated	GGGGTTTCTGCTGCTGATTGggg	0.6
1190	si:ch211-1f22.12	ZDB-GENE-121214-103	ENSDARG00000093845	protein_coding	Y	Y	-	not mutated							GTAGTGCACAGATTTGTAAagg
1191	si:ch211-1f22.14	ZDB-GENE-121214-69	ENSDARG00000062309	protein_coding	Y	Y	-	mutated	GGGGTGTCTAGTGGTGATtgg	0.1
1192	metrnlb	ZDB-GENE-121214-223	ENSDARG00000007289	protein_coding	N	N	-	mutated	GTGCTGAAGGCTCTCTGCAGtgg	0.3					GGACGGCAGGTTCGGCCGCagg
1193	b3gntl1	ZDB-GENE-050913-133	ENSDARG00000043431	protein_coding	Y	Y	-	mutated	CGAGTGTCTGCAAGCGATATtgg	0					CACAAATCCTCCAGCCCACGcgg
1194	epn3b	ZDB-GENE-121214-173	ENSDARG00000004633	protein_coding	N	N	-	mutated	GGCGACCTCTAATGACCCCTggg	0.6					GACCGGGACGGGCGCGATCAggg
1195	mycbpap	ZDB-GENE-080923-1	ENSDARG00000069194	protein_coding	Y	Y	-	mutated	ATACCCTGTGCGTCAAACCGcgg	0
1196	si:dkey-27j5.5	ZDB-GENE-121214-264	ENSDARG00000026383	protein_coding	N	N	-	not mutated
1197	si:dkey-27j5.10	ZDB-GENE-121214-151	ENSDARG00000094157	protein_coding	N	N	-	not mutated							GGAGAAATGGTTGTTCGATCtgg
1198			ENSDARG00000069197	protein_coding	N	N	-	mutated	AGAGCTTGCAGATCTGTCAGtgg	0.2					GGAAGATGGCTTGGTTATCCagg	GGGAGTTGGATTGGTAAACCagg
1199	si:dkey-27j5.6	ZDB-GENE-121214-157	ENSDARG00000086301	protein_coding	N	N	-	not mutated
1200	rac1l	ZDB-GENE-060315-6	ENSDARG00000054649	protein_coding	N	N	-	mutated	CTGATTTATCATTTGTGAGATGGtgg	0.15					CTGATTTATCATTTGTGAGAtgg
1201	zmp:0000001036	ZDB-GENE-130530-1039	ENSDARG00000093880	protein_coding	N	N	-	not mutated
1202			ENSDARG00000089316	protein_coding	N	N	-	not mutated
1203	zmp:0000000971	ZDB-GENE-130530-974	ENSDARG00000089710	protein_coding	N	N	-	not mutated
1204			ENSDARG00000034466	protein_coding	N	N	-	not mutated							CTGGACCAAAGACCCTGTAAagg
1205	zgc:171470	ZDB-GENE-080204-4	ENSDARG00000057844	protein_coding	N	N	-	not mutated
1206			ENSDARG00000088761	protein_coding	N	N	-	not mutated
1207	tspan34	ZDB-GENE-060825-202	ENSDARG00000013525	protein_coding	Y	Y	-	not mutated
1208			ENSDARG00000088451	protein_coding	N	N	-	mutated	AGGACCCTGAATACAGTCCAagg	0.1
1209			ENSDARG00000057850	protein_coding	N	N	-	mutated	GAATCATTACTGACAAAGATtgg	0.05
1210			ENSDARG00000043426	protein_coding	N	N	-	not mutated							CAGAGATTGACTGGAAATATtgg
1211			ENSDARG00000034098	protein_coding	N	N	-	not mutated							CTGACCAGCTAAGAGCTCTTtgg
1212			ENSDARG00000070223	protein_coding	N	N	-	mutated	ACCAAAGACCTTGTAAAACAtgg	0.15
1213	zmp:0000001289	ZDB-GENE-140106-249	ENSDARG00000089894	protein_coding	Y	Y	-	not mutated
1214			ENSDARG00000034092	protein_coding	N	N	-	mutated	GTTTATGGTCAGTCTGGTTTtgg	0.05
1215			ENSDARG00000087676	protein_coding	N	N	-	not mutated
1216			ENSDARG00000091772	protein_coding	N	N	-	not mutated							GGATTAATAGTGAAGAGAAAtgg
1217			ENSDARG00000038530	protein_coding	N	N	-	mutated	TTATACAGATGAGATGTTTCagg	0.1
1218			ENSDARG00000091288	protein_coding	N	N	-	not mutated
1219			ENSDARG00000079433	protein_coding	N	N	-	not mutated
1220			ENSDARG00000091399	protein_coding	N	N	-	not mutated
1221			ENSDARG00000078276	protein_coding	N	N	-	not mutated
1222			ENSDARG00000090985	protein_coding	N	N	-	not mutated
1223	si:dkey-1c7.1	ZDB-GENE-121214-246	ENSDARG00000074334	protein_coding	Y	Y	-	not mutated
1224	si:dkey-1c7.2	ZDB-GENE-121214-214	ENSDARG00000088556	protein_coding	N	N	-	mutated	GTGACAGGATATTCAGGAGGtgg	0.6					AGAGAAGAATGAAGATCATCtgg
1225			ENSDARG00000088781	protein_coding	N	N	-	not mutated
1226	zmp:0000001296	ZDB-GENE-140106-256	ENSDARG00000090599	protein_coding	N	N	-	not mutated
1227	si:dkey-1c7.3	ZDB-GENE-121214-189	ENSDARG00000074205	protein_coding	Y	Y	-	mutated	GAAAGCTGAAGATTGGGGAGcgg	0.6					GCAGAAACACATGTGGACCCggg
1228	si:ch211-114l13.11	ZDB-GENE-070424-111	ENSDARG00000092358	lincRNA	N	N	-	not mutated
1229			ENSDARG00000089938	protein_coding	N	N	-	not mutated
1230			ENSDARG00000091543	protein_coding	N	N	-	not mutated
1231	si:ch211-114l13.10	ZDB-GENE-070424-110	ENSDARG00000078620	protein_coding	Y	Y	-	mutated	GGGTTGTTCACTGAGGTGCGcgg	0.6	GGGATCCGATTGGCCGCTGCggg	0.4
1232	si:ch211-114l13.12	ZDB-GENE-120215-211	ENSDARG00000088019	protein_coding	N	N	-	not mutated
1233	si:ch211-114l13.9	ZDB-GENE-070424-116	ENSDARG00000092894	protein_coding	N	N	-	not mutated							ACTGGAGAATGCCGATAGGCagg
1234	nxnl1	ZDB-GENE-070424-115	ENSDARG00000052035	protein_coding	N	N	-	mutated	GGACTCATCAGAAGAGCAGCagg	0.3
1235	si:ch211-114l13.7	ZDB-GENE-070424-114	ENSDARG00000058270	protein_coding	Y	Y	-	mutated	GGTCTTTGGGGTAGTTCAAGcgg	0.44
1236	trim35-1	ZDB-GENE-050522-17	ENSDARG00000052037	protein_coding	N	N	-	mutated	GGTTTCACGGCAGCGCCCGGtgg	1
1237	caspb	ZDB-GENE-020812-1	ENSDARG00000052039	protein_coding	N	N	-	mutated	GGCGTCGAACCCATTCCTCGggg	0.4
1238	si:ch211-114l13.4	ZDB-GENE-070424-113	ENSDARG00000078246	protein_coding	N	N	-	not mutated							GGCCGAGGGAAAAGCCAATCagg
1239	si:ch211-114l13.13	ZDB-GENE-120215-237	ENSDARG00000094346	protein_coding	N	N	-	mutated	GGTGTAGACCCGGTTCAGGAggg	0.3
1240	si:ch211-114l13.1	ZDB-GENE-070424-109	ENSDARG00000093323	protein_coding	N	N	-	not mutated							GGGATTCACTGAGCCTCAGAagg
1241	caspbl	ZDB-GENE-090311-53	ENSDARG00000094433	protein_coding	N	N	-	not mutated							GGCGTCGAAGCCATTCCTCGggg
1242	si:ch211-15j1.5	ZDB-GENE-081031-11	ENSDARG00000091912	protein_coding	N	N	-	mutated	GGCTTTCAGACAGCTGATGAagg	0.4
1243	si:ch211-15j1.4	ZDB-GENE-081031-6	ENSDARG00000092604	protein_coding	N	N	-	not mutated							GGTGATCCAGATGAGAGCAGagg
1244	si:ch211-15j1.3	ZDB-GENE-081031-24	ENSDARG00000092070	protein_coding	N	N	-	mutated	GGTTTTGGAGACTCTGATCTcgg	0.7
1245	si:ch211-15j1.7	ZDB-GENE-120214-34	ENSDARG00000096412	protein_coding	N	N	-	mutated	GAACAGGAAGATCACATATGtgg	0.35
1246	si:ch211-15j1.1	ZDB-GENE-081031-25	ENSDARG00000093177	protein_coding	Y	Y	-	not mutated							GGTGTAGATCCGGTTCAGCAggg
1247	si:dkey-222h21.11	ZDB-GENE-081031-32	ENSDARG00000092984	protein_coding	N	N	-	not mutated							GGAATCGAAGTAAAAGAGACtgg
1248	si:dkey-222h21.12	ZDB-GENE-090312-33	ENSDARG00000092350	protein_coding	N	N	-	not mutated							GGGACGCAACGGTTCAGCAGtgg
1249	si:dkey-222h21.10	ZDB-GENE-081031-22	ENSDARG00000094608	protein_coding	N	N	-	not mutated							GGATGAGATCCAGCAGAAGAcgg
1250	si:dkey-222h21.9	ZDB-GENE-081031-10	ENSDARG00000093975	protein_coding	Y	Y	-	not mutated							GGTGATCCAGATGAGAGCAGagg
1251	ggt1l2.2	ZDB-GENE-090312-37	ENSDARG00000087054	protein_coding	N	N	-	not mutated							GGAAGTGCTCTGAGATCGGAagg
1252	si:dkey-222h21.8	ZDB-GENE-081031-103	ENSDARG00000094344	protein_coding	Y	N	-	mutated	GGCCGAGGGAAAAGCCAATCagg	0.4
1253	si:dkey-222h21.7	ZDB-GENE-081031-33	ENSDARG00000095578	protein_coding	Y	Y	-	mutated	GGCTCTTGTGCAGTTGCTGAcgg	0.4
1254	si:dkey-222h21.6	ZDB-GENE-081031-15	ENSDARG00000092294	protein_coding	Y	N	-	mutated	GGAAACAAACTCCAAGAGACtgg	0.3
1255	si:dkey-222h21.5	ZDB-GENE-081031-19	ENSDARG00000094297	protein_coding	N	N	-	not mutated							GGCCGAGGGAAAAGCCAATCagg
1256	si:dkey-222h21.4	ZDB-GENE-081031-28	ENSDARG00000094246	protein_coding	N	N	-	mutated	GGAACTCCTGAATGCTGAGAtgg	0.3
1257	si:dkey-222h21.3	ZDB-GENE-081031-31	ENSDARG00000092941	protein_coding	N	N	-	not mutated							GGGATTCACTGAGCCTCAGAagg
1258	ggt1l2.1	ZDB-GENE-090312-32	ENSDARG00000075055	protein_coding	Y	Y	-	not mutated							GGTGTATTGAGTTTCACAGAggg
1259	si:dkey-222h21.2	ZDB-GENE-081031-20	ENSDARG00000095719	protein_coding	N	N	-	mutated	GGTGTAGATCCGCTTCAGGTggg	0.3
1260	si:dkey-222h21.1	ZDB-GENE-081031-21	ENSDARG00000092500	protein_coding	N	N	-	mutated	GGCTCCAGATCTTCAAGTTCagg	0.35
1261	si:ch73-236c18.8	ZDB-GENE-121214-113	ENSDARG00000093157	protein_coding	N	N	-	not mutated							GGAACATATCTGGTGTATCCcgg
1262			ENSDARG00000079820	protein_coding	N	N	-	mutated	GGTGTAGATCCGGTTCAGGAggg	0.3
1263	zgc:194906	ZDB-GENE-080722-43	ENSDARG00000074088	protein_coding	Y	Y	-	not mutated							GGCCGAGGGAAAAGCCAATCagg
1264			ENSDARG00000087063	protein_coding	N	N	-	mutated	GGTCCACCGAATGGAGCACCagg	0.3
1265			ENSDARG00000062524	protein_coding	N	N	-	mutated	GGTGGTGATGATGATGAAAAtgg	0.5
1266	zgc:174928	ZDB-GENE-080220-14	ENSDARG00000052086	protein_coding	Y	N	-	not mutated							GGATTCTCTTATGAACCTCCagg
1267			ENSDARG00000051828	protein_coding	N	N	-	mutated	GGAACTGATCTGTCCATGCtgg	0.2
1268	zgc:172007	ZDB-GENE-080204-100	ENSDARG00000023499	protein_coding	N	N	-	mutated	GGGAAGGTTTCTTTCTCCTCcgg	0.4
1269			ENSDARG00000075089	protein_coding	N	N	-	mutated	GGTGTTCTCACACCTCATTTggg	0.5
1270	slc27a1b	ZDB-GENE-061013-672	ENSDARG00000038352	protein_coding	N	N	-	mutated	ACTGCAGCCTCGCCAACAtgg	0.8					GGCGCTGCACCCGGAGAAAGcgg
1271	si:ch73-236c18.3	ZDB-GENE-121214-50	ENSDARG00000075541	protein_coding	N	N	-	mutated	GGGTGTGAGATTCACACAAGagg	0.5
1272	zgc:172091	ZDB-GENE-080204-41	ENSDARG00000074189	protein_coding	N	N	-	mutated	GGAGCTGGAAAGAGTGCAACtgg	0.25
1273			ENSDARG00000076403	protein_coding	N	N	-	mutated	GGAACGTATCTGGTGTATCCcgg	0.5
1274			ENSDARG00000074512	protein_coding	N	N	-	not mutated
1275			ENSDARG00000089531	protein_coding	N	N	-	mutated	GGTTGACGGTGTTCTTTTCAcgg	0.45
1276			ENSDARG00000074134	protein_coding	N	N	-	mutated	GGTGTAGATCCGGTTCAGGAggg	0.3
1277			ENSDARG00000092201	protein_coding	N	N	-	not mutated							GGGATTCACTGAGCCTCAGAagg
1278			ENSDARG00000086422	protein_coding	N	N	-	not mutated							GGCTCCAGATCTTCAAGTTCagg
1279			ENSDARG00000075270	protein_coding	N	N	-	mutated	GGCGTCGAACCCATTCCTCGggg	0.4
1280			ENSDARG00000078242	protein_coding	N	N	-	mutated	GGTTTCACGGCAGCGCCCGGtgg	0.6
1281	si:ch73-59p9.2	ZDB-GENE-121214-48	ENSDARG00000091254	protein_coding	N	N	-	not mutated
1282	zgc:194906	ZDB-GENE-080722-43	ENSDARG00000095773	protein_coding	Y	Y	-	mutated	GGAGCGGCTCTGGTCATATTggg	0.3
1283	adgre5b.3	ZDB-GENE-121214-275	ENSDARG00000089904	protein_coding	Y	Y	-	mutated	GGAGACTGCATCAATAATCCagg	0.5					GGGTTTGAGAAACTTGAGAAcgg	GGTGTGTTTCCTGCATCagg
1284			ENSDARG00000018436	protein_coding	N	N	-	mutated	GAAGTGGACGTGGTAACggg	0
1285	zmp:0000000981	ZDB-GENE-130530-984	ENSDARG00000090020	protein_coding	N	N	-	not mutated
1286	sid4	ZDB-GENE-050726-3	ENSDARG00000034273	protein_coding	Y	Y	-	not mutated
1287			ENSDARG00000088120	protein_coding	N	N	-	not mutated
1288			ENSDARG00000076795	protein_coding	N	N	-	not mutated
1289			ENSDARG00000087266	protein_coding	N	N	-	not mutated
1290			ENSDARG00000089130	protein_coding	N	N	-	not mutated
1291	tmed1b	ZDB-GENE-070112-1112	ENSDARG00000017255	protein_coding	N	N	-	mutated	GGGCAGCAGGAACGTAAACTcgg	0.6	GGCTACGTGACGCTGTTATTcgg				GACGCTGCCGTTGTGAAcgg
1292			ENSDARG00000020270	protein_coding	N	N	-	not mutated
1293	zmp:0000001323	ZDB-GENE-140106-283	ENSDARG00000094845	protein_coding	N	N	-	not mutated
1294			ENSDARG00000091166	protein_coding	N	N	-	not mutated
1295	zgc:171687	ZDB-GENE-071004-9	ENSDARG00000038682	protein_coding	N	N	-	not mutated
1296	zmp:0000001172	ZDB-GENE-140106-132	ENSDARG00000076971	protein_coding	N	N	-	not mutated
1297	trip10b	ZDB-GENE-040426-969	ENSDARG00000077953	protein_coding	N	N	-	not mutated
1298			ENSDARG00000086673	protein_coding	N	N	-	not mutated
1299			ENSDARG00000088536	protein_coding	N	N	-	not mutated
1300			ENSDARG00000089965	protein_coding	N	N	-	not mutated
1301			ENSDARG00000086539	protein_coding	N	N	-	not mutated
1302			ENSDARG00000090557	protein_coding	N	N	-	not mutated
1303	si:zfos-2330d3.3	ZDB-GENE-110408-14	ENSDARG00000089667	protein_coding	N	N	-	not mutated
1304	si:zfos-2330d3.1	ZDB-GENE-110408-35	ENSDARG00000038683	protein_coding	N	N	-	not mutated
1305	zgc:173915	ZDB-GENE-071004-112	ENSDARG00000088745	protein_coding	N	N	-	not mutated
1306	mfap4	ZDB-GENE-040426-2246	ENSDARG00000090783	protein_coding	Y	Y	-	mutated	GGGAAAGATGAAGAGAAcgg	0
1307	si:zfos-2330d3.2	ZDB-GENE-110408-28	ENSDARG00000038681	protein_coding	N	N	-	not mutated
1308			ENSDARG00000095746	protein_coding	N	N	-	not mutated
1309			ENSDARG00000093877	protein_coding	N	N	-	not mutated
1310	si:ch1073-110a20.2	ZDB-GENE-121214-96	ENSDARG00000092806	protein_coding	N	N	-	not mutated
1311	si:ch1073-110a20.1	ZDB-GENE-121214-183	ENSDARG00000094408	protein_coding	N	N	-	not mutated
1312	soul5l	ZDB-GENE-121214-315	ENSDARG00000089879	protein_coding	N	N	-	not mutated
1313	wu:fk65c09	ZDB-GENE-030131-7018	ENSDARG00000069046	protein_coding	N	N	-	not mutated
1314			ENSDARG00000091359	protein_coding	N	N	-	not mutated
1315	lpar2b	ZDB-GENE-051120-99	ENSDARG00000042561	protein_coding	Y	Y	-	mutated	GGTGAGCTTGGCGGTCCAggg	0.6	GGCGGCAGATCTGTTCGCCggg		GGGGACTAAAGCGAAGGcgg
1316	sp6	ZDB-GENE-040426-1824	ENSDARG00000090586	protein_coding	N	N	-	not mutated
1317	wfikkn1	ZDB-GENE-040426-2465	ENSDARG00000044671	protein_coding	N	N	-	not mutated
1318			ENSDARG00000040126	protein_coding	N	N	-	not mutated
1319			ENSDARG00000044670	protein_coding	N	N	-	not mutated
1320	eri2	ZDB-GENE-050522-292	ENSDARG00000052134	protein_coding	N	N	-	not mutated
1321	thumpd1	ZDB-GENE-040426-1805	ENSDARG00000045625	protein_coding	N	N	-	not mutated
1322			ENSDARG00000043471	protein_coding	N	N	-	not mutated
1323			ENSDARG00000086260	protein_coding	N	N	-	not mutated
1324			ENSDARG00000090320	protein_coding	N	N	-	not mutated
1325	cyp3a65	ZDB-GENE-050604-1	ENSDARG00000045627	protein_coding	Y	Y	-	not mutated
1326			ENSDARG00000090506	protein_coding	N	N	-	not mutated
1327	col5a3b	ZDB-GENE-110728-4	ENSDARG00000028524	protein_coding	Y	Y	-	mutated	GGACCTATCAGAGTCCATGGagg	0
1328	rdh8b	ZDB-GENE-040426-1759	ENSDARG00000013695	protein_coding	N	N	-	mutated	GGTTCGGCGATGGCGAGCGCggg	0
1329			ENSDARG00000076938	protein_coding	N	N	-	not mutated
1330	parn	ZDB-GENE-040426-880	ENSDARG00000024702	protein_coding	Y	Y	Dyskeratosis congenita, autosomal recessive 6,Pulmonary fibrosis and/or bone marrow failure, telomere-related, 4	not mutated
1331	olfm2b	ZDB-GENE-040426-2402	ENSDARG00000007015	protein_coding	N	N	-	not mutated
1332			ENSDARG00000042558	protein_coding	N	N	-	not mutated
1333	akap8l	ZDB-GENE-040426-2303	ENSDARG00000089073	protein_coding	N	N	-	not mutated
