# Supplementary material for: Systematic genome editing of the genes on zebrafish Chromosome 1 by CRISPR/Cas9
Source: Genome Res. 2020 Jan;30(1):118–26. doi: 10.1101/gr.248559.119 (PMC6961580; doi:10.1101/gr.248559.119)
Supplement: Supplemental Material [file supp_gr.248559.119_Supplemental_Table_S2-R3.xlsx]

## Sheet: zko mutated genes
Supplemental Table 2. Summary of zko gene mutation and phenotype characterization
zko #	ZFIN symbol	ZFIN ID	Ensembl Gene ID	Alleles	mutation	F1 confirmed	CZRC preserved	phenotype
1	f7l	ZDB-GENE-070424-102	ENSDARG00000076045	zko1a	-5bp,+1bp	Y	Y	no obvious defect
2	f7	ZDB-GENE-010814-1	ENSDARG00000034862	zko2a	-7bp	Y	Y	no obvious defect
6	pcid2	ZDB-GENE-041114-79	ENSDARG00000013802	zko6a	-5bp	Y	Y	no obvious defect
8	adprhl1	ZDB-GENE-041010-126	ENSDARG00000041589	zko8a	-10bp	Y		n.a.
8	adprhl1	ZDB-GENE-041010-126	ENSDARG00000041589	zko8b	-20bp,+4bp			n.a.
9	dcun1d2b	ZDB-GENE-040625-171	ENSDARG00000041592	zko9a	-2bp	Y	Y	no obvious defect
10	tmco3	ZDB-GENE-071030-1	ENSDARG00000075108	zko10a	+10bp	Y	Y	no obvious defect
10	tmco3	ZDB-GENE-071030-1	ENSDARG00000075108	zko10b	-14bp	Y	Y	no obvious defect
12	grk1a	ZDB-GENE-050823-1	ENSDARG00000058803	zko12a	-30bp	Y	Y	no obvious defect
13	cenpe	ZDB-GENE-060929-860	ENSDARG00000063385	zko13a	-7bp	Y	Y	no obvious defect
14	gas6	ZDB-GENE-030131-7773	ENSDARG00000007804	zko14a	-4bp	Y	Y	no obvious defect
14	gas6	ZDB-GENE-030131-7773	ENSDARG00000007804	zko14b	-14bp	Y	Y	no obvious defect
16	rasa3	ZDB-GENE-090313-21	ENSDARG00000063371	zko16a	-4bp	Y		n.a.
16	rasa3	ZDB-GENE-090313-21	ENSDARG00000063371	zko16b	+2bp	Y	Y	no obvious defect
17	tpp2	ZDB-GENE-121214-290	ENSDARG00000078751	zko17a	-8bp	Y	Y	no obvious defect
18	si:ch73-244f7.3	ZDB-GENE-121214-178	ENSDARG00000078878	zko18a	-22bp	Y	Y	no obvious defect
18	si:ch73-244f7.3	ZDB-GENE-121214-178	ENSDARG00000078878	zko18b	-61bp	Y	Y	no obvious defect
19	zgc:92518	ZDB-GENE-040718-53	ENSDARG00000016343	zko19a	-5bp	Y	Y	no obvious defect
19	zgc:92518	ZDB-GENE-040718-53	ENSDARG00000016343	zko19b	-16bp	Y	Y	no obvious defect
20	ercc5	ZDB-GENE-050327-28	ENSDARG00000023678	zko20a	-9bp,+4bp	Y	Y	no obvious defect
20	ercc5	ZDB-GENE-050327-28	ENSDARG00000023678	zko20b	-10bp,+5bp	Y	Y	no obvious defect
21	blzf1	ZDB-GENE-010724-1	ENSDARG00000011299	zko21a	+19bp	Y	Y	curved body, shorten axis
21	blzf1	ZDB-GENE-010724-1	ENSDARG00000011299	zko21b	-2bp,+7bp	Y	Y	curved body, shorten axis
22	trmt10c	ZDB-GENE-041114-12	ENSDARG00000041575	zko22a	-8bp	Y	Y	no obvious defect
23	txnl4b	ZDB-GENE-051030-63	ENSDARG00000058962	zko23a	-2bp,+10bp	Y	Y	no obvious defect
23	txnl4b	ZDB-GENE-051030-63	ENSDARG00000058962	zko23b	+2bp	Y	Y	no obvious defect
24	si:ch73-41e3.7	ZDB-GENE-090313-163	ENSDARG00000089799	zko24a	-38bp	Y	Y	no obvious defect
25	mrpl16	ZDB-GENE-041122-1	ENSDARG00000075325	zko25a	-39bp	Y	Y	no obvious defect
25	mrpl16	ZDB-GENE-041122-1	ENSDARG00000075325	zko25b		Y		no obvious defect
26	mrpl39	ZDB-GENE-030131-6520	ENSDARG00000041570	zko26a	-32bp,+45bp	Y	Y	no obvious defect
27			ENSDARG00000093377	zko27a	-11bp	Y	Y	no obvious defect
27			ENSDARG00000093377	zko27b	-13bp	Y	Y	no obvious defect
30	jam2a	ZDB-GENE-031204-3	ENSDARG00000058996	zko30a	-7bp	Y	Y	curved body
30	jam2a	ZDB-GENE-031204-3	ENSDARG00000058996	zko30b	-1bp,+9bp	Y	Y	curved body
32	appa	ZDB-GENE-000616-13	ENSDARG00000059036	zko32a	-24bp	Y	Y	decreased eye size, curved body
32	appa	ZDB-GENE-000616-13	ENSDARG00000059036	zko32b	-6bp,+8bp	Y	Y	decreased eye size, curved body
33	gpa33a	ZDB-GENE-080229-4	ENSDARG00000040543	zko33a	-14bp,+5bp	Y	Y	no obvious defect
33	gpa33a	ZDB-GENE-080229-4	ENSDARG00000040543	zko33b	-3bp	Y	Y	no obvious defect
34	ildr1a	ZDB-GENE-040426-1412	ENSDARG00000090704	zko34a	-40bp	Y	Y	decreased inner ear size
34	ildr1a	ZDB-GENE-040426-1412	ENSDARG00000090704	zko34b	-6bp,+88bp	Y	Y	decreased inner ear size
36	hikeshi	ZDB-GENE-050417-34	ENSDARG00000040546	zko36a	-11bp,+16bp	Y	Y	dark head at 2 dpf
36	hikeshi	ZDB-GENE-050417-34	ENSDARG00000040546	zko36b	+17bp	Y	Y	dark head at 2 dpf
37	eed	ZDB-GENE-050417-287	ENSDARG00000040548	zko37a	-10bp	Y	Y	no obvious defect
37	eed	ZDB-GENE-050417-287	ENSDARG00000040548	zko37b	-5bp	Y	Y	no obvious defect
38			ENSDARG00000095117	zko38a	-42bp	Y	Y	no obvious defect
38			ENSDARG00000095117	zko38b	-21bp,+7bp	Y	Y	no obvious defect
39	cep97	ZDB-GENE-031030-11	ENSDARG00000027857	zko39a	-4bp	Y	Y	no obvious defect
40	rpl24	ZDB-GENE-020419-25	ENSDARG00000015490	zko40a	-4bp,+14bp	Y	Y	dark head, shorten axis
43	wu:fj30f06	ZDB-GENE-030131-7567	ENSDARG00000089353	zko43a	-1bp,+11bp	Y	Y	no obvious defect
45			ENSDARG00000087737	zko45a	-8bp	Y	Y	no obvious defect
45			ENSDARG00000087737	zko45b	-4bp,+5bp	Y	Y	no obvious defect
46			ENSDARG00000079732	zko46a	-7bp	Y	Y	no obvious defect
46			ENSDARG00000079732	zko46b	-5bp,+13bp	Y	Y	no obvious defect
48	phc2b	ZDB-GENE-040426-1113	ENSDARG00000001915	zko48a	-50bp	Y	Y	no obvious defect
50	n6amt1	ZDB-GENE-040718-206	ENSDARG00000035776	zko50a	-7bp	Y	Y	no obvious defect
52	runx1	ZDB-GENE-000605-1	ENSDARG00000025921	zko52a	-1bp	Y	Y	no obvious defect
54			ENSDARG00000080051	zko54a	-2747bp	Y	Y	no obvious defect
54			ENSDARG00000080051	zko54b	-2741bp	Y		n.a.
55	urp2	ZDB-GENE-110718-3	ENSDARG00000067781	zko55a	-72bp,+14bp	Y	Y	no obvious defect
55	urp2	ZDB-GENE-110718-3	ENSDARG00000067781	zko55b	-8bp	Y	Y	no obvious defect
57	atp1a1a.4	ZDB-GENE-001212-4	ENSDARG00000001870	zko57a	-2bp	Y	Y	no obvious defect
57	atp1a1a.4	ZDB-GENE-001212-4	ENSDARG00000001870	zko57b	-8bp	Y		n.a.
58	atp1a1a.1	ZDB-GENE-001212-1	ENSDARG00000002791	zko58a	-10bp	Y	Y	no obvious defect
58	atp1a1a.1	ZDB-GENE-001212-1	ENSDARG00000002791	zko58b	-26bp	Y	Y	no obvious defect
59	atp1a1a.2	ZDB-GENE-001212-2	ENSDARG00000007739	zko59a	-12bp	Y	Y	no obvious defect
59	atp1a1a.2	ZDB-GENE-001212-2	ENSDARG00000007739	zko59b	-1bp,+15bp	Y	Y	no obvious defect
60	atp1a1a.3	ZDB-GENE-001212-3	ENSDARG00000039131	zko60a	-5bp	Y	Y	no obvious defect
61	atp1a1a.5	ZDB-GENE-020501-1	ENSDARG00000040252	zko61a	-8bp	Y	Y	no obvious defect
64	si:ch211-132g1.6	ZDB-GENE-091204-469	ENSDARG00000093102	zko64a	-1bp,+8bp	Y	Y	no obvious defect
64	si:ch211-132g1.6	ZDB-GENE-091204-469	ENSDARG00000093102	zko64b	-5bp			n.a.
67	si:ch211-132g1.7	ZDB-GENE-121214-287	ENSDARG00000075505	zko67a	-20bp	Y		n.a.
67	si:ch211-132g1.7	ZDB-GENE-121214-287	ENSDARG00000075505	zko67b	+1bp	Y	Y	no obvious defect
72	mbnl2	ZDB-GENE-030131-9582	ENSDARG00000018460	zko72a	-5bp,+1bp	Y		n.a.
73	rap2ab	ZDB-GENE-090312-116	ENSDARG00000040246	zko73a	-1bp	Y		n.a.
73	rap2ab	ZDB-GENE-090312-116	ENSDARG00000040246	zko73b	-15bp,+5bp			n.a.
74	kpnb3	ZDB-GENE-030424-2	ENSDARG00000040245	zko74a	-1bp	Y		n.a.
76	farp1	ZDB-GENE-070424-163	ENSDARG00000074381	zko76a	-2bp			n.a.
76	farp1	ZDB-GENE-070424-163	ENSDARG00000074381	zko76b	-10bp	Y	Y	no obvious defect
78	ggact.3	ZDB-GENE-070424-26	ENSDARG00000070579	zko78a	-7bp	Y	Y	no obvious defect
78	ggact.3	ZDB-GENE-070424-26	ENSDARG00000070579	zko78b	-4bp,+20bp	Y	Y	no obvious defect
79	ggact.2	ZDB-GENE-040912-8	ENSDARG00000038248	zko79a	-4bp	Y	Y	no obvious defect
79	ggact.2	ZDB-GENE-040912-8	ENSDARG00000038248	zko79b	-4bp,+5bp			n.a.
80	ggact.1	ZDB-GENE-061103-94	ENSDARG00000070581	zko80a	-5bp	Y	Y	no obvious defect
84			ENSDARG00000082515	zko84a	-2438bp	Y	Y	no obvious defect
85			ENSDARG00000083333	zko85a	-1312bp,+3bp	Y	Y	no obvious defect
91	slitrk6	ZDB-GENE-030131-2816	ENSDARG00000087467	zko91a	+22bp	Y	Y	no obvious defect
92	spry2	ZDB-GENE-030131-7038	ENSDARG00000078308	zko92a	-20bp,+1bp	Y	Y	twisted tail at 1 dpf
93	ndfip2	ZDB-GENE-040426-2662	ENSDARG00000033928	zko93a	-11bp,+1bp	Y	Y	no obvious defect
98	fn1b	ZDB-GENE-030131-6545	ENSDARG00000006526	zko98a	-13bp,+2bp	Y		n.a.
100	nrp2a	ZDB-GENE-040611-2	ENSDARG00000031622	zko100a	-21bp,+13bp	Y	Y	lethal at 5 dpf
100	nrp2a	ZDB-GENE-040611-2	ENSDARG00000031622	zko100b	-24bp	Y	Y	lethal at 5 dpf
103	si:ch1073-345a8.1	ZDB-GENE-091204-447	ENSDARG00000092671	zko103a	-1bp	Y		n.a.
103	si:ch1073-345a8.1	ZDB-GENE-091204-447	ENSDARG00000092671	zko103b	-11bp	Y	Y	no obvious defect
105	cnppd1	ZDB-GENE-030131-6808	ENSDARG00000027078	zko105a	-3bp,+1bp	Y	Y	no obvious defect
105	cnppd1	ZDB-GENE-030131-6808	ENSDARG00000027078	zko105b	-4bp,+6bp	Y	Y	no obvious defect
107	retreg2	ZDB-GENE-061215-128	ENSDARG00000063270	zko107a	-11bp	Y	Y	no obvious defect
107	retreg2	ZDB-GENE-061215-128	ENSDARG00000063270	zko107b	-33bp	Y		n.a.
108	mdh1b	ZDB-GENE-060929-384	ENSDARG00000018008	zko108a	-6bp,+11bp	Y	Y	no obvious defect
108	mdh1b	ZDB-GENE-060929-384	ENSDARG00000018008	zko108b	-27bp,+1bp	Y	Y	no obvious defect
109	fastkd2	ZDB-GENE-090313-7	ENSDARG00000074031	zko109a	-5bp			n.a.
109	fastkd2	ZDB-GENE-090313-7	ENSDARG00000074031	zko109b	-11bp	Y		n.a.
110	gtf3c3	ZDB-GENE-040914-80	ENSDARG00000043247	zko110a	-30bp,+37bp	Y		n.a.
111	hecw2b	ZDB-GENE-101001-3	ENSDARG00000063253	zko111a	-7bp	Y		n.a.
114	ube2f	ZDB-GENE-040426-2557	ENSDARG00000025754	zko114a	-1bp	Y		n.a.
120	efnb2b	ZDB-GENE-010618-1	ENSDARG00000074050	zko120a	-3bp,+5bp			n.a.
123	pcnp	ZDB-GENE-041010-130	ENSDARG00000037713	zko123a	+16bp	Y		n.a.
123	pcnp	ZDB-GENE-041010-130	ENSDARG00000037713	zko123b	-10bp	Y		n.a.
127	en1b	ZDB-GENE-980526-6	ENSDARG00000015073	zko127a	-7bp	Y		n.a.
127	en1b	ZDB-GENE-980526-6	ENSDARG00000015073	zko127b	-33bp,+7bp	Y		n.a.
130			ENSDARG00000087845	zko130a	-1bp	Y	Y	no obvious defect
130			ENSDARG00000087845	zko130b	-4bp			n.a.
155	alkbh5	ZDB-GENE-061013-602	ENSDARG00000063003	zko155a	-19bp	Y	Y	no obvious defect
155	alkbh5	ZDB-GENE-061013-602	ENSDARG00000063003	zko155b	-2bp	Y	Y	no obvious defect
167	abcg2b	ZDB-GENE-050517-36	ENSDARG00000079361	zko167a	-8bp	Y		n.a.
167	abcg2b	ZDB-GENE-050517-36	ENSDARG00000079361	zko167b	-18bp	Y		n.a.
169	grin2ab	ZDB-GENE-070424-223	ENSDARG00000070543	zko169a	-4bp	Y		n.a.
169	grin2ab	ZDB-GENE-070424-223	ENSDARG00000070543	zko169b	-16bp	Y	Y	no obvious defect
172	si:ch73-191k20.2	ZDB-GENE-090313-141	ENSDARG00000089873	zko172a	-7bp	Y	Y	no obvious defect
172	si:ch73-191k20.2	ZDB-GENE-090313-141	ENSDARG00000089873	zko172b	-18bp, +4bp	Y	Y	no obvious defect
175	tlr2	ZDB-GENE-040219-6	ENSDARG00000037758	zko175a	-2bp,+7bp	Y	Y	no obvious defect
175	tlr2	ZDB-GENE-040219-6	ENSDARG00000037758	zko175b	-54bp	Y	Y	no obvious defect
176	prkcba	ZDB-GENE-040426-1354	ENSDARG00000008723	zko176a	-5bp,+4bp	Y	Y	no obvious defect
176	prkcba	ZDB-GENE-040426-1354	ENSDARG00000008723	zko176b	-7bp	Y	Y	no obvious defect
177	cacng3a	ZDB-GENE-090312-124	ENSDARG00000058460	zko177a	+1bp	Y		n.a.
179	vap	ZDB-GENE-090313-42	ENSDARG00000088975	zko179a	-7bp	Y		n.a.
180	vap	ZDB-GENE-090313-42	ENSDARG00000093053	zko180a	-2bp	Y	Y	no obvious defect
181	ndufab1a	ZDB-GENE-040801-1	ENSDARG00000058463	zko181a	-8bp	Y	Y	no obvious defect
182	palb2	ZDB-GENE-090313-43	ENSDARG00000076716	zko182a	-2382bp	Y	Y	no obvious defect
183	rasd3	ZDB-GENE-060818-9	ENSDARG00000058464	zko183a	-1119bp	Y	Y	lethal at 5 dpf
188	gng13a	ZDB-GENE-081022-188	ENSDARG00000024740	zko188a	-694bp	Y	Y	no obvious defect
189	zgc:136472	ZDB-GENE-060421-2552	ENSDARG00000058445	zko189a	+1bp	Y		n.a.
189	zgc:136472	ZDB-GENE-060421-2552	ENSDARG00000058445	zko189b	-3bp	Y		n.a.
190	ubn1	ZDB-GENE-070928-28	ENSDARG00000063169	zko190a	-2bp,+20bp	Y	Y	no obvious defect
191	si:ch211-57e21.4	ZDB-GENE-100922-172	ENSDARG00000092791	zko191a	-531bp			n.a.
192	uncx4.1	ZDB-GENE-050714-1	ENSDARG00000037760	zko192a	-4bp	Y		n.a.
192	uncx4.1	ZDB-GENE-050714-1	ENSDARG00000037760	zko192b	-9bp	Y		n.a.
200	pmm2	ZDB-GENE-030722-6	ENSDARG00000037654	zko200a	-5bp			n.a.
200	pmm2	ZDB-GENE-030722-6	ENSDARG00000037654	zko200b	-11bp			n.a.
201	zgc:56409	ZDB-GENE-040426-1019	ENSDARG00000037652	zko201a	-13bp	Y		n.a.
202	rgs11	ZDB-GENE-080220-46	ENSDARG00000037646	zko202a	-4bp			n.a.
202	rgs11	ZDB-GENE-080220-46	ENSDARG00000037646	zko202b	-7bp			n.a.
204	pdia2	ZDB-GENE-040426-705	ENSDARG00000018263	zko204a	-2bp	Y	Y	no obvious defect
204	pdia2	ZDB-GENE-040426-705	ENSDARG00000018263	zko204b	-7bp			n.a.
207	si:dkeyp-75b4.9	ZDB-GENE-090313-396	ENSDARG00000015678	zko207a	-14bp	Y	Y	no obvious defect
207	si:dkeyp-75b4.9	ZDB-GENE-090313-396	ENSDARG00000015678	zko207b	+4bp	Y	Y	no obvious defect
209	trim2b	ZDB-GENE-090312-70	ENSDARG00000076174	zko209a	-11bp	Y	Y	no obvious defect
209	trim2b	ZDB-GENE-090312-70	ENSDARG00000076174	zko209b	-6bp,+5bp	Y	Y	no obvious defect
210	rnf175	ZDB-GENE-040426-1104	ENSDARG00000037647	zko210a	-8bp	Y	Y	no obvious defect
210	rnf175	ZDB-GENE-040426-1104	ENSDARG00000037647	zko210b	-4bp, +6bp	Y	Y	no obvious defect
211	fgb	ZDB-GENE-030131-9261	ENSDARG00000008969	zko211a	-2bp	Y	Y	no obvious defect
212	fga	ZDB-GENE-031010-21	ENSDARG00000020741	zko212a	-4bp	Y	Y	no obvious defect
213			ENSDARG00000057718	zko213a	-12bp, +5bp	Y	Y	no obvious defect
213			ENSDARG00000057718	zko213b	-38bp, +16bp	Y	Y	no obvious defect
214	lratb.1	ZDB-GENE-060810-31	ENSDARG00000057813	zko214a	-5bp	Y		n.a.
214	lratb.1	ZDB-GENE-060810-31	ENSDARG00000057813	zko214b	-3bp	Y		n.a.
215	lratb.2	ZDB-GENE-081022-106	ENSDARG00000077652	zko215a	-1bp	Y	Y	no obvious defect
215	lratb.2	ZDB-GENE-081022-106	ENSDARG00000077652	zko215b	-4bp, +5bp	Y	Y	no obvious defect
216	rbm46	ZDB-GENE-061013-298	ENSDARG00000079452	zko216a	-4bp	Y	Y	no obvious defect
216	rbm46	ZDB-GENE-061013-298	ENSDARG00000079452	zko216b	-32bp	Y	Y	no obvious defect
217	npy2rl	ZDB-GENE-111115-4	ENSDARG00000089943	zko217a	-12bp, +5bp	Y		n.a.
217	npy2rl	ZDB-GENE-111115-4	ENSDARG00000089943	zko217b	-38bp, +16bp	Y		n.a.
218	eif3f	ZDB-GENE-100215-2	ENSDARG00000077533	zko218a	-2bp	Y	Y	no obvious defect
218	eif3f	ZDB-GENE-100215-2	ENSDARG00000077533	zko218b	-4bp	Y	Y	no obvious defect
219	zgc:77880	ZDB-GENE-040426-1901	ENSDARG00000030563	zko219a	+7bp	Y	Y	no obvious defect
219	zgc:77880	ZDB-GENE-040426-1901	ENSDARG00000030563	zko219b	-1bp, +18bp	Y	Y	no obvious defect
220	pip4p1b	ZDB-GENE-121214-195	ENSDARG00000026387	zko220a	-13bp	Y	Y	no obvious defect
220	pip4p1b	ZDB-GENE-121214-195	ENSDARG00000026387	zko220b	-8bp	Y	Y	no obvious defect
221	si:ch211-243g6.3	ZDB-GENE-121214-124	ENSDARG00000070495	zko221a	-7bp	Y	Y	no obvious defect
221	si:ch211-243g6.3	ZDB-GENE-121214-124	ENSDARG00000070495	zko221b	-14bp	Y	Y	no obvious defect
222	dachb	ZDB-GENE-020402-4	ENSDARG00000034785	zko222a	+1bp	Y	Y	no obvious defect
222	dachb	ZDB-GENE-020402-4	ENSDARG00000034785	zko222b	-4bp	Y	Y	no obvious defect
223	cnpy3	ZDB-GENE-050411-12	ENSDARG00000070512	zko223a	-4bp	Y	Y	no obvious defect
223	cnpy3	ZDB-GENE-050411-12	ENSDARG00000070512	zko223b	-5bp, +1bp	Y	Y	no obvious defect
224	trpc5a	ZDB-GENE-040812-1	ENSDARG00000070504	zko224a	+1bp	Y	Y	no obvious defect
224	trpc5a	ZDB-GENE-040812-1	ENSDARG00000070504	zko224b	-70bp	Y	Y	no obvious defect
225	zgc:174945	ZDB-GENE-080204-80	ENSDARG00000062057	zko225a	-4bp, +2bp	Y	Y	no obvious defect
225	zgc:174945	ZDB-GENE-080204-80	ENSDARG00000062057	zko225b	-1bp, +12bp	Y	Y	no obvious defect
227	si:dkey-31e10.1	ZDB-GENE-060503-356	ENSDARG00000067992	zko227a	-4bp	Y	Y	no obvious defect
227	si:dkey-31e10.1	ZDB-GENE-060503-356	ENSDARG00000067992	zko227b	-8bp	Y	Y	no obvious defect
228	zgc:103678	ZDB-GENE-040912-107	ENSDARG00000037679	zko228a	-5bp	Y	Y	no obvious defect
228	zgc:103678	ZDB-GENE-040912-107	ENSDARG00000037679	zko228b	+6bp	Y	Y	no obvious defect
229	atp1b1b	ZDB-GENE-001127-4	ENSDARG00000076833	zko229a	-2bp	Y	Y	no obvious defect
229	atp1b1b	ZDB-GENE-001127-4	ENSDARG00000076833	zko229b	+8bp	Y	Y	no obvious defect
230	cnga3b	ZDB-GENE-090312-121	ENSDARG00000012297	zko230a	-1bp	Y	Y	pericardial edema, lethal at 7 dpf
230	cnga3b	ZDB-GENE-090312-121	ENSDARG00000012297	zko230b	-5bp	Y	Y	pericardial edema, lethal at 7 dpf
231	si:ch73-222h13.1	ZDB-GENE-090313-144	ENSDARG00000087107	zko231a	-2bp, +3bp	Y	Y	imflation defects of swimbladder, lethal at 7 dpf
231	si:ch73-222h13.1	ZDB-GENE-090313-144	ENSDARG00000087107	zko231b	+8bp	Y	Y	imflation defects of swimbladder, lethal at 7 dpf
232			ENSDARG00000075776	zko232a	-14bp	Y	Y	no obvious defect
232			ENSDARG00000075776	zko232b	-33bp,+64bp	Y	Y	no obvious defect
233	crfb15	ZDB-GENE-071120-6	ENSDARG00000096495	zko233a	-19bp	Y	Y	no obvious defect
233	crfb15	ZDB-GENE-071120-6	ENSDARG00000096495	zko233b	-9bp	Y	Y	no obvious defect
234	dmd	ZDB-GENE-010426-1	ENSDARG00000008487	zko234a	+8bp	Y	Y	no obvious defect
234	dmd	ZDB-GENE-010426-1	ENSDARG00000008487	zko234b	-4bp,+8bp	Y	Y	no obvious defect
235	knl1	ZDB-GENE-030131-5437	ENSDARG00000070239	zko235a	-3bp,+11bp	Y	Y	no obvious defect
235	knl1	ZDB-GENE-030131-5437	ENSDARG00000070239	zko235b	-5bp,+3bp	Y		n.a.
236	knstrn	ZDB-GENE-081022-187	ENSDARG00000074379	zko236a	-11bp	Y	Y	decreased eye size, imflation defects of swimbladder, lethal at 7 dpf
236	knstrn	ZDB-GENE-081022-187	ENSDARG00000074379	zko236b	-3bp, +79bp	Y	Y	decreased eye size, imflation defects of swimbladder, lethal at 7 dpf
237	sdk1b	ZDB-GENE-090311-17	ENSDARG00000062854	zko237a	+10bp	Y	Y	no obvious defect
237	sdk1b	ZDB-GENE-090311-17	ENSDARG00000062854	zko237b	-4bp	Y	Y	no obvious defect
239	si:dkey-26i13.6	ZDB-GENE-090312-165	ENSDARG00000092200	zko239a	+5bp	Y	Y	no obvious defect
239	si:dkey-26i13.6	ZDB-GENE-090312-165	ENSDARG00000092200	zko239b	-4bp,+8bp	Y	Y	no obvious defect
243			ENSDARG00000037619	zko243a	-4bp	Y	Y	no obvious defect
244	brat1	ZDB-GENE-060421-6989	ENSDARG00000062585	zko244a	-14bp	Y	Y	no obvious defect
244	brat1	ZDB-GENE-060421-6989	ENSDARG00000062585	zko244b	-13bp	Y	Y	no obvious defect
245	eif3bb	ZDB-GENE-090312-175	ENSDARG00000074213	zko245a	-4bp	Y	Y	no obvious defect
246	si:dkey-26i13.8	ZDB-GENE-090312-134	ENSDARG00000062606	zko246a	-5bp	Y	Y	no obvious defect
248	zmp:0000001069	ZDB-GENE-140106-29	ENSDARG00000037621	zko248a	+1bp	Y	Y	no obvious defect
248	zmp:0000001069	ZDB-GENE-140106-29	ENSDARG00000037621	zko248b	-4bp	Y	Y	no obvious defect
249	ttyh3b	ZDB-GENE-051120-105	ENSDARG00000007678	zko249a	-2bp,+9bp	Y	Y	no obvious defect
249	ttyh3b	ZDB-GENE-051120-105	ENSDARG00000007678	zko249b	-4bp	Y	Y	no obvious defect
250	iqce	ZDB-GENE-090312-217	ENSDARG00000089930	zko250a	-6bp,+1bp	Y	Y	no obvious defect
251			ENSDARG00000077708	zko251a	-3bp,+2bp	Y		n.a.
251			ENSDARG00000077708	zko251b	-3bp,+1bp	Y		n.a.
252	grk4	ZDB-GENE-060929-1198	ENSDARG00000070460	zko252a	-2bp,+10bp	Y	Y	no obvious defect
252	grk4	ZDB-GENE-060929-1198	ENSDARG00000070460	zko252b	-21bp,+13bp	Y	Y	no obvious defect
253	tspan5b	ZDB-GENE-041212-12	ENSDARG00000070456	zko253a	-3bp,+2bp			n.a.
253	tspan5b	ZDB-GENE-041212-12	ENSDARG00000070456	zko253b	-6bp,+7bp	Y	Y	no obvious defect
254	mttp	ZDB-GENE-040419-2	ENSDARG00000076271	zko254a	-2bp,+4bp	Y	Y	pericardial edema, lethal at 5 dpf
255	xpa	ZDB-GENE-040426-1205	ENSDARG00000038114	zko255a	-28bp	Y	Y	no obvious defect
255	xpa	ZDB-GENE-040426-1205	ENSDARG00000038114	zko255b	-5bp	Y	Y	no obvious defect
256	pla2g12a	ZDB-GENE-070410-18	ENSDARG00000070454	zko256a	-10bp	Y	Y	no obvious defect
256	pla2g12a	ZDB-GENE-070410-18	ENSDARG00000070454	zko256b	+1bp	Y	Y	no obvious defect
257	saraf	ZDB-GENE-060929-208	ENSDARG00000070452	zko257a	-28bp	Y	Y	no obvious defect
257	saraf	ZDB-GENE-060929-208	ENSDARG00000070452	zko257b	-2bp,+4bp			n.a.
258	slc24a2	ZDB-GENE-060825-277	ENSDARG00000042988	zko258a	+1bp	Y	Y	no obvious defect
258	slc24a2	ZDB-GENE-060825-277	ENSDARG00000042988	zko258b	-1bp,+6bp	Y	Y	no obvious defect
259	tspan5b	ZDB-GENE-041212-12	ENSDARG00000070449	zko259a	-3bp,+2bp			n.a.
259	tspan5b	ZDB-GENE-041212-12	ENSDARG00000070449	zko259b	-6bp,+7bp	Y		n.a.
260	grk4	ZDB-GENE-060929-1198	ENSDARG00000070448	zko260a	-2bp,+10bp	Y		n.a.
260	grk4	ZDB-GENE-060929-1198	ENSDARG00000070448	zko260b	-21bp,+13bp	Y		n.a.
261	snx8b	ZDB-GENE-090313-317	ENSDARG00000078057	zko261a	-3bp,+2bp	Y	Y	no obvious defect
261	snx8b	ZDB-GENE-090313-317	ENSDARG00000078057	zko261b	-3bp,+1bp	Y	Y	no obvious defect
262	mttp	ZDB-GENE-040419-2	ENSDARG00000008637	zko262a	-2bp			n.a.
262	mttp	ZDB-GENE-040419-2	ENSDARG00000008637	zko262b	-5bp,+13bp	Y	Y	no obvious defect
263	spink4	ZDB-GENE-130821-1	ENSDARG00000091609	zko263a	-19bp	Y	Y	no obvious defect
263	spink4	ZDB-GENE-130821-1	ENSDARG00000091609	zko263b	-5bp	Y	Y	no obvious defect
264	b4galt1	ZDB-GENE-050417-236	ENSDARG00000002634	zko264a	-5bp,+10bp	Y	Y	no obvious defect
265	stra6l	ZDB-GENE-070410-116	ENSDARG00000062467	zko265a	-2bp,+7bp	Y	Y	no obvious defect
265	stra6l	ZDB-GENE-070410-116	ENSDARG00000062467	zko265b	-32bp	Y	Y	no obvious defect
267	tmod1	ZDB-GENE-090312-131	ENSDARG00000078318	zko267a	-1bp	Y	Y	no obvious defect
267	tmod1	ZDB-GENE-090312-131	ENSDARG00000078318	zko267b	-5bp	Y	Y	no obvious defect
268	cplx2l	ZDB-GENE-040718-160	ENSDARG00000018997	zko268a	+1bp	Y	Y	no obvious defect
268	cplx2l	ZDB-GENE-040718-160	ENSDARG00000018997	zko268b	-4bp	Y	Y	no obvious defect
269	gne	ZDB-GENE-040426-1848	ENSDARG00000037634	zko269b	-6bp,+5bp	Y	Y	no obvious defect
271	clta	ZDB-GENE-040426-1986	ENSDARG00000045618	zko271b	-13bp	Y	Y	no obvious defect
272	sclt1	ZDB-GENE-030131-3278	ENSDARG00000057248	zko272a	-4bp	Y	Y	no obvious defect
274	pcdh10a	ZDB-GENE-020731-1	ENSDARG00000054274	zko274b	-17bp	Y	Y	no obvious defect
275	pcdh18a	ZDB-GENE-000607-1	ENSDARG00000089805	zko275a	-18bp,+14bp	Y	Y	no obvious defect
275	pcdh18a	ZDB-GENE-000607-1	ENSDARG00000089805	zko275b	-5bp	Y	Y	no obvious defect
277	noctb	ZDB-GENE-110930-4	ENSDARG00000078525	zko277a	-4bp,+20bp	Y	Y	no obvious defect
277	noctb	ZDB-GENE-110930-4	ENSDARG00000078525	zko277b	-1bp	Y		n.a.
279			ENSDARG00000088299	zko279a	-13bp	Y	Y	no obvious defect
279			ENSDARG00000088299	zko279b	-8bp	Y	Y	no obvious defect
295			ENSDARG00000039063	zko295a	-4bp	Y		n.a.
295			ENSDARG00000039063	zko295b	-2bp,+1bp	Y	Y	no obvious defect
319	asah1b	ZDB-GENE-040426-1512	ENSDARG00000034817	zko319a	-8bp	Y	Y	no obvious defect
319	asah1b	ZDB-GENE-040426-1512	ENSDARG00000034817	zko319b	-9bp	Y		n.a.
320	frg1	ZDB-GENE-050417-324	ENSDARG00000056504	zko320a	-16bp	Y	Y	no obvious defect
320	frg1	ZDB-GENE-050417-324	ENSDARG00000056504	zko320b	-23bp	Y		n.a.
329	fat1a	ZDB-GENE-050425-1	ENSDARG00000017591	zko329a	-6bp	Y		n.a.
331	casp3a	ZDB-GENE-011210-1	ENSDARG00000017905	zko331a	-4bp	Y	Y	no obvious defect
331	casp3a	ZDB-GENE-011210-1	ENSDARG00000017905	zko331b	-9bp,+7bp	Y		n.a.
332	acsl1a	ZDB-GENE-050809-115	ENSDARG00000030514	zko332a	-5bp	Y	Y	no obvious defect
334	si:ch211-197n1.2	ZDB-GENE-080225-6	ENSDARG00000042937	zko334a	-3bp	Y		n.a.
334	si:ch211-197n1.2	ZDB-GENE-080225-6	ENSDARG00000042937	zko334b	-10bp	Y	Y	no obvious defect
335	si:dkey-256e7.5	ZDB-GENE-090313-282	ENSDARG00000092600	zko335a	-2bp	Y	Y	no obvious defect
335	si:dkey-256e7.5	ZDB-GENE-090313-282	ENSDARG00000092600	zko335b	-7bp	Y	Y	no obvious defect
336	slc25a4	ZDB-GENE-030131-5275	ENSDARG00000027355	zko336a	-17bp	Y	Y	no obvious defect
336	slc25a4	ZDB-GENE-030131-5275	ENSDARG00000027355	zko336b	-60bp,+5bp	Y	Y	no obvious defect
337	cfap97	ZDB-GENE-030131-9405	ENSDARG00000056381	zko337a	-5bp	Y	Y	no obvious defect
337	cfap97	ZDB-GENE-030131-9405	ENSDARG00000056381	zko337b	-1bp	Y	Y	no obvious defect
338	ankrd37	ZDB-GENE-070308-1	ENSDARG00000056376	zko338a	-8bp	Y	Y	no obvious defect
338	ankrd37	ZDB-GENE-070308-1	ENSDARG00000056376	zko338b	-7bp	Y	Y	no obvious defect
339	ufsp2	ZDB-GENE-030131-8726	ENSDARG00000056369	zko339a	-1bp,+4bp	Y		n.a.
339	ufsp2	ZDB-GENE-030131-8726	ENSDARG00000056369	zko339b	-13bp	Y	Y	no obvious defect
340	si:dkey-256e7.8	ZDB-GENE-090313-283	ENSDARG00000092022	zko340a	-179bp	Y	Y	no obvious defect
340	si:dkey-256e7.8	ZDB-GENE-090313-283	ENSDARG00000092022	zko340b	-10bp	Y	Y	no obvious defect
341	pdlim3a	ZDB-GENE-050505-1	ENSDARG00000011023	zko341a	+7bp	Y		n.a.
341	pdlim3a	ZDB-GENE-050505-1	ENSDARG00000011023	zko341b	-3bp,+1bp			n.a.
342	sorbs2a	ZDB-GENE-070308-2	ENSDARG00000003046	zko342a	-5bp,+4bp	Y	Y	no obvious defect
342	sorbs2a	ZDB-GENE-070308-2	ENSDARG00000003046	zko342b	-21bp	Y		n.a.
348	mtnr1aa	ZDB-GENE-990415-155	ENSDARG00000037545	zko348a	-211bp	Y	Y	no obvious defect
349	klhl5	ZDB-GENE-080424-7	ENSDARG00000062122	zko349a	-17bp	Y	Y	no obvious defect
349	klhl5	ZDB-GENE-080424-7	ENSDARG00000062122	zko349b	-3bp,+2bp	Y	Y	no obvious defect
350	si:dkey-192k22.2	ZDB-GENE-090313-219	ENSDARG00000095111	zko350a	-11bp	Y	Y	no obvious defect
350	si:dkey-192k22.2	ZDB-GENE-090313-219	ENSDARG00000095111	zko350b	-9bp	Y		n.a.
351	fam114a1	ZDB-GENE-070410-52	ENSDARG00000008287	zko351a	-1bp	Y	Y	no obvious defect
351	fam114a1	ZDB-GENE-070410-52	ENSDARG00000008287	zko351b	-9bp	Y		n.a.
352	klf3	ZDB-GENE-011116-1	ENSDARG00000015495	zko352a	-5bp	Y	Y	no obvious defect
353	tbc1d1	ZDB-GENE-060710-1	ENSDARG00000062081	zko353a	-4bp	Y	Y	no obvious defect
353	tbc1d1	ZDB-GENE-060710-1	ENSDARG00000062081	zko353b	-23bp	Y	Y	no obvious defect
354	pgm2	ZDB-GENE-040426-2218	ENSDARG00000018178	zko354a	-20bp	Y	Y	no obvious defect
355	si:dkey-167i21.2	ZDB-GENE-090313-198	ENSDARG00000093886	zko355a	-832bp,+6bp	Y	Y	no obvious defect
356	slc25a51a	ZDB-GENE-040426-1722	ENSDARG00000056163	zko356a	-5bp	Y	Y	no obvious defect
357	si:dkey-167i21.4	ZDB-GENE-100921-3	ENSDARG00000092811	zko357a	-12493bp	Y	Y	no obvious defect
358	zgc:195282	ZDB-GENE-081022-208	ENSDARG00000079488	zko358a	+2bp	Y	Y	no obvious defect
359	rnf38	ZDB-GENE-030131-8693	ENSDARG00000062055	zko359a	-3bp,+5bp	Y	Y	no obvious defect
360	limch1a	ZDB-GENE-090312-153	ENSDARG00000074275	zko360a	-2bp,+5bp	Y		n.a.
360	limch1a	ZDB-GENE-090312-153	ENSDARG00000074275	zko360b	-11bp	Y	Y	no obvious defect
361	phox2ba	ZDB-GENE-090313-51	ENSDARG00000075330	zko361a	-10bp	Y	Y	no obvious defect
361	phox2ba	ZDB-GENE-090313-51	ENSDARG00000075330	zko361b	-13bp	Y	Y	no obvious defect
362	exosc9	ZDB-GENE-041010-180	ENSDARG00000006392	zko362a	-11bp	Y	Y	no obvious defect
363	ptpn9b	ZDB-GENE-090313-52	ENSDARG00000073902	zko363a	-7bp,+1bp	Y		n.a.
363	ptpn9b	ZDB-GENE-090313-52	ENSDARG00000073902	zko363b	+3bp	Y		n.a.
364	ptprdb	ZDB-GENE-070615-38	ENSDARG00000019945	zko364a	-23bp	Y	Y	no obvious defect
364	ptprdb	ZDB-GENE-070615-38	ENSDARG00000019945	zko364b	-10bp	Y		n.a.
366	tyrp1b	ZDB-GENE-040718-249	ENSDARG00000056151	zko366a	-5bp,+7bp	Y	Y	no obvious defect
366	tyrp1b	ZDB-GENE-040718-249	ENSDARG00000056151	zko366b	+1bp	Y	Y	no obvious defect
367	rbm47	ZDB-GENE-030131-9612	ENSDARG00000061985	zko367a	-6bp,+2bp	Y	Y	no obvious defect
367	rbm47	ZDB-GENE-030131-9612	ENSDARG00000061985	zko367b	-17bp,+9bp	Y	Y	no obvious defect
368	lap3	ZDB-GENE-060719-1	ENSDARG00000061981	zko368a	-5bp,+16bp	Y	Y	no obvious defect
368	lap3	ZDB-GENE-060719-1	ENSDARG00000061981	zko368b	-11bp	Y	Y	no obvious defect
370	kitb	ZDB-GENE-050916-2	ENSDARG00000056133	zko370a	-11bp	Y	Y	no obvious defect
370	kitb	ZDB-GENE-050916-2	ENSDARG00000056133	zko370b	-16bp	Y	Y	no obvious defect
371	clrn2	ZDB-GENE-061207-64	ENSDARG00000070321	zko371a	+8bp	Y	Y	no obvious defect
372	smc2	ZDB-GENE-030131-105	ENSDARG00000017744	zko372a	-31bp	Y	Y	no obvious defect
373	si:dkey-245p14.4	ZDB-GENE-061207-63	ENSDARG00000070320	zko373a	-8bp	Y		n.a.
373	si:dkey-245p14.4	ZDB-GENE-061207-63	ENSDARG00000070320	zko373b	-2bp	Y		n.a.
374	ecpas	ZDB-GENE-061207-66	ENSDARG00000061952	zko374a	-6bp,+33bp	Y	Y	no obvious defect
375	fbxo10	ZDB-GENE-090313-270	ENSDARG00000061936	zko375a	-17bp	Y	Y	no obvious defect
376	polr1e	ZDB-GENE-050522-251	ENSDARG00000006434	zko376a	-10bp	Y	Y	no obvious defect
377	tmem192	ZDB-GENE-040426-2254	ENSDARG00000037484	zko377a	-7bp	Y	Y	no obvious defect
378	apela	ZDB-GENE-090313-116	ENSDARG00000094729	zko378a	-5769bp	Y		n.a.
380	march1	ZDB-GENE-081112-1	ENSDARG00000037487	zko380a	+22bp	Y		n.a.
381	tma16	ZDB-GENE-050522-20	ENSDARG00000008068	zko381a	-4bp	Y	Y	no obvious defect
382	si:ch211-42i9.8	ZDB-GENE-090312-31	ENSDARG00000077648	zko382a	+1bp			n.a.
382	si:ch211-42i9.8	ZDB-GENE-090312-31	ENSDARG00000077648	zko382b	-31bp	Y	Y	no obvious defect
384	grhprb	ZDB-GENE-040426-1847	ENSDARG00000019986	zko384a	-8bp	Y	Y	no obvious defect
385	si:dkey-82j4.2	ZDB-GENE-090312-139	ENSDARG00000080019	zko385a	-13bp	Y	Y	no obvious defect
386	apbb2b	ZDB-GENE-090313-73	ENSDARG00000061880	zko386a	-19bp	Y	Y	no obvious defect
387			ENSDARG00000070281	zko387a	-5bp,+1bp	Y	Y	no obvious defect
388	mettl14	ZDB-GENE-040426-2328	ENSDARG00000070278	zko388a	-2bp	Y		n.a.
388	mettl14	ZDB-GENE-040426-2328	ENSDARG00000070278	zko388b	-4bp	Y	Y	no obvious defect
389	prss12	ZDB-GENE-090313-45	ENSDARG00000061830	zko389a	-10bp	Y	Y	no obvious defect
390	ndst3	ZDB-GENE-090312-199	ENSDARG00000041776	zko390a	-7bp,+14bp	Y	Y	no obvious defect
391	si:dkey-189j19.1	ZDB-GENE-090313-212	ENSDARG00000095632	zko391a	-1770bp	Y	Y	no obvious defect
391	si:dkey-189j19.1	ZDB-GENE-090313-212	ENSDARG00000095632	zko391b	-767bp	Y		n.a.
392	ugt8	ZDB-GENE-060616-129	ENSDARG00000037455	zko392a	-10bp,+5bp	Y	Y	no obvious defect
394	spock3	ZDB-GENE-090311-24	ENSDARG00000070266	zko394a	-16bp	Y	Y	no obvious defect
395	tll1	ZDB-GENE-041020-1	ENSDARG00000037429	zko395a	-4bp	Y	Y	mild dorsalization, mini fin
395	tll1	ZDB-GENE-041020-1	ENSDARG00000037429	zko395b	-19bp	Y	Y	mild dorsalization, mini fin
396	cpe	ZDB-GENE-090313-68	ENSDARG00000055874	zko396a	-15bp,+2bp	Y	Y	no obvious defect
397	msmo1	ZDB-GENE-040426-2670	ENSDARG00000055876	zko397a	-7bp	Y	Y	no obvious defect
399	klhl2	ZDB-GENE-090312-193	ENSDARG00000061786	zko399a	-3064bp	Y	Y	no obvious defect
401	si:ch211-287c11.5	ZDB-GENE-090312-87	ENSDARG00000095709	zko401a	-4815bp,+4bp	Y	Y	no obvious defect
405	si:dkey-253i9.4	ZDB-GENE-090313-280	ENSDARG00000061459	zko405a	-2bp,+16bp	Y	Y	no obvious defect
406	npy1r	ZDB-GENE-080221-1	ENSDARG00000037411	zko406a	-11bp	Y	Y	no obvious defect
408	tmem144a	ZDB-GENE-040822-12	ENSDARG00000037409	zko408a	-3bp,+1bp	Y	Y	no obvious defect
409	gria2a	ZDB-GENE-020125-3	ENSDARG00000070173	zko409a	-13bp	Y		n.a.
411	glrba	ZDB-GENE-010410-2	ENSDARG00000052782	zko411a	-6bp,+3bp	Y		n.a.
413	ncapd3	ZDB-GENE-040426-737	ENSDARG00000034773	zko413a	+1bp	Y	Y	no obvious defect
414	primpol	ZDB-GENE-051113-100	ENSDARG00000033273	zko414a	-7bp	Y	Y	no obvious defect
415	adamtsl7	ZDB-GENE-070816-2	ENSDARG00000055439	zko415a	-5185bp	Y	Y	no obvious defect
416	zcchc7	ZDB-GENE-030102-2	ENSDARG00000055443	zko416a	-1bp	Y	Y	no obvious defect
416	zcchc7	ZDB-GENE-030102-2	ENSDARG00000055443	zko416b	+5bp	Y	Y	no obvious defect
418	pax5	ZDB-GENE-001030-2	ENSDARG00000037383	zko418a	-5bp	Y	Y	no obvious defect
418	pax5	ZDB-GENE-001030-2	ENSDARG00000037383	zko418b	-29bp	Y	Y	no obvious defect
419	melk	ZDB-GENE-990603-5	ENSDARG00000030759	zko419a	-8bp	Y	Y	no obvious defect
420	frmpd1a	ZDB-GENE-090313-137	ENSDARG00000079074	zko420a	-11bp	Y	Y	no obvious defect
420	frmpd1a	ZDB-GENE-090313-137	ENSDARG00000079074	zko420b	-2bp,+1bp	Y	Y	no obvious defect
421	kdm4c	ZDB-GENE-070209-38	ENSDARG00000061504	zko421a	-4bp	Y	Y	no obvious defect
422	dnah6	ZDB-GENE-030616-623	ENSDARG00000000606	zko422a	-3bp,+2bp	Y	Y	curved body, disrupted left-right asymmetry
422	dnah6	ZDB-GENE-030616-623	ENSDARG00000000606	zko422b	-5bp,+3bp			n.a.
423	si:ch73-380n15.2	ZDB-GENE-090313-161	ENSDARG00000087224	zko423a	-8bp	Y	Y	no obvious defect
423	si:ch73-380n15.2	ZDB-GENE-090313-161	ENSDARG00000087224	zko423b	-17bp	Y	Y	no obvious defect
424	chrnb3a	ZDB-GENE-040108-1	ENSDARG00000052764	zko424a	-5bp	Y	Y	no obvious defect
424	chrnb3a	ZDB-GENE-040108-1	ENSDARG00000052764	zko424b	-5bp			n.a.
426	chrna6	ZDB-GENE-090312-91	ENSDARG00000055559	zko426a	-5bp	Y	Y	no obvious defect
426	chrna6	ZDB-GENE-090312-91	ENSDARG00000055559	zko426b	-7bp	Y	Y	no obvious defect
428	uchl1	ZDB-GENE-030131-3844	ENSDARG00000026871	zko428a	-4bp	Y	Y	no obvious defect
428	uchl1	ZDB-GENE-030131-3844	ENSDARG00000026871	zko428b	-9bp	Y		n.a.
429	anxa5b	ZDB-GENE-030131-9076	ENSDARG00000016470	zko429a	-2bp,+6bp	Y	Y	no obvious defect
429	anxa5b	ZDB-GENE-030131-9076	ENSDARG00000016470	zko429b	-10bp	Y	Y	no obvious defect
430	fgfbp1b	ZDB-GENE-081106-1	ENSDARG00000091660	zko430a	-28bp	Y	Y	no obvious defect
430	fgfbp1b	ZDB-GENE-081106-1	ENSDARG00000091660	zko430b	-19bp	Y		n.a.
431	fgfbp2b	ZDB-GENE-070410-95	ENSDARG00000038056	zko431a	-4bp	Y	Y	no obvious defect
431	fgfbp2b	ZDB-GENE-070410-95	ENSDARG00000038056	zko431b	-1bp,+5bp			n.a.
432	zmynd10	ZDB-GENE-040426-1218	ENSDARG00000002406	zko432a	-17bp,+9bp	Y		curved body
432	zmynd10	ZDB-GENE-040426-1218	ENSDARG00000002406	zko432b	-10bp	Y		curved body
434	tapt1b	ZDB-GENE-030131-4025	ENSDARG00000061143	zko434a	-2bp	Y		n.a.
434	tapt1b	ZDB-GENE-030131-4025	ENSDARG00000061143	zko434b	-1bp,+6bp	Y	Y	lethal at 5 dpf
436	qdprb1	ZDB-GENE-050522-320	ENSDARG00000037378	zko436a	-19bp	Y	Y	no obvious defect
436	qdprb1	ZDB-GENE-050522-320	ENSDARG00000037378	zko436b	-7bp,+26bp	Y	Y	no obvious defect
441	rfc1	ZDB-GENE-070410-99	ENSDARG00000054799	zko441a	-4bp	Y	Y	no obvious defect
441	rfc1	ZDB-GENE-070410-99	ENSDARG00000054799	zko441b	-20bp	Y	Y	no obvious defect
442	rpl9	ZDB-GENE-030131-8646	ENSDARG00000037350	zko442a	-11bp	Y		n.a.
444	ugdh	ZDB-GENE-011022-1	ENSDARG00000019838	zko444a	-8bp	Y	Y	pericardial edema, lethal at 3 dpf
445	smim14	ZDB-GENE-040426-22	ENSDARG00000005799	zko445a	-4bp,+17bp	Y	Y	no obvious defect
445	smim14	ZDB-GENE-040426-22	ENSDARG00000005799	zko445b	-8bp,+8bp	Y	Y	no obvious defect
448	n4bp2	ZDB-GENE-061103-451	ENSDARG00000061451	zko448a	+16bp	Y	Y	no obvious defect
448	n4bp2	ZDB-GENE-061103-451	ENSDARG00000061451	zko448b	-1bp			n.a.
449	rhoh	ZDB-GENE-060228-7	ENSDARG00000070121	zko449a	-17bp	Y	Y	no obvious defect
449	rhoh	ZDB-GENE-060228-7	ENSDARG00000070121	zko449b	-6bp,+8bp	Y	Y	no obvious defect
450	chrna9	ZDB-GENE-090312-63	ENSDARG00000054680	zko450a	+1bp	Y	Y	no obvious defect
450	chrna9	ZDB-GENE-090312-63	ENSDARG00000054680	zko450b	-4bp	Y	Y	no obvious defect
451	si:dkeyp-26a9.2	ZDB-GENE-090313-379	ENSDARG00000092290	zko451a	+1bp			n.a.
451	si:dkeyp-26a9.2	ZDB-GENE-090313-379	ENSDARG00000092290	zko451b	+8bp	Y	Y	no obvious defect
452	fam184b	ZDB-GENE-090313-380	ENSDARG00000055099	zko452a	-5bp	Y	Y	no obvious defect
452	fam184b	ZDB-GENE-090313-380	ENSDARG00000055099	zko452b	-11bp	Y	Y	no obvious defect
453	ncapg	ZDB-GENE-041111-282	ENSDARG00000070109	zko453a	-3bp	Y		n.a.
454	lcorl	ZDB-GENE-030131-6300	ENSDARG00000070098	zko454a	+1bp	Y	Y	no obvious defect
454	lcorl	ZDB-GENE-030131-6300	ENSDARG00000070098	zko454b	-3bp,+2bp	Y	Y	no obvious defect
456	slit2	ZDB-GENE-010306-3	ENSDARG00000004246	zko456a	-5bp	Y	Y	no obvious defect
456	slit2	ZDB-GENE-010306-3	ENSDARG00000004246	zko456b	-10bp	Y	Y	no obvious defect
458	lrba	ZDB-GENE-090311-19	ENSDARG00000031108	zko458a	-8bp			n.a.
458	lrba	ZDB-GENE-090311-19	ENSDARG00000031108	zko458b	-7bp	Y		n.a.
461	rps3a	ZDB-GENE-030131-9184	ENSDARG00000035692	zko461a	-9bp	Y		n.a.
462	pimr178	ZDB-GENE-090312-160	ENSDARG00000094885	zko462a	-11bp	Y	Y	no obvious defect
462	pimr178	ZDB-GENE-090312-160	ENSDARG00000094885	zko462b	-10bp	Y	Y	no obvious defect
463	zgc:171517	ZDB-GENE-080219-12	ENSDARG00000090822	zko463a	+1bp	Y	Y	no obvious defect
463	zgc:171517	ZDB-GENE-080219-12	ENSDARG00000090822	zko463b	-5bp,+1bp	Y	Y	no obvious defect
469			ENSDARG00000086407	zko469a	-8bp	Y	Y	no obvious defect
469			ENSDARG00000086407	zko469b	-8bp,+1bp	Y	Y	no obvious defect
470	fam160a1a	ZDB-GENE-090312-132	ENSDARG00000061021	zko470a	-20bp	Y	Y	no obvious defect
470	fam160a1a	ZDB-GENE-090312-132	ENSDARG00000061021	zko470b	-9bp	Y		n.a.
471	gatb	ZDB-GENE-040724-131	ENSDARG00000037309	zko471a	+2bp	Y	Y	no obvious defect
471	gatb	ZDB-GENE-040724-131	ENSDARG00000037309	zko471b	+20bp	Y	Y	no obvious defect
476	si:dkey-104e13.1	ZDB-GENE-090313-171	ENSDARG00000093590	zko476a	+1bp	Y	Y	no obvious defect
476	si:dkey-104e13.1	ZDB-GENE-090313-171	ENSDARG00000093590	zko476b	-3bp,+9bp	Y		n.a.
477	tmem154	ZDB-GENE-030131-2401	ENSDARG00000074776	zko477a	-6bp	Y		n.a.
477	tmem154	ZDB-GENE-030131-2401	ENSDARG00000074776	zko477b	-19bp			n.a.
478	mnd1	ZDB-GENE-040801-116	ENSDARG00000074451	zko478a	-2bp,+3bp	Y	Y	shorten axis, curved body, black body, lethal
478	mnd1	ZDB-GENE-040801-116	ENSDARG00000074451	zko478b	-6bp	Y		n.a.
479	tmem131l	ZDB-GENE-030131-6110	ENSDARG00000079434	zko479a	-2bp	Y	Y	no obvious defect
479	tmem131l	ZDB-GENE-030131-6110	ENSDARG00000079434	zko479b	-5bp,+7bp			n.a.
480	trim2a	ZDB-GENE-050327-99	ENSDARG00000031817	zko480a	-39bp,+4bp	Y	Y	no obvious defect
480	trim2a	ZDB-GENE-050327-99	ENSDARG00000031817	zko480b	-10bp	Y	Y	no obvious defect
481	fhdc1	ZDB-GENE-040826-4	ENSDARG00000074812	zko481a	-7bp	Y	Y	no obvious defect
481	fhdc1	ZDB-GENE-040826-4	ENSDARG00000074812	zko481b	-6bp	Y		n.a.
482	arfip1	ZDB-GENE-040426-2690	ENSDARG00000070055	zko482a	-7bp	Y	Y	no obvious defect
482	arfip1	ZDB-GENE-040426-2690	ENSDARG00000070055	zko482b	-3bp	Y		n.a.
483	sfrp2	ZDB-GENE-061013-293	ENSDARG00000070050	zko483a	-8bp	Y	Y	no obvious defect
485			ENSDARG00000091332	zko485a	-5bp,+21bp	Y	Y	no obvious defect
485			ENSDARG00000091332	zko485b	-6bp	Y		n.a.
486	si:dkey-30k22.7	ZDB-GENE-090313-302	ENSDARG00000037286	zko486a	-10bp	Y		n.a.
486	si:dkey-30k22.7	ZDB-GENE-090313-302	ENSDARG00000037286	zko486b	-3bp,+4bp			n.a.
487	plrg1	ZDB-GENE-040426-2787	ENSDARG00000037283	zko487a	-1bp	Y	Y	black head and smaller body, lethal at 1 dpf
487	plrg1	ZDB-GENE-040426-2787	ENSDARG00000037283	zko487b	-10bp	Y	Y	black head and smaller body, lethal at 1 dpf
488	fgg	ZDB-GENE-040426-1998	ENSDARG00000037281	zko488a	-4bp	Y	Y	no obvious defect
489	lrata	ZDB-GENE-060720-1	ENSDARG00000037278	zko489a	-12bp	Y		n.a.
489	lrata	ZDB-GENE-060720-1	ENSDARG00000037278	zko489b	-24bp	Y	Y	no obvious defect
490			ENSDARG00000086564	zko490a	-7bp	Y	Y	no obvious defect
490			ENSDARG00000086564	zko490b	-25bp	Y	Y	no obvious defect
493	npy2r	ZDB-GENE-040924-8	ENSDARG00000094763	zko493a	-4bp			n.a.
495	gucy1a1	ZDB-GENE-050417-230	ENSDARG00000013787	zko495a	-10bp	Y	Y	no obvious defect
496	gucy1b3	ZDB-GENE-090313-160	ENSDARG00000086790	zko496a	+8bp	Y	Y	no obvious defect
496	gucy1b3	ZDB-GENE-090313-160	ENSDARG00000086790	zko496b	-1bp	Y	Y	no obvious defect
497	fabp2	ZDB-GENE-991019-5	ENSDARG00000006427	zko497a	-2540bp	Y	Y	no obvious defect
499	myoz2b	ZDB-GENE-040426-1853	ENSDARG00000037266	zko499a	-2bp	Y		n.a.
499	myoz2b	ZDB-GENE-040426-1853	ENSDARG00000037266	zko499b	-4bp	Y		n.a.
500	synpo2b	ZDB-GENE-101230-1	ENSDARG00000077157	zko500a	-7bp,+21bp	Y	Y	no obvious defect
500	synpo2b	ZDB-GENE-101230-1	ENSDARG00000077157	zko500b	+2bp	Y	Y	no obvious defect
552	hsf2bp	ZDB-GENE-030131-1458	ENSDARG00000035080	zko552a	-3bp,+7bp	Y	Y	no obvious defect
553	ankrd10a	ZDB-GENE-040426-700	ENSDARG00000037100	zko553a	-4bp			n.a.
556	cars2	ZDB-GENE-030131-5564	ENSDARG00000078546	zko556a	-3bp	Y		n.a.
557	irs2a	ZDB-GENE-040426-975	ENSDARG00000037099	zko557a	-5bp	Y	Y	no obvious defect
558	lig4	ZDB-GENE-070820-10	ENSDARG00000060620	zko558a	-5bp	Y	Y	no obvious defect
558	lig4	ZDB-GENE-070820-10	ENSDARG00000060620	zko558b	-16bp	Y	Y	no obvious defect
559	fam155a	ZDB-GENE-090313-34	ENSDARG00000075858	zko559a	-11bp,+3bp			n.a.
562	si:dkey-228l14.1	ZDB-GENE-090312-27	ENSDARG00000069799	zko562a	-3bp	Y		n.a.
564	si:dkey-1h24.6	ZDB-GENE-100922-103	ENSDARG00000092653	zko564a	-1251bp	Y	Y	no obvious defect
565	raph1b	ZDB-GENE-090311-54	ENSDARG00000061732	zko565a	-4bp	Y	Y	no obvious defect
566	spp2	ZDB-GENE-090313-223	ENSDARG00000095590	zko566a	-936bp	Y	Y	no obvious defect
567	alg11	ZDB-GENE-030131-7282	ENSDARG00000031202	zko567a	-9bp,+3bp	Y		n.a.
568	cpb2	ZDB-GENE-050522-259	ENSDARG00000037144	zko568a	-4bp	Y	Y	no obvious defect
569	zc3h13	ZDB-GENE-040426-1619	ENSDARG00000037177	zko569a	-6bp	Y		n.a.
570	tm9sf2	ZDB-GENE-030131-6302	ENSDARG00000003866	zko570a	-5bp			n.a.
571	zic2b	ZDB-GENE-030219-92	ENSDARG00000037178	zko571a	-3bp	Y		n.a.
572	pcca	ZDB-GENE-040718-246	ENSDARG00000028982	zko572a	-6bp	Y		n.a.
573	march4l	ZDB-GENE-060825-323	ENSDARG00000055839	zko573a	-7bp	Y	Y	no obvious defect
575	vps8	ZDB-GENE-060503-348	ENSDARG00000060477	zko575a	+8bp	Y	Y	no obvious defect
577	si:dkey-22o12.2	ZDB-GENE-060503-443	ENSDARG00000091513	zko577a	-6bp	Y		n.a.
578	tmem41ab	ZDB-GENE-040426-2050	ENSDARG00000026771	zko578a	-49bp	Y	Y	no obvious defect
580	ubac2	ZDB-GENE-070112-2122	ENSDARG00000093065	zko580a	-22bp	Y		n.a.
581	gpr183b	ZDB-GENE-081031-74	ENSDARG00000074302	zko581a	-5bp	Y	Y	no obvious defect
582	ubac2	ZDB-GENE-070112-2122	ENSDARG00000060581	zko582a	-22bp	Y	Y	no obvious defect
583	gpr183b	ZDB-GENE-081031-74	ENSDARG00000069756	zko583a	-5bp	Y		n.a.
584	dachc	ZDB-GENE-020402-5	ENSDARG00000003142	zko584a	-5bp	Y		n.a.
584	dachc	ZDB-GENE-020402-5	ENSDARG00000003142	zko584b	-6bp	Y		n.a.
584	dachc	ZDB-GENE-020402-5	ENSDARG00000003142	zko584c	-1bp			n.a.
585	bora	ZDB-GENE-041114-165	ENSDARG00000042688	zko585a	-5bp	Y	Y	no obvious defect
589	metap1d	ZDB-GENE-050522-71	ENSDARG00000019715	zko589a	-653bp	Y	Y	no obvious defect
590	dlx2b	ZDB-GENE-980526-18	ENSDARG00000017174	zko590a	-5bp	Y	Y	no obvious defect
591	itga6b	ZDB-GENE-050320-5	ENSDARG00000069946	zko591a	+10bp			n.a.
592	ppp1r9alb	ZDB-GENE-090312-99	ENSDARG00000074575	zko592a	-12bp,+5bp	Y	Y	no obvious defect
593	eef1a1b	ZDB-GENE-050417-327	ENSDARG00000069951	zko593a	-7bp			n.a.
598			ENSDARG00000040780	zko598a	-9bp,+3bp	Y	Y	no obvious defect
599	gli1	ZDB-GENE-030321-1	ENSDARG00000033680	zko599a	-14bp,+2bp	Y	Y	no obvious defect
600	si:dkey-179o14.1	ZDB-GENE-090313-203	ENSDARG00000078902	zko600a	-10bp	Y	Y	no obvious defect
606	dpcd	ZDB-GENE-060825-166	ENSDARG00000060501	zko606a	-5bp	Y	Y	no obvious defect
606	dpcd	ZDB-GENE-060825-166	ENSDARG00000060501	zko606b	-16bp	Y	Y	no obvious defect
608	wbp1lb	ZDB-GENE-050522-112	ENSDARG00000029751	zko608a	-1bp,+3bp	Y	Y	no obvious defect
609	as3mt	ZDB-GENE-060312-15	ENSDARG00000027572	zko609a	-4bp	Y	Y	no obvious defect
609	as3mt	ZDB-GENE-060312-15	ENSDARG00000027572	zko609b	-5bp			n.a.
611	nt5c2b	ZDB-GENE-061013-522	ENSDARG00000058231	zko611a	-1bp,+9bp	Y	Y	no obvious defect
611	nt5c2b	ZDB-GENE-061013-522	ENSDARG00000058231	zko611b	-7bp	Y	Y	no obvious defect
612	inab	ZDB-GENE-990415-83	ENSDARG00000053248	zko612a	+1bp	Y		n.a.
612	inab	ZDB-GENE-990415-83	ENSDARG00000053248	zko612b	-1bp	Y	Y	no obvious defect
613	anos1a	ZDB-GENE-000201-9	ENSDARG00000012896	zko613a	-9bp	Y		n.a.
613	anos1a	ZDB-GENE-000201-9	ENSDARG00000012896	zko613b	-3bp,+42bp	Y	Y	no obvious defect
614	sts	ZDB-GENE-030717-5	ENSDARG00000053241	zko614a	-56bp	Y	Y	no obvious defect
614	sts	ZDB-GENE-030717-5	ENSDARG00000053241	zko614b	-8bp	Y		n.a.
615	pnpla4	ZDB-GENE-070410-74	ENSDARG00000069834	zko615a	-8bp	Y		n.a.
615	pnpla4	ZDB-GENE-070410-74	ENSDARG00000069834	zko615b	-7bp	Y		n.a.
616			ENSDARG00000088777	zko616a	-8bp	Y		n.a.
616			ENSDARG00000088777	zko616b	-11bp,+3bp	Y	Y	no obvious defect
617	pudp	ZDB-GENE-050522-36	ENSDARG00000027826	zko617a	+28bp	Y	Y	no obvious defect
617	pudp	ZDB-GENE-050522-36	ENSDARG00000027826	zko617b	-2bp	Y	Y	no obvious defect
618	nlgn4xa	ZDB-GENE-100309-2	ENSDARG00000079455	zko618a	-5bp	Y		n.a.
618	nlgn4xa	ZDB-GENE-100309-2	ENSDARG00000079455	zko618b	-1bp,+3bp	Y	Y	no obvious defect
622	prkx	ZDB-GENE-090313-408	ENSDARG00000060716	zko622a	-2bp	Y	Y	no obvious defect
622	prkx	ZDB-GENE-090313-408	ENSDARG00000060716	zko622b	-5bp,+7bp	Y		n.a.
623	mxra5a	ZDB-GENE-090312-22	ENSDARG00000074815	zko623a	-7bp	Y	Y	no obvious defect
623	mxra5a	ZDB-GENE-090312-22	ENSDARG00000074815	zko623b	-26bp,+1bp	Y	Y	no obvious defect
624	gyg2	ZDB-GENE-080723-74	ENSDARG00000033380	zko624a	-11bp	Y		no obvious defect
624	gyg2	ZDB-GENE-080723-74	ENSDARG00000033380	zko624b	-17bp	Y		no obvious defect
625	cd99	ZDB-GENE-061103-391	ENSDARG00000051975	zko625a	-4bp	Y	Y	no obvious defect
625	cd99	ZDB-GENE-061103-391	ENSDARG00000051975	zko625b	-4bp,+5bp	Y	Y	no obvious defect
626	dhrsx	ZDB-GENE-060620-2	ENSDARG00000079280	zko626a	-9bp,+2bp	Y		n.a.
628	chmp2bb	ZDB-GENE-040426-2539	ENSDARG00000002190	zko628a	+1bp	Y	Y	no obvious defect
629	htr1fb	ZDB-GENE-090312-140	ENSDARG00000053580	zko629a	-9bp	Y		n.a.
629	htr1fb	ZDB-GENE-090312-140	ENSDARG00000053580	zko629b	-8bp	Y		n.a.
630	cldng	ZDB-GENE-010328-7	ENSDARG00000003701	zko630a	-9bp	Y		n.a.
630	cldng	ZDB-GENE-010328-7	ENSDARG00000003701	zko630b	+4bp	Y	Y	no obvious defect
631	znf654	ZDB-GENE-030131-1423	ENSDARG00000079350	zko631a	-10bp	Y		n.a.
632	arl13b	ZDB-GENE-021217-3	ENSDARG00000012763	zko632a	-5bp	Y		n.a.
632	arl13b	ZDB-GENE-021217-3	ENSDARG00000012763	zko632b	-2bp,+14bp	Y		n.a.
633	nsun3	ZDB-GENE-050706-95	ENSDARG00000013023	zko633a	-4bp	Y		n.a.
633	nsun3	ZDB-GENE-050706-95	ENSDARG00000013023	zko633b	-16bp,+13bp	Y		n.a.
635	epha6	ZDB-GENE-090311-43	ENSDARG00000022971	zko635a	-17bp	Y	Y	no obvious defect
635	epha6	ZDB-GENE-090311-43	ENSDARG00000022971	zko635b	-24bp,+1bp	Y		n.a.
637	arl6	ZDB-GENE-041219-2	ENSDARG00000032056	zko637a	-6bp	Y		n.a.
637	arl6	ZDB-GENE-041219-2	ENSDARG00000032056	zko637b	-2bp,+12bp	Y		n.a.
638	slc5a7a	ZDB-GENE-090313-273	ENSDARG00000074860	zko638a	-20bp,+4bp			n.a.
638	slc5a7a	ZDB-GENE-090313-273	ENSDARG00000074860	zko638b	-17bp	Y	Y	no obvious defect
639	kctd12.2	ZDB-GENE-060117-4	ENSDARG00000053542	zko639a	-7bp,+2bp	Y		n.a.
639	kctd12.2	ZDB-GENE-060117-4	ENSDARG00000053542	zko639b	-25bp	Y		n.a.
640	si:dkey-24h22.5	ZDB-GENE-090313-274	ENSDARG00000094556	zko640a	-5bp	Y	Y	no obvious defect
640	si:dkey-24h22.5	ZDB-GENE-090313-274	ENSDARG00000094556	zko640b	-19bp,+12bp	Y		n.a.
641	lmo7b	ZDB-GENE-060825-242	ENSDARG00000053535	zko641a	-4bp	Y	Y	no obvious defect
642	klf12a	ZDB-GENE-030131-9188	ENSDARG00000015312	zko642a	-10bp,+17bp	Y	Y	no obvious defect
642	klf12a	ZDB-GENE-030131-9188	ENSDARG00000015312	zko642b	-8bp,+3bp	Y	Y	no obvious defect
644	klf5a	ZDB-GENE-090312-167	ENSDARG00000015506	zko644a	-14bp	Y		n.a.
644	klf5a	ZDB-GENE-090312-167	ENSDARG00000015506	zko644b	-55bp	Y	Y	no obvious defect
645	pibf1	ZDB-GENE-040801-94	ENSDARG00000013006	zko645a	-28bp	Y		n.a.
646	tpt1	ZDB-GENE-990603-10	ENSDARG00000092693	zko646a	+1bp	Y	Y	no obvious defect
646	tpt1	ZDB-GENE-990603-10	ENSDARG00000092693	zko646b	-1bp			n.a.
647	gpalpp1	ZDB-GENE-040801-212	ENSDARG00000058287	zko647a	-3bp,+8bp	Y		n.a.
648	gtf2f2a	ZDB-GENE-040625-131	ENSDARG00000069910	zko648a	-16bp,+15bp	Y		n.a.
652			ENSDARG00000081849	zko652b	-9bp,+3bp			n.a.
657			ENSDARG00000069754	zko657a	+9bp	Y		n.a.
657			ENSDARG00000069754	zko657b	-3bp,+11bp	Y	Y	no obvious defect
659			ENSDARG00000052329	zko659a	-14bp,+37bp	Y		n.a.
659			ENSDARG00000052329	zko659b	+8bp	Y		n.a.
660			ENSDARG00000058255	zko660a	-6bp	Y		n.a.
660			ENSDARG00000058255	zko660b	-21bp	Y		n.a.
661			ENSDARG00000087826	zko661b	-11bp	Y		n.a.
662	usp38	ZDB-GENE-101007-2	ENSDARG00000075798	zko662a	-20bp	Y	Y	no obvious defect
663	gab1	ZDB-GENE-040426-2674	ENSDARG00000037018	zko663a	-20bp	Y	Y	no obvious defect
663	gab1	ZDB-GENE-040426-2674	ENSDARG00000037018	zko663b	-3bp	Y		n.a.
664	frem3	ZDB-GENE-030131-9788	ENSDARG00000074677	zko664a	-9bp	Y		n.a.
664	frem3	ZDB-GENE-030131-9788	ENSDARG00000074677	zko664b	-8bp	Y	Y	no obvious defect
665	si:dkey-27h10.2	ZDB-GENE-090313-296	ENSDARG00000094485	zko665a	-3bp,+7bp	Y		n.a.
665	si:dkey-27h10.2	ZDB-GENE-090313-296	ENSDARG00000094485	zko665b	-10bp	Y		n.a.
666	hhip	ZDB-GENE-030131-4827	ENSDARG00000060397	zko666a	-3bp,+14bp	Y	Y	no obvious defect
666	hhip	ZDB-GENE-030131-4827	ENSDARG00000060397	zko666b	+2bp			n.a.
668	smad1	ZDB-GENE-991119-8	ENSDARG00000027199	zko668a	-7bp	Y	Y	no obvious defect
668	smad1	ZDB-GENE-991119-8	ENSDARG00000027199	zko668b	-4bp	Y	Y	no obvious defect
670	zgc:152968	ZDB-GENE-061013-448	ENSDARG00000037002	zko670a	-3bp,+1bp	Y	Y	no obvious defect
671	znf827	ZDB-GENE-080728-3	ENSDARG00000076171	zko671a	-5bp	Y	Y	no obvious defect
674	pou4f2	ZDB-GENE-040401-1	ENSDARG00000069737	zko674a	-13bp,+2bp	Y	Y	cardiec edema
678	prmt9	ZDB-GENE-080728-4	ENSDARG00000036755	zko678a	+2bp	Y	Y	no obvious defect
682	dclk2a	ZDB-GENE-050420-170	ENSDARG00000034093	zko682a	-20bp	Y		n.a.
713	si:dkeyp-13d11.1	ZDB-GENE-090313-377	ENSDARG00000076343	zko713a	-1bp	Y	Y	no obvious defect
713	si:dkeyp-13d11.1	ZDB-GENE-090313-377	ENSDARG00000076343	zko713b	-1bp,+4bp	Y	Y	no obvious defect
715	si:ch211-15e22.3	ZDB-GENE-090312-115	ENSDARG00000040048	zko715a	-1bp			n.a.
716	galnt7	ZDB-GENE-050522-284	ENSDARG00000057303	zko716a	-5bp,+8bp	Y	Y	no obvious defect
716	galnt7	ZDB-GENE-050522-284	ENSDARG00000057303	zko716b	-1bp	Y	Y	no obvious defect
722	glra3	ZDB-GENE-020402-1	ENSDARG00000011066	zko722a	-5bp	Y	Y	no obvious defect
724	si:ch211-103d13.3	ZDB-GENE-110411-74	ENSDARG00000095811	zko724a	-6bp,+1bp	Y	Y	no obvious defect
725	wdr17	ZDB-GENE-090313-131	ENSDARG00000075098	zko725a	-10bp	Y	Y	no obvious defect
725	wdr17	ZDB-GENE-090313-131	ENSDARG00000075098	zko725b	-5bp	Y	Y	no obvious defect
730	tenm3	ZDB-GENE-990714-19	ENSDARG00000005479	zko730a	+1bp	Y	Y	decreased eye size, lethal at 24 hpf
730	tenm3	ZDB-GENE-990714-19	ENSDARG00000005479	zko730b	-7bp	Y	Y	decreased eye size, lethal at 24 hpf
733	irf2a	ZDB-GENE-030131-4135	ENSDARG00000007387	zko733a	-8bp	Y	Y	no obvious defect
733	irf2a	ZDB-GENE-030131-4135	ENSDARG00000007387	zko733b	-3bp	Y		n.a.
737			ENSDARG00000080987	zko737a	-4bp,+1bp	Y	Y	no obvious defect
737			ENSDARG00000080987	zko737b	-2bp	Y	Y	no obvious defect
740			ENSDARG00000083337	zko740a	-4bp,+5bp	Y		n.a.
740			ENSDARG00000083337	zko740b	-2bp	Y		n.a.
742	cdk2ap2	ZDB-GENE-040718-35	ENSDARG00000069700	zko742a	-15bp	Y	Y	no obvious defect
747	si:ch211-113e8.11	ZDB-GENE-090313-12	ENSDARG00000076585	zko747a	-7bp	Y	Y	no obvious defect
748	si:ch211-113e8.10	ZDB-GENE-090313-11	ENSDARG00000079631	zko748a	-9bp	Y		n.a.
748	si:ch211-113e8.10	ZDB-GENE-090313-11	ENSDARG00000079631	zko748b	+1bp	Y	Y	no obvious defect
749	zgc:152658	ZDB-GENE-060929-68	ENSDARG00000018587	zko749a	-41bp	Y	Y	no obvious defect
751	si:ch211-113e8.9	ZDB-GENE-090313-14	ENSDARG00000095065	zko751a	-2bp	Y	Y	no obvious defect
751	si:ch211-113e8.9	ZDB-GENE-090313-14	ENSDARG00000095065	zko751b	-5bp	Y	Y	no obvious defect
754	si:ch211-113e8.3	ZDB-GENE-090312-74	ENSDARG00000078251	zko754a	-9bp,+30bp	Y		n.a.
759	vwa10.2	ZDB-GENE-090313-295	ENSDARG00000069710	zko759a	-1bp,+9bp	Y	Y	no obvious defect
760	maml3	ZDB-GENE-090313-292	ENSDARG00000079552	zko760a	-17bp,+3bp	Y		n.a.
760	maml3	ZDB-GENE-090313-292	ENSDARG00000079552	zko760b	-8bp,+5bp	Y		n.a.
761	scoca	ZDB-GENE-061013-114	ENSDARG00000087333	zko761a	-11bp	Y		n.a.
761	scoca	ZDB-GENE-061013-114	ENSDARG00000087333	zko761b	-23bp,+10bp	Y		n.a.
762	clgn	ZDB-GENE-060929-708	ENSDARG00000009315	zko762a	-46bp	Y		n.a.
762	clgn	ZDB-GENE-060929-708	ENSDARG00000009315	zko762b	+47bp	Y	Y	no obvious defect
765			ENSDARG00000075951	zko765a	-6bp,+3bp	Y		n.a.
765			ENSDARG00000075951	zko765b	-261bp,+19bp	Y		n.a.
772	hmx4	ZDB-GENE-060825-142	ENSDARG00000007941	zko772a	+19bp	Y		n.a.
773	hmx1	ZDB-GENE-080204-54	ENSDARG00000095651	zko773a	-11bp	Y		n.a.
774	adra2c	ZDB-GENE-021010-3	ENSDARG00000069669	zko774a	-2bp			n.a.
775	lrpap1	ZDB-GENE-030131-5871	ENSDARG00000033604	zko775a	-8bp	Y	Y	no obvious defect
775	lrpap1	ZDB-GENE-030131-5871	ENSDARG00000033604	zko775b	-5bp,+4bp	Y	Y	no obvious defect
776	dok7	ZDB-GENE-090312-103	ENSDARG00000060236	zko776a	-4bp	Y		n.a.
777	rgs12b	ZDB-GENE-031006-13	ENSDARG00000036774	zko777a	-7bp			n.a.
777	rgs12b	ZDB-GENE-031006-13	ENSDARG00000036774	zko777b	+7bp	Y		n.a.
778	htt	ZDB-GENE-990415-131	ENSDARG00000052866	zko778a	-16bp	Y	Y	no obvious defect
778	htt	ZDB-GENE-990415-131	ENSDARG00000052866	zko778b	-3bp,+5bp	Y	Y	no obvious defect
779	htt	ZDB-GENE-990415-131	ENSDARG00000091911	zko779a	-16bp	Y		n.a.
779	htt	ZDB-GENE-990415-131	ENSDARG00000091911	zko779b	-4bp	Y		n.a.
780	si:ch211-89o9.4	ZDB-GENE-090313-134	ENSDARG00000093237	zko780a	-3bp	Y		n.a.
781	paip2b	ZDB-GENE-040426-1736	ENSDARG00000008706	zko781a	+1bp	Y	Y	no obvious defect
781	paip2b	ZDB-GENE-040426-1736	ENSDARG00000008706	zko781b	+2bp	Y	Y	no obvious defect
782	dok1a	ZDB-GENE-080721-2	ENSDARG00000078108	zko782a	-11bp,+7bp	Y	Y	no obvious defect
782	dok1a	ZDB-GENE-080721-2	ENSDARG00000078108	zko782b	-10bp	Y	Y	no obvious defect
783	si:ch211-89o9.6	ZDB-GENE-030131-7155	ENSDARG00000075639	zko783a	-5bp			n.a.
783	si:ch211-89o9.6	ZDB-GENE-030131-7155	ENSDARG00000075639	zko783b	+20bp	Y		n.a.
784	dtx4b	ZDB-GENE-070410-129	ENSDARG00000078016	zko784a	+6bp	Y		n.a.
785			ENSDARG00000090867	zko785a	-8bp	Y		n.a.
786	si:dkey-56e3.2	ZDB-GENE-090313-316	ENSDARG00000092551	zko786a	+11bp	Y	Y	no obvious defect
786	si:dkey-56e3.2	ZDB-GENE-090313-316	ENSDARG00000092551	zko786b	-2bp,+4bp	Y	Y	no obvious defect
786	si:dkey-56e3.2	ZDB-GENE-090313-316	ENSDARG00000092551	zko786c	-1bp	Y		n.a.
787	si:dkey-56e3.3	ZDB-GENE-050411-91	ENSDARG00000075194	zko787a	-3bp	Y		n.a.
787	si:dkey-56e3.3	ZDB-GENE-050411-91	ENSDARG00000075194	zko787b	-4bp	Y		n.a.
788	mogs	ZDB-GENE-070112-412	ENSDARG00000060252	zko788a	-8bp	Y		n.a.
788	mogs	ZDB-GENE-070112-412	ENSDARG00000060252	zko788b	-11bp	Y		n.a.
789			ENSDARG00000079277	zko789a	+5bp	Y		n.a.
790	fbxo41	ZDB-GENE-090313-350	ENSDARG00000078908	zko790a	-5bp,+6bp	Y	Y	no obvious defect
790	fbxo41	ZDB-GENE-090313-350	ENSDARG00000078908	zko790b	-20bp	Y		n.a.
791	rnf24	ZDB-GENE-041114-40	ENSDARG00000036965	zko791a	+1bp	Y		n.a.
791	rnf24	ZDB-GENE-041114-40	ENSDARG00000036965	zko791b	-1bp	Y		n.a.
792	smox	ZDB-GENE-031201-3	ENSDARG00000036967	zko792a	+1bp	Y	Y	no obvious defect
792	smox	ZDB-GENE-031201-3	ENSDARG00000036967	zko792b	-4bp	Y	Y	no obvious defect
793	si:dkey-37g12.1	ZDB-GENE-090312-145	ENSDARG00000060264	zko793a	-8bp	Y		n.a.
793	si:dkey-37g12.1	ZDB-GENE-090312-145	ENSDARG00000060264	zko793b	-8bp	Y		n.a.
794	adra1d	ZDB-GENE-090312-203	ENSDARG00000024101	zko794a	-4bp	Y		n.a.
795	ctnna2	ZDB-GENE-060815-3	ENSDARG00000024785	zko795a	-8bp,+4bp	Y		n.a.
795	ctnna2	ZDB-GENE-060815-3	ENSDARG00000024785	zko795b	-7bp	Y		n.a.
797	lrrtm1	ZDB-GENE-050506-80	ENSDARG00000052713	zko797a	-22bp,+5bp	Y	Y	no obvious defect
798	suclg1	ZDB-GENE-040912-101	ENSDARG00000052712	zko798a	+1bp	Y	Y	no obvious defect
798	suclg1	ZDB-GENE-040912-101	ENSDARG00000052712	zko798b	-17bp	Y	Y	no obvious defect
799	cisd2	ZDB-GENE-040426-1381	ENSDARG00000052703	zko799a	-14bp	Y		n.a.
799	cisd2	ZDB-GENE-040426-1381	ENSDARG00000052703	zko799b	+8bp	Y	Y	no obvious defect
800	si:dkey-162b23.4	ZDB-GENE-110411-203	ENSDARG00000052700	zko800a	-2bp	Y		n.a.
800	si:dkey-162b23.4	ZDB-GENE-110411-203	ENSDARG00000052700	zko800b	-13bp,+9bp	Y		n.a.
801	bdh2	ZDB-GENE-050417-343	ENSDARG00000052696	zko801a	+13bp	Y		n.a.
802	tacr3a	ZDB-GENE-090312-106	ENSDARG00000075112	zko802a	-2bp,+1bp	Y		n.a.
802	tacr3a	ZDB-GENE-090312-106	ENSDARG00000075112	zko802b	-2bp	Y		n.a.
803	cnga1a	ZDB-GENE-090312-66	ENSDARG00000029898	zko803a	-5bp	Y		n.a.
803	cnga1a	ZDB-GENE-090312-66	ENSDARG00000029898	zko803b	-1bp	Y	Y	no obvious defect
805	scpp5	ZDB-GENE-090313-256	ENSDARG00000078622	zko805a	-4bp,+2bp	Y		n.a.
805	scpp5	ZDB-GENE-090313-256	ENSDARG00000078622	zko805b	-4bp	Y		n.a.
806	scpp7	ZDB-GENE-090313-257	ENSDARG00000074132	zko806a	-4bp	Y	Y	no obvious defect
806	scpp7	ZDB-GENE-090313-257	ENSDARG00000074132	zko806b	-3bp,+5bp	Y		n.a.
806	scpp7	ZDB-GENE-090313-257	ENSDARG00000074132	zko806c	-8bp	Y	Y	no obvious defect
807	ambn	ZDB-GENE-090313-258	ENSDARG00000075598	zko807a	-2bp,+1bp	Y		n.a.
807	ambn	ZDB-GENE-090313-258	ENSDARG00000075598	zko807b	-2bp,+3bp	Y	Y	no obvious defect
808	si:dkey-22i16.7	ZDB-GENE-090313-259	ENSDARG00000094910	zko808a	-18bp	Y		n.a.
810	scpp9	ZDB-GENE-090424-3	ENSDARG00000087178	zko810a	-2bp,+14bp	Y	Y	no obvious defect
811	si:dkey-22i16.9	ZDB-GENE-090313-261	ENSDARG00000095949	zko811a	+1bp	Y		n.a.
811	si:dkey-22i16.9	ZDB-GENE-090313-261	ENSDARG00000095949	zko811b	-1bp,+9bp	Y		n.a.
812			ENSDARG00000076277	zko812a	-8bp	Y		n.a.
812			ENSDARG00000076277	zko812b	-4bp,+15bp	Y		n.a.
813	zgc:66472	ZDB-GENE-030131-5705	ENSDARG00000075916	zko813a	-5bp,+1bp	Y		n.a.
813	zgc:66472	ZDB-GENE-030131-5705	ENSDARG00000075916	zko813b	-3bp,+1bp	Y		n.a.
815	si:ch73-109d9.1	ZDB-GENE-110411-256	ENSDARG00000052019	zko815a	-5bp	Y	Y	no obvious defect
815	si:ch73-109d9.1	ZDB-GENE-110411-256	ENSDARG00000052019	zko815b	-28bp	Y	Y	no obvious defect
816	si:ch73-109d9.4	ZDB-GENE-141212-306	ENSDARG00000089345	zko816a	-1bp,+17bp	Y		n.a.
816	si:ch73-109d9.4	ZDB-GENE-141212-306	ENSDARG00000089345	zko816b	+1bp	Y		n.a.
817			ENSDARG00000086717	zko817a	-7bp	Y		n.a.
817			ENSDARG00000086717	zko817b	+19bp	Y		n.a.
818			ENSDARG00000090414	zko818a	-10bp	Y		n.a.
818			ENSDARG00000090414	zko818b	-17bp	Y		n.a.
822	si:ch211-165a10.3	ZDB-GENE-090312-95	ENSDARG00000095370	zko822a	-122bp	Y		n.a.
827	ctnnd1	ZDB-GENE-110208-9	ENSDARG00000078233	zko827a	-4bp	Y	Y	no obvious defect
827	ctnnd1	ZDB-GENE-110208-9	ENSDARG00000078233	zko827b	-24bp	Y		n.a.
828	slc43a3a	ZDB-GENE-110208-8	ENSDARG00000059682	zko828a	-4bp	Y	Y	no obvious defect
828	slc43a3a	ZDB-GENE-110208-8	ENSDARG00000059682	zko828b	-1bp	Y		n.a.
829	cabp2a	ZDB-GENE-050913-25	ENSDARG00000052016	zko829a	-109bp	Y	Y	no obvious defect
829	cabp2a	ZDB-GENE-050913-25	ENSDARG00000052016	zko829b	-2bp	Y	Y	no obvious defect
830			ENSDARG00000075845	zko830a	-4bp	Y		n.a.
830			ENSDARG00000075845	zko830b	-24bp	Y		n.a.
835	cryba1l2	ZDB-GENE-041010-40	ENSDARG00000014803	zko835a	-1bp,+12bp	Y	Y	no obvious defect
837	rtn4rl2a	ZDB-GENE-040310-4	ENSDARG00000052012	zko837a	-5bp	Y	Y	no obvious defect
838	zdhhc5a	ZDB-GENE-090312-92	ENSDARG00000016263	zko838a	-4bp	Y	Y	no obvious defect
838	zdhhc5a	ZDB-GENE-090312-92	ENSDARG00000016263	zko838b	-10bp	Y	Y	no obvious defect
840	tmx2b	ZDB-GENE-040625-105	ENSDARG00000007786	zko840a	-5bp	Y	Y	no obvious defect
840	tmx2b	ZDB-GENE-040625-105	ENSDARG00000007786	zko840b	-44bp	Y	Y	no obvious defect
841	med19b	ZDB-GENE-040727-4	ENSDARG00000009472	zko841a	-13bp	Y	Y	decreased head size, decreased eye size, slight pericardial edema
841	med19b	ZDB-GENE-040727-4	ENSDARG00000009472	zko841b	-50bp	Y	Y	decreased head size, decreased eye size, slight pericardial edema
842	slc43a1b	ZDB-GENE-070209-173	ENSDARG00000037748	zko842a	-5bp			n.a.
842	slc43a1b	ZDB-GENE-070209-173	ENSDARG00000037748	zko842b	+13bp	Y	Y	no obvious defect
843	si:dkey-28b4.8	ZDB-GENE-090501-2	ENSDARG00000002840	zko843a	+2bp	Y	Y	no obvious defect
843	si:dkey-28b4.8	ZDB-GENE-090501-2	ENSDARG00000002840	zko843b	-6bp	Y		n.a.
844	si:dkey-28b4.7	ZDB-GENE-050506-118	ENSDARG00000079632	zko844a	-5bp	Y	Y	no obvious defect
844	si:dkey-28b4.7	ZDB-GENE-050506-118	ENSDARG00000079632	zko844b	-26bp,+15bp	Y	Y	no obvious defect
845	ssrp1b	ZDB-GENE-041008-209	ENSDARG00000016994	zko845a	-5bp	Y	Y	no obvious defect
845	ssrp1b	ZDB-GENE-041008-209	ENSDARG00000016994	zko845b	-4bp	Y	Y	no obvious defect
846	p2rx3b	ZDB-GENE-030319-3	ENSDARG00000029718	zko846a	-8bp	Y	Y	no obvious defect
846	p2rx3b	ZDB-GENE-030319-3	ENSDARG00000029718	zko846b	-5bp	Y	Y	no obvious defect
849	si:dkey-9i23.6	ZDB-GENE-090313-365	ENSDARG00000094678	zko849a	-1bp	Y	Y	no obvious defect
849	si:dkey-9i23.6	ZDB-GENE-090313-365	ENSDARG00000094678	zko849b	-2bp,+9bp	Y	Y	no obvious defect
850	tmem187	ZDB-GENE-090313-366	ENSDARG00000051989	zko850a	-5bp	Y	Y	no obvious defect
851	si:dkey-9i23.8	ZDB-GENE-090313-367	ENSDARG00000095407	zko851a	-5bp	Y	Y	no obvious defect
851	si:dkey-9i23.8	ZDB-GENE-090313-367	ENSDARG00000095407	zko851b	-4bp	Y	Y	no obvious defect
853	zgc:165520	ZDB-GENE-070620-13	ENSDARG00000051981	zko853a	-5bp	Y	Y	no obvious defect
854	kdm2aa	ZDB-GENE-061215-144	ENSDARG00000059653	zko854a	-29bp,+5bp	Y		n.a.
854	kdm2aa	ZDB-GENE-061215-144	ENSDARG00000059653	zko854b	-36bp,+8bp	Y	Y	no obvious defect
859	si:dkey-9i23.15	ZDB-GENE-090313-361	ENSDARG00000093997	zko859a	-2bp	Y	Y	no obvious defect
859	si:dkey-9i23.15	ZDB-GENE-090313-361	ENSDARG00000093997	zko859b	-46bp	Y	Y	no obvious defect
860	si:dkey-9i23.14	ZDB-GENE-090313-360	ENSDARG00000093289	zko860a	+1bp	Y	Y	no obvious defect
861	tmem176	ZDB-GENE-080902-2	ENSDARG00000078659	zko861a	-8bp	Y	Y	no obvious defect
862	si:dkey-9i23.16	ZDB-GENE-090313-362	ENSDARG00000093954	zko862a	-8bp,+4bp	Y	Y	no obvious defect
862	si:dkey-9i23.16	ZDB-GENE-090313-362	ENSDARG00000093954	zko862b	-11bp	Y	Y	no obvious defect
866	smu1b	ZDB-GENE-130530-635	ENSDARG00000051970	zko866a	+4bp			n.a.
866	smu1b	ZDB-GENE-130530-635	ENSDARG00000051970	zko866b	-1bp	Y	Y	no obvious defect
875	ddx39aa	ZDB-GENE-030131-4275	ENSDARG00000006225	zko875a	+8bp	Y	Y	no obvious defect
876	si:ch211-239f4.1	ZDB-GENE-061207-24	ENSDARG00000052766	zko876a	-2bp,+1bp	Y	Y	no obvious defect
876	si:ch211-239f4.1	ZDB-GENE-061207-24	ENSDARG00000052766	zko876b	-8bp,+3bp	Y	Y	no obvious defect
879	emp1	ZDB-GENE-070822-2	ENSDARG00000069632	zko879a	-13bp	Y	Y	no obvious defect
880	zgc:101679	ZDB-GENE-041010-181	ENSDARG00000025518	zko880a	-1bp	Y	Y	no obvious defect
890	pkn1a	ZDB-GENE-061207-17	ENSDARG00000060184	zko890a	-1bp,+5bp	Y		n.a.
890	pkn1a	ZDB-GENE-061207-17	ENSDARG00000060184	zko890b	-47bp,+12bp	Y	Y	no obvious defect
891	map2k7	ZDB-GENE-090312-186	ENSDARG00000008279	zko891a	-11bp	Y	Y	no obvious defect
892	pnpla6	ZDB-GENE-050107-4	ENSDARG00000010773	zko892a	-37bp	Y	Y	no obvious defect
892	pnpla6	ZDB-GENE-050107-4	ENSDARG00000010773	zko892b	-31bp	Y	Y	no obvious defect
894	eif5b	ZDB-GENE-050208-20	ENSDARG00000016548	zko894a	+1bp	Y	Y	no obvious defect
894	eif5b	ZDB-GENE-050208-20	ENSDARG00000016548	zko894b	-13bp	Y	Y	no obvious defect
895	arhgef7b	ZDB-GENE-041212-49	ENSDARG00000073848	zko895a	-5bp,+4bp	Y	Y	no obvious defect
895	arhgef7b	ZDB-GENE-041212-49	ENSDARG00000073848	zko895b	-20bp	Y		n.a.
897	sox1b	ZDB-GENE-060322-5	ENSDARG00000008131	zko897a	-25bp,+18bp	Y	Y	no obvious defect
897	sox1b	ZDB-GENE-060322-5	ENSDARG00000008131	zko897b	-5bp,+7bp	Y	Y	no obvious defect
900	atp11a	ZDB-GENE-090311-52	ENSDARG00000008413	zko900a	-8bp	Y	Y	no obvious defect
900	atp11a	ZDB-GENE-090311-52	ENSDARG00000008413	zko900b	-1bp,+2bp	Y	Y	no obvious defect
902	tubgcp3	ZDB-GENE-030616-538	ENSDARG00000029133	zko902a	-5bp	Y	Y	no obvious defect
902	tubgcp3	ZDB-GENE-030616-538	ENSDARG00000029133	zko902b	+11bp	Y	Y	no obvious defect
903	mcf2la	ZDB-GENE-090312-122	ENSDARG00000075859	zko903a	-6bp,+61bp	Y	Y	no obvious defect
903	mcf2la	ZDB-GENE-090312-122	ENSDARG00000075859	zko903b	-6bp,+8bp	Y	Y	no obvious defect
905	cab39l	ZDB-GENE-041114-204	ENSDARG00000036658	zko905a	-12bp,+1bp	Y	Y	no obvious defect
905	cab39l	ZDB-GENE-041114-204	ENSDARG00000036658	zko905b	-9bp,+8bp			n.a.
907	rcbtb1	ZDB-GENE-030131-7951	ENSDARG00000036645	zko907a	-4bp	Y	Y	no obvious defect
907	rcbtb1	ZDB-GENE-030131-7951	ENSDARG00000036645	zko907b	-5bp	Y	Y	no obvious defect
908	arl11	ZDB-GENE-030131-3410	ENSDARG00000036637	zko908a	-3bp,+7bp	Y	Y	no obvious defect
909	ebpl	ZDB-GENE-030616-542	ENSDARG00000036636	zko909a	-7bp	Y	Y	no obvious defect
909	ebpl	ZDB-GENE-030616-542	ENSDARG00000036636	zko909b	-1bp,+5bp	Y	Y	no obvious defect
910	kpna3	ZDB-GENE-030616-541	ENSDARG00000052641	zko910a	-11bp,+19bp	Y	Y	no obvious defect
911	spryd7a	ZDB-GENE-040426-2713	ENSDARG00000052624	zko911a	-8bp	Y	Y	no obvious defect
911	spryd7a	ZDB-GENE-040426-2713	ENSDARG00000052624	zko911b	-5bp	Y	Y	no obvious defect
912			ENSDARG00000081252	zko912a	-843bp	Y		n.a.
913			ENSDARG00000080168	zko913a	-843bp	Y	Y	no obvious defect
915	si:ch73-160h15.2	ZDB-GENE-100922-244	ENSDARG00000095507	zko915a	-1bp	Y		n.a.
915	si:ch73-160h15.2	ZDB-GENE-100922-244	ENSDARG00000095507	zko915b	-15bp,+8bp			n.a.
916	si:ch73-160h15.3	ZDB-GENE-100922-213	ENSDARG00000094160	zko916a	-5bp	Y	Y	no obvious defect
916	si:ch73-160h15.3	ZDB-GENE-100922-213	ENSDARG00000094160	zko916b	-4bp	Y	Y	no obvious defect
917	agpat3	ZDB-GENE-040426-2765	ENSDARG00000036549	zko917a	-1bp,+5bp	Y		n.a.
918	pdxkb	ZDB-GENE-030616-521	ENSDARG00000036546	zko918a	-25bp,+5bp	Y	Y	no obvious defect
918	pdxkb	ZDB-GENE-030616-521	ENSDARG00000036546	zko918b	-5bp	Y	Y	no obvious defect
919	si:dkey-22n8.2	ZDB-GENE-090312-200	ENSDARG00000036545	zko919a	-7bp,+3bp	Y		n.a.
919	si:dkey-22n8.2	ZDB-GENE-090312-200	ENSDARG00000036545	zko919b	-10bp	Y	Y	no obvious defect
920	pknox1.2	ZDB-GENE-020123-1	ENSDARG00000036542	zko920a	-1bp,+6bp	Y	Y	no obvious defect
920	pknox1.2	ZDB-GENE-020123-1	ENSDARG00000036542	zko920b	-3bp,+1bp	Y	Y	no obvious defect
921	si:dkey-22n8.3	ZDB-GENE-110914-188	ENSDARG00000089853	zko921a	+2bp	Y	Y	no obvious defect
921	si:dkey-22n8.3	ZDB-GENE-110914-188	ENSDARG00000089853	zko921b	-5bp	Y		n.a.
922	itsn1	ZDB-GENE-030616-226	ENSDARG00000000086	zko922a	-16bp	Y		n.a.
923	cryzl1	ZDB-GENE-040718-378	ENSDARG00000026902	zko923a	+1bp	Y	Y	no obvious defect
923	cryzl1	ZDB-GENE-040718-378	ENSDARG00000026902	zko923b	-2bp	Y	Y	no obvious defect
925	mhc1zea	ZDB-GENE-070705-176	ENSDARG00000001470	zko925a	-5bp	Y	Y	no obvious defect
925	mhc1zea	ZDB-GENE-070705-176	ENSDARG00000001470	zko925b	+1bp	Y	Y	no obvious defect
928	mhc1zba	ZDB-GENE-040426-2149	ENSDARG00000036588	zko928a	-10bp	Y	Y	no obvious defect
929	cbr1	ZDB-GENE-030902-2	ENSDARG00000036587	zko929a	-7bp	Y	Y	no obvious defect
929	cbr1	ZDB-GENE-030902-2	ENSDARG00000036587	zko929b	-6bp,+19bp	Y		n.a.
931	bcl9	ZDB-GENE-090313-135	ENSDARG00000036687	zko931a	-5bp,+1bp	Y		n.a.
931	bcl9	ZDB-GENE-090313-135	ENSDARG00000036687	zko931b	-5bp	Y		n.a.
933	gja8b	ZDB-GENE-010607-3	ENSDARG00000015076	zko933a	+4bp	Y	Y	no obvious defect
935	lrrc58a	ZDB-GENE-090312-76	ENSDARG00000076773	zko935a	-2bp	Y		n.a.
935	lrrc58a	ZDB-GENE-090312-76	ENSDARG00000076773	zko935b	-5bp,+6bp	Y		n.a.
936	stn1	ZDB-GENE-040426-1390	ENSDARG00000007734	zko936a	-1bp	Y		hydrocephaly in hindbrain
936	stn1	ZDB-GENE-040426-1390	ENSDARG00000007734	zko936b	-2bp,+9bp	Y		hydrocephaly in hindbrain
947	msx1b	ZDB-GENE-980526-26	ENSDARG00000008886	zko947a	-7bp	Y		n.a.
947	msx1b	ZDB-GENE-980526-26	ENSDARG00000008886	zko947b	-7bp	Y		n.a.
961	slkb	ZDB-GENE-030131-1684	ENSDARG00000012574	zko961a	-5bp	Y	Y	no obvious defect
961	slkb	ZDB-GENE-030131-1684	ENSDARG00000012574	zko961b	-1bp	Y	Y	no obvious defect
968	sgms2a	ZDB-GENE-070730-2	ENSDARG00000052520	zko968a	-13bp			n.a.
969	gstcd	ZDB-GENE-050320-41	ENSDARG00000036494	zko969a	-2bp	Y	Y	no obvious defect
969	gstcd	ZDB-GENE-050320-41	ENSDARG00000036494	zko969b	-4bp			n.a.
970	npnta	ZDB-GENE-090312-201	ENSDARG00000018721	zko970a	-10bp	Y	Y	no obvious defect
970	npnta	ZDB-GENE-090312-201	ENSDARG00000018721	zko970b	+5bp	Y	Y	no obvious defect
972	tbck	ZDB-GENE-070112-1062	ENSDARG00000013667	zko972a	-8bp	Y	Y	no obvious defect
972	tbck	ZDB-GENE-070112-1062	ENSDARG00000013667	zko972b	+10bp	Y	Y	no obvious defect
974	dkk2	ZDB-GENE-080204-14	ENSDARG00000076420	zko974a	-1bp	Y	Y	no obvious defect
974	dkk2	ZDB-GENE-080204-14	ENSDARG00000076420	zko974b	-19bp	Y		n.a.
977	pkd2	ZDB-GENE-040827-4	ENSDARG00000014098	zko977a	-5bp	Y	Y	no obvious defect
977	pkd2	ZDB-GENE-040827-4	ENSDARG00000014098	zko977b	-7bp,+3bp	Y	Y	no obvious defect
979	ppm1k	ZDB-GENE-050306-8	ENSDARG00000010655	zko979a	+1bp	Y	Y	no obvious defect
979	ppm1k	ZDB-GENE-050306-8	ENSDARG00000010655	zko979b	-3bp	Y		n.a.
980	si:ch73-190m4.1	ZDB-GENE-090311-56	ENSDARG00000075785	zko980a	-2bp,+4bp	Y	Y	no obvious defect
981	herc3	ZDB-GENE-090313-139	ENSDARG00000075887	zko981a	+4bp	Y	Y	no obvious defect
982	fam13a	ZDB-GENE-050208-102	ENSDARG00000075564	zko982a	-10bp	Y	Y	no obvious defect
982	fam13a	ZDB-GENE-050208-102	ENSDARG00000075564	zko982b	-10bp	Y	Y	no obvious defect
983	zgc:154142	ZDB-GENE-070615-2	ENSDARG00000030893	zko983a	+27bp	Y		n.a.
985	otx2a	ZDB-GENE-980526-27	ENSDARG00000030703	zko985a	-4bp	Y	Y	no obvious defect
985	otx2a	ZDB-GENE-980526-27	ENSDARG00000030703	zko985b	-20bp	Y	Y	no obvious defect
986	mdh1aa	ZDB-GENE-040204-1	ENSDARG00000017772	zko986a	-11bp	Y	Y	no obvious defect
986	mdh1aa	ZDB-GENE-040204-1	ENSDARG00000017772	zko986b	-4bp,+10bp	Y		n.a.
987	ugp2a	ZDB-GENE-090311-46	ENSDARG00000005578	zko987a	+14bp	Y	Y	no obvious defect
987	ugp2a	ZDB-GENE-090311-46	ENSDARG00000005578	zko987b	-5bp	Y	Y	no obvious defect
988	spast	ZDB-GENE-040426-2331	ENSDARG00000024933	zko988a	-17bp	Y	Y	no obvious defect
988	spast	ZDB-GENE-040426-2331	ENSDARG00000024933	zko988b	-3bp,+1bp	Y	Y	no obvious defect
989	dpy30	ZDB-GENE-040718-136	ENSDARG00000004427	zko989a	-5bp	Y	Y	no obvious defect
989	dpy30	ZDB-GENE-040718-136	ENSDARG00000004427	zko989b	-17bp	Y	Y	no obvious defect
991	srd5a2a	ZDB-GENE-050417-199	ENSDARG00000043587	zko991a	+8bp	Y	Y	no obvious defect
992	jag1a	ZDB-GENE-011128-2	ENSDARG00000030289	zko992a	-5bp	Y	Y	no obvious defect
992	jag1a	ZDB-GENE-011128-2	ENSDARG00000030289	zko992b	-2bp	Y	Y	no obvious defect
993	btbd3a	ZDB-GENE-090312-7	ENSDARG00000005544	zko993a	-7bp,+12bp	Y	Y	no obvious defect
994	esf1	ZDB-GENE-030131-4917	ENSDARG00000008740	zko994a	-10bp	Y		curved body, lethal
994	esf1	ZDB-GENE-030131-4917	ENSDARG00000008740	zko994b	-2bp	Y		curved body, lethal
995	ndufaf5	ZDB-GENE-070410-110	ENSDARG00000061629	zko995a	-2bp	Y	Y	no obvious defect
995	ndufaf5	ZDB-GENE-070410-110	ENSDARG00000061629	zko995b	-4bp	Y	Y	no obvious defect
996	kif16ba	ZDB-GENE-090313-233	ENSDARG00000074158	zko996a	-35bp	Y	Y	no obvious defect
996	kif16ba	ZDB-GENE-090313-233	ENSDARG00000074158	zko996b	+1bp	Y	Y	no obvious defect
997	mast1a	ZDB-GENE-121214-221	ENSDARG00000027497	zko997a	-13bp	Y	Y	no obvious defect
998	atg4da	ZDB-GENE-041111-102	ENSDARG00000043548	zko998a	+4bp	Y		n.a.
998	atg4da	ZDB-GENE-041111-102	ENSDARG00000043548	zko998b	-10bp	Y		n.a.
999	actr2a	ZDB-GENE-040426-2894	ENSDARG00000052438	zko999a	-5bp	Y	Y	no obvious defect
1000	spred2a	ZDB-GENE-110830-2	ENSDARG00000052435	zko1000a	-8bp,+91bp	Y	Y	no obvious defect
1000	spred2a	ZDB-GENE-110830-2	ENSDARG00000052435	zko1000b	-5bp			n.a.
1001	meis1a	ZDB-GENE-020122-3	ENSDARG00000002937	zko1001a	-4bp	Y	Y	no obvious defect
1001	meis1a	ZDB-GENE-020122-3	ENSDARG00000002937	zko1001b	-28bp	Y	Y	no obvious defect
1002	etaa1	ZDB-GENE-080204-12	ENSDARG00000074915	zko1002a	-4bp	Y		n.a.
1002	etaa1	ZDB-GENE-080204-12	ENSDARG00000074915	zko1002b	-22bp	Y	Y	no obvious defect
1003	ppp3r1b	ZDB-GENE-040912-18	ENSDARG00000069360	zko1003a	-2bp,+9bp			n.a.
1003	ppp3r1b	ZDB-GENE-040912-18	ENSDARG00000069360	zko1003b	-9bp	Y		n.a.
1004	cnrip1a	ZDB-GENE-040801-126	ENSDARG00000091683	zko1004a	-10bp	Y	Y	no obvious defect
1004	cnrip1a	ZDB-GENE-040801-126	ENSDARG00000091683	zko1004b	-4bp	Y	Y	no obvious defect
1005	si:dkey-202b17.4	ZDB-GENE-121214-308	ENSDARG00000086184	zko1005a	-7bp	Y	Y	no obvious defect
1005	si:dkey-202b17.4	ZDB-GENE-121214-308	ENSDARG00000086184	zko1005b	-11bp	Y	Y	no obvious defect
1006			ENSDARG00000086579	zko1006a	-17bp	Y	Y	no obvious defect
1006			ENSDARG00000086579	zko1006b	-3bp,+4bp	Y	Y	no obvious defect
1007	prokr1a	ZDB-GENE-110411-180	ENSDARG00000074182	zko1007a	-20bp	Y	Y	no obvious defect
1007	prokr1a	ZDB-GENE-110411-180	ENSDARG00000074182	zko1007b	-6bp,+2bp	Y	Y	no obvious defect
1009	snrpb2	ZDB-GENE-060616-2	ENSDARG00000039424	zko1009a	-11bp,+20bp	Y	Y	no obvious defect
1010	rnaseh2a	ZDB-GENE-040426-976	ENSDARG00000018891	zko1010a	-7bp	Y	Y	no obvious defect
1012	junba	ZDB-GENE-040426-2172	ENSDARG00000074378	zko1012a	-2bp	Y	Y	no obvious defect
1012	junba	ZDB-GENE-040426-2172	ENSDARG00000074378	zko1012b	-2bp,+1bp	Y	Y	no obvious defect
1015	dand5	ZDB-GENE-040421-2	ENSDARG00000036471	zko1015a	-9bp	Y		n.a.
1015	dand5	ZDB-GENE-040421-2	ENSDARG00000036471	zko1015b	-5bp	Y		n.a.
1017	nfixa	ZDB-GENE-080722-15	ENSDARG00000043226	zko1017a	-2bp	Y	Y	no obvious defect
1017	nfixa	ZDB-GENE-080722-15	ENSDARG00000043226	zko1017b	-27bp	Y	Y	no obvious defect
1018	rad23aa	ZDB-GENE-040808-59	ENSDARG00000020001	zko1018a	-9bp	Y		n.a.
1018	rad23aa	ZDB-GENE-040808-59	ENSDARG00000020001	zko1018b	-11bp	Y		n.a.
1019	rnf11a	ZDB-GENE-040426-1277	ENSDARG00000010442	zko1019a	-5bp	Y	Y	no obvious defect
1019	rnf11a	ZDB-GENE-040426-1277	ENSDARG00000010442	zko1019b	-6bp,+10bp	Y	Y	no obvious defect
1020	get3	ZDB-GENE-040625-120	ENSDARG00000018190	zko1020a	-13bp			n.a.
1020	get3	ZDB-GENE-040625-120	ENSDARG00000018190	zko1020b	-4bp			n.a.
1021	best2	ZDB-GENE-090312-127	ENSDARG00000079163	zko1021a	-29bp,+42bp	Y	Y	no obvious defect
1021	best2	ZDB-GENE-090312-127	ENSDARG00000079163	zko1021b	-5bp	Y		n.a.
1022	rab3da	ZDB-GENE-080722-14	ENSDARG00000018107	zko1022a	-31bp,+15bp	Y		n.a.
1022	rab3da	ZDB-GENE-080722-14	ENSDARG00000018107	zko1022b	-11bp,+15bp	Y	Y	no obvious defect
1024	cnn1a	ZDB-GENE-090312-141	ENSDARG00000017193	zko1024a	-2bp	Y		n.a.
1024	cnn1a	ZDB-GENE-090312-141	ENSDARG00000017193	zko1024b	-6bp	Y		n.a.
1025	si:dkey-121b10.7	ZDB-GENE-090312-176	ENSDARG00000059948	zko1025a	-2bp	Y	Y	no obvious defect
1025	si:dkey-121b10.7	ZDB-GENE-090312-176	ENSDARG00000059948	zko1025b	-4bp,+7bp	Y		n.a.
1028	si:ch211-217k17.9	ZDB-GENE-061207-21	ENSDARG00000093494	zko1028a	-4bp,+9bp	Y	Y	no obvious defect
1028	si:ch211-217k17.9	ZDB-GENE-061207-21	ENSDARG00000093494	zko1028b	-17bp	Y	Y	no obvious defect
1029	zgc:194101	ZDB-GENE-080723-68	ENSDARG00000076828	zko1029b	-22bp	Y	Y	no obvious defect
1030	si:ch211-217k17.12	ZDB-GENE-061207-20	ENSDARG00000088234	zko1030a	-3bp	Y	Y	no obvious defect
1030	si:ch211-217k17.12	ZDB-GENE-061207-20	ENSDARG00000088234	zko1030b	-3bp			n.a.
1033	si:ch211-217k17.7	ZDB-GENE-061009-11	ENSDARG00000059908	zko1033a	-4bp,+3bp	Y	Y	no obvious defect
1035	cldnd1b	ZDB-GENE-040808-4	ENSDARG00000052386	zko1035b	-13bp,+9bp			n.a.
1037	acy3.1	ZDB-GENE-040718-345	ENSDARG00000093003	zko1037a	-5bp	Y	Y	no obvious defect
1039	tacr3l	ZDB-GENE-061207-19	ENSDARG00000003054	zko1039a	-20bp	Y	Y	no obvious defect
1039	tacr3l	ZDB-GENE-061207-19	ENSDARG00000003054	zko1039b	-6bp,+2bp	Y	Y	no obvious defect
1040	abca1a	ZDB-GENE-031006-12	ENSDARG00000074635	zko1040a	+2bp	Y	Y	no obvious defect
1040	abca1a	ZDB-GENE-031006-12	ENSDARG00000074635	zko1040b	-12bp	Y		n.a.
1041	slc44a1a	ZDB-GENE-050417-204	ENSDARG00000015946	zko1041a	-10bp,+6bp	Y	Y	no obvious defect
1041	slc44a1a	ZDB-GENE-050417-204	ENSDARG00000015946	zko1041b	-6bp,+4bp	Y	Y	no obvious defect
1042	aptx	ZDB-GENE-040628-2	ENSDARG00000027143	zko1042a	-1bp			n.a.
1042	aptx	ZDB-GENE-040628-2	ENSDARG00000027143	zko1042b	-1bp			n.a.
1043	osbp	ZDB-GENE-090312-18	ENSDARG00000004634	zko1043a	-5bp	Y	Y	no obvious defect
1044			ENSDARG00000093712	zko1044b	-57bp,+54bp	Y	Y	no obvious defect
1045			ENSDARG00000088918	zko1045a	-27bp	Y	Y	no obvious defect
1045			ENSDARG00000088918	zko1045b	-20bp	Y		n.a.
1047	wu:fc75a09	ZDB-GENE-030131-4139	ENSDARG00000089342	zko1047a	-2bp	Y	Y	no obvious defect
1047	wu:fc75a09	ZDB-GENE-030131-4139	ENSDARG00000089342	zko1047b	-14bp	Y	Y	no obvious defect
1048	patl1	ZDB-GENE-070209-83	ENSDARG00000017423	zko1048a	-2bp	Y		n.a.
1048	patl1	ZDB-GENE-070209-83	ENSDARG00000017423	zko1048b	-6bp	Y		n.a.
1049	smarca5	ZDB-GENE-021125-1	ENSDARG00000052348	zko1049a	-13bp	Y	Y	decreased eye size, lethal at 10 dpf
1049	smarca5	ZDB-GENE-021125-1	ENSDARG00000052348	zko1049b	-10bp	Y	Y	decreased eye size, lethal at 10 dpf
1051	il15	ZDB-GENE-060213-2	ENSDARG00000052361	zko1051a	-45bp, +28bp	Y		n.a.
1053	rnf150a	ZDB-GENE-060213-1	ENSDARG00000024827	zko1053a	-7bp	Y	Y	no obvious defect
1053	rnf150a	ZDB-GENE-060213-1	ENSDARG00000024827	zko1053b	-3bp,+45bp			n.a.
1054	tbc1d9	ZDB-GENE-060810-33	ENSDARG00000059900	zko1054a	-10bp,+4bp	Y	Y	no obvious defect
1054	tbc1d9	ZDB-GENE-060810-33	ENSDARG00000059900	zko1054b	+4bp	Y	Y	no obvious defect
1057	elmod2	ZDB-GENE-060824-2	ENSDARG00000052370	zko1057a	-7bp	Y	Y	no obvious defect
1057	elmod2	ZDB-GENE-060824-2	ENSDARG00000052370	zko1057b	-8bp	Y	Y	no obvious defect
1058	zgc:66455	ZDB-GENE-040426-1642	ENSDARG00000052375	zko1058a	+1bp	Y	Y	no obvious defect
1058	zgc:66455	ZDB-GENE-040426-1642	ENSDARG00000052375	zko1058b	-2bp			n.a.
1059	b3gnt2a	ZDB-GENE-090312-192	ENSDARG00000052376	zko1059a	-8bp,+3bp	Y		n.a.
1059	b3gnt2a	ZDB-GENE-090312-192	ENSDARG00000052376	zko1059b	-3bp	Y		n.a.
1061	si:ch211-213b8.4	ZDB-GENE-090313-82	ENSDARG00000095360	zko1061a	-4bp	Y	Y	no obvious defect
1061	si:ch211-213b8.4	ZDB-GENE-090313-82	ENSDARG00000095360	zko1061b	-1bp,+25bp			n.a.
1062			ENSDARG00000079226	zko1062a	-7bp	Y		n.a.
1062			ENSDARG00000079226	zko1062b	-7bp			n.a.
1063	usp34	ZDB-GENE-100210-6	ENSDARG00000037734	zko1063a	-9bp	Y		n.a.
1063	usp34	ZDB-GENE-100210-6	ENSDARG00000037734	zko1063b	+8bp	Y	Y	no obvious defect
1064	xpo1a	ZDB-GENE-050309-201	ENSDARG00000078041	zko1064a	-7bp	Y	Y	no obvious defect
1064	xpo1a	ZDB-GENE-050309-201	ENSDARG00000078041	zko1064b	-17bp, +2bp			n.a.
1065	fam161a	ZDB-GENE-110310-1	ENSDARG00000089742	zko1065a	-11bp	Y	Y	no obvious defect
1065	fam161a	ZDB-GENE-110310-1	ENSDARG00000089742	zko1065b	-3bp	Y		n.a.
1066	cct4	ZDB-GENE-040426-1421	ENSDARG00000013475	zko1066a	-9bp			n.a.
1066	cct4	ZDB-GENE-040426-1421	ENSDARG00000013475	zko1066b	-13bp			n.a.
1068	akt3b	ZDB-GENE-110309-3	ENSDARG00000087205	zko1068a	-1bp, +3bp	Y	Y	no obvious defect
1069			ENSDARG00000088304	zko1069a	-24bp	Y		n.a.
1069			ENSDARG00000088304	zko1069b	-48bp	Y	Y	no obvious defect
1071	ltv1	ZDB-GENE-040712-1	ENSDARG00000008490	zko1071a	-14bp	Y	Y	no obvious defect
1071	ltv1	ZDB-GENE-040712-1	ENSDARG00000008490	zko1071b	-9bp,+2bp	Y	Y	no obvious defect
1072	capn9	ZDB-GENE-010724-2	ENSDARG00000012341	zko1072a	-28bp	Y	Y	no obvious defect
1072	capn9	ZDB-GENE-010724-2	ENSDARG00000012341	zko1072b	-5bp	Y	Y	no obvious defect
1074	nup133	ZDB-GENE-040426-2941	ENSDARG00000010078	zko1074a	-10bp	Y	Y	no obvious defect
1074	nup133	ZDB-GENE-040426-2941	ENSDARG00000010078	zko1074b	-15bp,+133bp	Y	Y	no obvious defect
1075	acta1a	ZDB-GENE-050417-267	ENSDARG00000036371	zko1075a	-24bp	Y		n.a.
1075	acta1a	ZDB-GENE-050417-267	ENSDARG00000036371	zko1075b	-3bp,+20bp	Y	Y	no obvious defect
1077	si:ch211-133l11.10	ZDB-GENE-141219-14	ENSDARG00000005626	zko1077a	-11bp	Y	Y	no obvious defect
1077	si:ch211-133l11.10	ZDB-GENE-141219-14	ENSDARG00000005626	zko1077b	-13bp			n.a.
1077	si:ch211-133l11.10	ZDB-GENE-141219-14	ENSDARG00000005626	zko1077c		Y	Y	no obvious defect
1078	dla	ZDB-GENE-980526-29	ENSDARG00000010791	zko1078a	-14bp,+2bp	Y	Y	no obvious defect
1078	dla	ZDB-GENE-980526-29	ENSDARG00000010791	zko1078b	+1bp	Y	Y	no obvious defect
1079	triobpa	ZDB-GENE-110411-40	ENSDARG00000075870	zko1079a	-12bp			n.a.
1079	triobpa	ZDB-GENE-110411-40	ENSDARG00000075870	zko1079b	+8bp	Y	Y	no obvious defect
1080	dcaf15	ZDB-GENE-030131-2374	ENSDARG00000077790	zko1080a	+7bp	Y	Y	no obvious defect
1081	rfx1b	ZDB-GENE-041008-101	ENSDARG00000075904	zko1081b	-5bp,+4bp	Y	Y	no obvious defect
1085			ENSDARG00000042887	zko1085a	-11bp	Y	Y	no obvious defect
1085			ENSDARG00000042887	zko1085b	-14bp	Y	Y	no obvious defect
1086	tsc2	ZDB-GENE-030131-2702	ENSDARG00000086415	zko1086a	-2bp,+6bp	Y	Y	no obvious defect
1086	tsc2	ZDB-GENE-030131-2702	ENSDARG00000086415	zko1086b	-7bp	Y	Y	no obvious defect
1087	pkd1a	ZDB-GENE-100707-1	ENSDARG00000030417	zko1087a	-14bp	Y		n.a.
1087	pkd1a	ZDB-GENE-100707-1	ENSDARG00000030417	zko1087b	-1bp	Y	Y	no obvious defect
1088			ENSDARG00000088096	zko1088a	-1bp			n.a.
1088			ENSDARG00000088096	zko1088b	-2bp,+2bp			n.a.
1089	si:ch211-202h22.10	ZDB-GENE-110914-121	ENSDARG00000087290	zko1089a	-2bp	Y	Y	no obvious defect
1089	si:ch211-202h22.10	ZDB-GENE-110914-121	ENSDARG00000087290	zko1089b	-4bp			n.a.
1090	tekt4	ZDB-GENE-070410-98	ENSDARG00000028899	zko1090a	-10bp	Y	Y	no obvious defect
1090	tekt4	ZDB-GENE-070410-98	ENSDARG00000028899	zko1090b	-15bp,+4bp			n.a.
1091	si:ch211-202h22.9	ZDB-GENE-030131-1143	ENSDARG00000079980	zko1091a	+2bp	Y	Y	no obvious defect
1091	si:ch211-202h22.9	ZDB-GENE-030131-1143	ENSDARG00000079980	zko1091b	-2bp			n.a.
1092	si:ch211-202h22.8	ZDB-GENE-090313-78	ENSDARG00000078138	zko1092a	-1bp,+9bp	Y		n.a.
1093	si:ch211-202h22.7	ZDB-GENE-090313-77	ENSDARG00000073912	zko1093a	-4bp	Y	Y	no obvious defect
1098	cdc25d	ZDB-GENE-090313-74	ENSDARG00000075599	zko1098a	-7bp	Y	Y	no obvious defect
1098	cdc25d	ZDB-GENE-090313-74	ENSDARG00000075599	zko1098b	-4bp			n.a.
1099	pi4k2a	ZDB-GENE-040426-2675	ENSDARG00000033666	zko1099a	-5bp			non-transparent embryo
1099	pi4k2a	ZDB-GENE-040426-2675	ENSDARG00000033666	zko1099b	-10bp			n.a.
1103	si:ch211-196h16.5	ZDB-GENE-081029-8	ENSDARG00000069264	zko1103a	-11bp	Y		n.a.
1103	si:ch211-196h16.5	ZDB-GENE-081029-8	ENSDARG00000069264	zko1103b	-4bp,+3bp	Y		n.a.
1107	r3hcc1l	ZDB-GENE-030131-4156	ENSDARG00000089243	zko1107a	-7bp,+2bp	Y	Y	no obvious defect
1108	khsrp	ZDB-GENE-030131-4357	ENSDARG00000026489	zko1108a	-20bp	Y	Y	no obvious defect
1109	slc25a23a	ZDB-GENE-121214-154	ENSDARG00000005690	zko1109a	-8bp	Y	Y	no obvious defect
1110	si:ch211-196h16.12	ZDB-GENE-121214-351	ENSDARG00000028276	zko1110a	-7bp	Y	Y	no obvious defect
1111	zgc:136864	ZDB-GENE-060331-129	ENSDARG00000059816	zko1111a	+2bp	Y	Y	no obvious defect
1112	vps54	ZDB-GENE-081022-176	ENSDARG00000002980	zko1112a	-23bp	Y	Y	no obvious defect
1112	vps54	ZDB-GENE-081022-176	ENSDARG00000002980	zko1112b	-2bp,+15bp			n.a.
1114	lgalsla	ZDB-GENE-060616-24	ENSDARG00000059060	zko1114a	-5bp,+4bp	Y	Y	no obvious defect
1114	lgalsla	ZDB-GENE-060616-24	ENSDARG00000059060	zko1114b	-20bp	Y	Y	no obvious defect
1115	aftpha	ZDB-GENE-030131-1437	ENSDARG00000069249	zko1115a	-16bp	Y	Y	no obvious defect
1116	sertad2a	ZDB-GENE-050309-236	ENSDARG00000093412	zko1116a	-4bp	Y	Y	no obvious defect
1116	sertad2a	ZDB-GENE-050309-236	ENSDARG00000093412	zko1116b	-10bp	Y		n.a.
1117	rab1aa	ZDB-GENE-090312-110	ENSDARG00000052263	zko1117a	-2bp			n.a.
1118	mb	ZDB-GENE-040426-1430	ENSDARG00000031952	zko1118a	-1bp	Y		n.a.
1118	mb	ZDB-GENE-040426-1430	ENSDARG00000031952	zko1118b	-7bp,+6bp	Y		n.a.
1119	pane1	ZDB-GENE-040611-4	ENSDARG00000024681	zko1119a	-4bp	Y	Y	no obvious defect
1119	pane1	ZDB-GENE-040611-4	ENSDARG00000024681	zko1119b	-5bp	Y		n.a.
1120	zgc:158803	ZDB-GENE-070424-15	ENSDARG00000019765	zko1120a	-2bp,+3bp			n.a.
1120	zgc:158803	ZDB-GENE-070424-15	ENSDARG00000019765	zko1120b	-16bp	Y		n.a.
1121	mri1	ZDB-GENE-080204-109	ENSDARG00000075754	zko1121a	-7bp	Y	Y	no obvious defect
1121	mri1	ZDB-GENE-080204-109	ENSDARG00000075754	zko1121b	-40bp	Y	Y	no obvious defect
1122	cc2d1a	ZDB-GENE-110908-1	ENSDARG00000036281	zko1122a	-16bp			n.a.
1122	cc2d1a	ZDB-GENE-110908-1	ENSDARG00000036281	zko1122b	-1bp	Y		n.a.
1124	si:ch211-286b5.4	ZDB-GENE-121214-140	ENSDARG00000089765	zko1124a	+1bp	Y	Y	no obvious defect
1126			ENSDARG00000088732	zko1126a	-2bp			n.a.
1127	si:ch211-286b5.9	ZDB-GENE-121214-63	ENSDARG00000086166	zko1127a	-41bp	Y	Y	no obvious defect
1127	si:ch211-286b5.9	ZDB-GENE-121214-63	ENSDARG00000086166	zko1127b	-2bp	Y		n.a.
1130			ENSDARG00000089993	zko1130a	-8bp	Y	Y	no obvious defect
1130			ENSDARG00000089993	zko1130b	+2bp	Y		n.a.
1131	umod	ZDB-GENE-121214-192	ENSDARG00000086117	zko1131a	-3bp,+2bp	Y	Y	no obvious defect
1131	umod	ZDB-GENE-121214-192	ENSDARG00000086117	zko1131b	+5bp	Y	Y	no obvious defect
1133	adgre8	ZDB-GENE-121214-35	ENSDARG00000079050	zko1133a	-1bp,+15bp	Y	Y	no obvious defect
1133	adgre8	ZDB-GENE-121214-35	ENSDARG00000079050	zko1133b	-1bp	Y	Y	no obvious defect
1134	adgre6	ZDB-GENE-090313-150	ENSDARG00000095494	zko1134a	-8bp	Y	Y	no obvious defect
1134	adgre6	ZDB-GENE-090313-150	ENSDARG00000095494	zko1134b	-1bp	Y	Y	no obvious defect
1136	adgre10	ZDB-GENE-090313-152	ENSDARG00000075855	zko1136a	-2bp,+1bp	Y	Y	no obvious defect
1136	adgre10	ZDB-GENE-090313-152	ENSDARG00000075855	zko1136b	-7bp,+3bp	Y	Y	no obvious defect
1137	dnajb1b	ZDB-GENE-030131-5455	ENSDARG00000041394	zko1137a	-7bp	Y	Y	decreased eye size
1137	dnajb1b	ZDB-GENE-030131-5455	ENSDARG00000041394	zko1137b	-8bp	Y	Y	decreased eye size
1138	tecrb	ZDB-GENE-030131-5154	ENSDARG00000025904	zko1138a	-3bp,+17bp	Y	Y	no obvious defect
1138	tecrb	ZDB-GENE-030131-5154	ENSDARG00000025904	zko1138b	-16bp,+39bp	Y	Y	no obvious defect
1139	ndufb7	ZDB-GENE-040426-1886	ENSDARG00000033789	zko1139a	-5bp	Y	Y	no obvious defect
1141	samd1b	ZDB-GENE-090313-2	ENSDARG00000079062	zko1141a	-7bp	Y	Y	no obvious defect
1141	samd1b	ZDB-GENE-090313-2	ENSDARG00000079062	zko1141b	-11bp	Y	Y	no obvious defect
1144	si:ch73-343l4.3	ZDB-GENE-090313-155	ENSDARG00000092502	zko1144a	-2bp	Y	Y	no obvious defect
1147	si:ch73-343l4.5	ZDB-GENE-090313-157	ENSDARG00000076778	zko1147a	-8bp	Y	Y	no obvious defect
1149	asf1bb	ZDB-GENE-040426-2594	ENSDARG00000043713	zko1149a	-8bp	Y	Y	no obvious defect
1149	asf1bb	ZDB-GENE-040426-2594	ENSDARG00000043713	zko1149b	-4bp	Y	Y	no obvious defect
1155			ENSDARG00000086938	zko1155a	-7bp	Y	Y	no obvious defect
1155			ENSDARG00000086938	zko1155b	-1bp,+8bp	Y	Y	no obvious defect
1156			ENSDARG00000090176	zko1156a	-5bp	Y	Y	no obvious defect
1156			ENSDARG00000090176	zko1156b	-8bp	Y	Y	no obvious defect
1157	c3a.5	ZDB-GENE-090311-30	ENSDARG00000053462	zko1157a	-3bp,+7bp	Y	Y	no obvious defect
1157	c3a.5	ZDB-GENE-090311-30	ENSDARG00000053462	zko1157b	-4bp,+10bp	Y		n.a.
1158	c3a.1	ZDB-GENE-990415-35	ENSDARG00000012694	zko1158a	-1bp	Y	Y	no obvious defect
1160	si:dkey-76b14.2	ZDB-GENE-090313-329	ENSDARG00000078503	zko1160a	+4bp	Y	Y	no obvious defect
1160	si:dkey-76b14.2	ZDB-GENE-090313-329	ENSDARG00000078503	zko1160b	-8bp	Y	Y	no obvious defect
1161	zgc:65894	ZDB-GENE-030131-7741	ENSDARG00000016301	zko1161a	-22bp,+2bp	Y	Y	no obvious defect
1161	zgc:65894	ZDB-GENE-030131-7741	ENSDARG00000016301	zko1161b	-7bp,+30bp	Y	Y	no obvious defect
1162			ENSDARG00000081157	zko1162a	-760bp	Y	Y	no obvious defect
1163	c3a.2	ZDB-GENE-990415-36	ENSDARG00000087359	zko1163a	-15bp	Y	Y	no obvious defect
1164	c3a.3	ZDB-GENE-990415-37	ENSDARG00000052207	zko1164a	-3bp,+7bp	Y	Y	no obvious defect
1166			ENSDARG00000080893	zko1166a	-668bp			n.a.
1167			ENSDARG00000069222	zko1167a	-2bp,+7bp	Y	Y	no obvious defect
1169			ENSDARG00000040928	zko1169a	-50bp,+7bp	Y	Y	no obvious defect
1169			ENSDARG00000040928	zko1169b	-33bp,+8bp	Y	Y	no obvious defect
1170			ENSDARG00000063108	zko1170a	-3bp	Y	Y	no obvious defect
1171			ENSDARG00000067957	zko1171a	-4bp			n.a.
1171			ENSDARG00000067957	zko1171b	-16bp	Y	Y	no obvious defect
1172	zgc:171452	ZDB-GENE-071004-84	ENSDARG00000074069	zko1172a	-24bp,+41bp	Y	Y	no obvious defect
1173			ENSDARG00000088906	zko1173a	-16bp	Y	Y	no obvious defect
1173			ENSDARG00000088906	zko1173b	-8bp	Y	Y	no obvious defect
1175			ENSDARG00000059786	zko1175a	+4bp	Y	Y	no obvious defect
1175			ENSDARG00000059786	zko1175b	-4bp,+12bp	Y	Y	no obvious defect
1192	metrnlb	ZDB-GENE-121214-223	ENSDARG00000007289	zko1192a	-1bp	Y	Y	no obvious defect
1194	epn3b	ZDB-GENE-121214-173	ENSDARG00000004633	zko1194a	-7bp	Y	Y	black head and smaller body, lethal at 1 dpf
1270	slc27a1b	ZDB-GENE-061013-672	ENSDARG00000038352	zko1270a	-3bp,+1bp	Y	Y	no obvious defect
