# Supplementary material for: Systematic genome editing of the genes on zebrafish Chromosome 1 by CRISPR/Cas9
Source: Genome Res. 2020 Jan;30(1):118–26. doi: 10.1101/gr.248559.119 (PMC6961580; doi:10.1101/gr.248559.119)
Supplement: Supplemental Material [file supp_gr.248559.119_Supplemental_Table_S3_R3.xlsx]

## Sheet: Sheet6
Supplemental Table 3. Information of mutant alleles preserved by CZRC
genomic feature	genomic feature ZFIN ID	affected gene symbol	affected gene ZFIN ID	gene ensembl ID	mutation type	target	genotyping file
zko1a	ZDB-ALT-171115-157	f7l	ZDB-GENE-070424-102	ENSDARG00000076045	indel	GGGGACGGTGAAGATCTCTC	http://www.zfish.cn/upload/file/ZKOPDF/ZKO1.pdf
zko2a	ZDB-ALT-171115-263	f7	ZDB-GENE-010814-1	ENSDARG00000034862	deletion	GGAGCTGAAGACGGGGAATC	http://www.zfish.cn/upload/file/ZKOPDF/ZKO2.pdf
zko6a	ZDB-ALT-171115-491	pcid2	ZDB-GENE-041114-79	ENSDARG00000013802	deletion	GGTGTACTCGTCCTTCAGGT	http://www.zfish.cn/upload/file/ZKOPDF/ZKO6.pdf
zko9a	ZDB-ALT-171115-654	dcun1d2b	ZDB-GENE-040625-171	ENSDARG00000041592	deletion	GGATGAGAATAAGATCGGTG	http://www.zfish.cn/upload/file/ZKOPDF/ZKO9.pdf
zko10a	ZDB-ALT-171115-84	tmco3	ZDB-GENE-071030-1	ENSDARG00000075108	deletion	GGCAGAGAAACACCAGCAGG	http://www.zfish.cn/upload/file/ZKOPDF/ZKO10.pdf
zko10b	ZDB-ALT-171115-85	tmco3	ZDB-GENE-071030-1	ENSDARG00000075108	deletion	GGCAGAGAAACACCAGCAGG	http://www.zfish.cn/upload/file/ZKOPDF/ZKO10.pdf
zko12a	ZDB-ALT-171115-132	grk1a	ZDB-GENE-050823-1	ENSDARG00000058803	deletion	GGCGGAGATGTAGGCAGAGT	http://www.zfish.cn/upload/file/ZKOPDF/ZKO12.pdf
zko13a	ZDB-ALT-171115-133	cenpe	ZDB-GENE-060929-860	ENSDARG00000063385	deletion	GGCATCTGAGAGCTCGGAGC	http://www.zfish.cn/upload/file/ZKOPDF/ZKO13.pdf
zko14a	ZDB-ALT-171115-134	gas6	ZDB-GENE-030131-7773	ENSDARG00000007804	deletion	GGTCATTAAGATTGACAGGG	http://www.zfish.cn/upload/file/ZKOPDF/ZKO14.pdf
zko14b	ZDB-ALT-171115-135	gas6	ZDB-GENE-030131-7773	ENSDARG00000007804	deletion	GGTCATTAAGATTGACAGGG	http://www.zfish.cn/upload/file/ZKOPDF/ZKO14.pdf
zko16b	ZDB-ALT-171115-139	rasa3	ZDB-GENE-090313-21	ENSDARG00000063371	insertion	GGAGAATCTGGACACAAACA	http://www.zfish.cn/upload/file/ZKOPDF/ZKO16.pdf
zko17a	ZDB-ALT-171115-146	tpp2	ZDB-GENE-121214-290	ENSDARG00000078751	deletion	GGCGTGGACCCAGGGGCCCC	http://www.zfish.cn/upload/file/ZKOPDF/ZKO17.pdf
zko18a	ZDB-ALT-171115-152	si:ch73-244f7.3	ZDB-GENE-121214-178	ENSDARG00000078878	deletion	GGTGTACCTGCAGCGGCCGC	http://www.zfish.cn/upload/file/ZKOPDF/ZKO18.pdf
zko18b	ZDB-ALT-171115-153	si:ch73-244f7.3	ZDB-GENE-121214-178	ENSDARG00000078878	deletion	GGTGTACCTGCAGCGGCCGC	http://www.zfish.cn/upload/file/ZKOPDF/ZKO18.pdf
zko19a	ZDB-ALT-171115-155	zgc:92518	ZDB-GENE-040718-53	ENSDARG00000016343	deletion	GGAGTCGACGGACTGCTATG	http://www.zfish.cn/upload/file/ZKOPDF/ZKO19.pdf
zko19b	ZDB-ALT-171115-156	zgc:92518	ZDB-GENE-040718-53	ENSDARG00000016343	deletion	GGAGTCGACGGACTGCTATG	http://www.zfish.cn/upload/file/ZKOPDF/ZKO19.pdf
zko20a	ZDB-ALT-171115-163	ercc5	ZDB-GENE-050327-28	ENSDARG00000023678	indel	GGCGGTGGAAGAGCGTGAGC	http://www.zfish.cn/upload/file/ZKOPDF/ZKO20.pdf
zko20b	ZDB-ALT-171115-164	ercc5	ZDB-GENE-050327-28	ENSDARG00000023678	indel	GGCGGTGGAAGAGCGTGAGC	http://www.zfish.cn/upload/file/ZKOPDF/ZKO20.pdf
zko21a	ZDB-ALT-171115-179	blzf1	ZDB-GENE-010724-1	ENSDARG00000011299	insertion	GGTGAGCCGGGACGCCTGTT	http://www.zfish.cn/upload/file/ZKOPDF/ZKO21.pdf
zko21b	ZDB-ALT-171115-180	blzf1	ZDB-GENE-010724-1	ENSDARG00000011299	indel	GGTGAGCCGGGACGCCTGTT	http://www.zfish.cn/upload/file/ZKOPDF/ZKO21.pdf
zko22a	ZDB-ALT-171115-199	trmt10c	ZDB-GENE-041114-12	ENSDARG00000041575	deletion	GGTGTTTCCCGCCGGTCAGA	http://www.zfish.cn/upload/file/ZKOPDF/ZKO22.pdf
zko23a	ZDB-ALT-171115-217	txnl4b	ZDB-GENE-051030-63	ENSDARG00000058962	indel	GGCTCATGATCTGAGTAATA	http://www.zfish.cn/upload/file/ZKOPDF/ZKO23.pdf
zko23b	ZDB-ALT-171115-218	txnl4b	ZDB-GENE-051030-63	ENSDARG00000058962	insertion	GGCTCATGATCTGAGTAATA	http://www.zfish.cn/upload/file/ZKOPDF/ZKO23.pdf
zko24a	ZDB-ALT-171115-227	si:ch73-41e3.7	ZDB-GENE-090313-163	ENSDARG00000089799	deletion	GGATCTGCTGTGCTGCCGGA	http://www.zfish.cn/upload/file/ZKOPDF/ZKO24.pdf
zko25a	ZDB-ALT-171115-240	mrpl16	ZDB-GENE-041122-1	ENSDARG00000075325	deletion	GGGGTCAATGCTGCGGTTTA	http://www.zfish.cn/upload/file/ZKOPDF/ZKO25.pdf
zko26a	ZDB-ALT-171115-255	mrpl39	ZDB-GENE-030131-6520	ENSDARG00000041570	indel	GGAGGTGCAGCTGCAGGGGC	http://www.zfish.cn/upload/file/ZKOPDF/ZKO26.pdf
zko27a	ZDB-ALT-171115-679			ENSDARG00000093377	deletion	GGTCTGGAAGGGCCTCCACA	http://www.zfish.cn/upload/file/ZKOPDF/ZKO27.pdf
zko27b	ZDB-ALT-171115-680			ENSDARG00000093377	deletion	GGTCTGGAAGGGCCTCCACA	http://www.zfish.cn/upload/file/ZKOPDF/ZKO27.pdf
zko30a	ZDB-ALT-171115-264	jam2a	ZDB-GENE-031204-3	ENSDARG00000058996	deletion	GGTGGCGTTGGGATGGCGGA	http://www.zfish.cn/upload/file/ZKOPDF/ZKO30.pdf
zko30b	ZDB-ALT-171115-265	jam2a	ZDB-GENE-031204-3	ENSDARG00000058996	indel	GGTGGCGTTGGGATGGCGGA	http://www.zfish.cn/upload/file/ZKOPDF/ZKO30.pdf
zko32a	ZDB-ALT-171115-268	appa	ZDB-GENE-000616-13	ENSDARG00000059036	deletion	GGACCGATATCTGGAGACGC	http://www.zfish.cn/upload/file/ZKOPDF/ZKO32.pdf
zko32b	ZDB-ALT-171115-269	appa	ZDB-GENE-000616-13	ENSDARG00000059036	indel	GGACCGATATCTGGAGACGC	http://www.zfish.cn/upload/file/ZKOPDF/ZKO32.pdf
zko33a	ZDB-ALT-171115-282	gpa33a	ZDB-GENE-080229-4	ENSDARG00000040543	indel	GGCGGCGGGGTGAAGGCGCA	http://www.zfish.cn/upload/file/ZKOPDF/ZKO33.pdf
zko33b	ZDB-ALT-171115-283	gpa33a	ZDB-GENE-080229-4	ENSDARG00000040543	deletion	GGCGGCGGGGTGAAGGCGCA	http://www.zfish.cn/upload/file/ZKOPDF/ZKO33.pdf
zko34a	ZDB-ALT-171115-290	ildr1a	ZDB-GENE-040426-1412	ENSDARG00000090704	deletion	GGCAGCGGCAGTGGCGTCAT	http://www.zfish.cn/upload/file/ZKOPDF/ZKO34.pdf
zko34b	ZDB-ALT-171115-291	ildr1a	ZDB-GENE-040426-1412	ENSDARG00000090704	indel	GGCAGCGGCAGTGGCGTCAT	http://www.zfish.cn/upload/file/ZKOPDF/ZKO34.pdf
zko36a	ZDB-ALT-171115-314	hikeshi	ZDB-GENE-050417-34	ENSDARG00000040546	indel	GGAAGGGCACCGTGCCCAGC	http://www.zfish.cn/upload/file/ZKOPDF/ZKO36.pdf
zko36b	ZDB-ALT-171115-315	hikeshi	ZDB-GENE-050417-34	ENSDARG00000040546	insertion	GGAAGGGCACCGTGCCCAGC	http://www.zfish.cn/upload/file/ZKOPDF/ZKO36.pdf
zko37a	ZDB-ALT-171115-324	eed	ZDB-GENE-050417-287	ENSDARG00000040548	deletion	GGTGGGAGTGTCGGGACGCT	http://www.zfish.cn/upload/file/ZKOPDF/ZKO37.pdf
zko37b	ZDB-ALT-171115-325	eed	ZDB-GENE-050417-287	ENSDARG00000040548	deletion	GGTGGGAGTGTCGGGACGCT	http://www.zfish.cn/upload/file/ZKOPDF/ZKO37.pdf
zko38a	ZDB-ALT-171115-333	nfkbiz	ZDB-GENE-071024-1	ENSDARG00000095117	deletion	GGAGCTGATGAGCCGAGATG	http://www.zfish.cn/upload/file/ZKOPDF/ZKO38.pdf
zko38b	ZDB-ALT-171115-334	nfkbiz	ZDB-GENE-071024-1	ENSDARG00000095117	indel	GGAGCTGATGAGCCGAGATG	http://www.zfish.cn/upload/file/ZKOPDF/ZKO38.pdf
zko39a	ZDB-ALT-171115-344	cep97	ZDB-GENE-031030-11	ENSDARG00000027857	deletion	GGTGCTGCAGGGAGACGCAG	http://www.zfish.cn/upload/file/ZKOPDF/ZKO39.pdf
zko40a	ZDB-ALT-171115-349	rpl24	ZDB-GENE-020419-25	ENSDARG00000015490	indel	GGCGTATCGCCGGCCGTGAC	http://www.zfish.cn/upload/file/ZKOPDF/ZKO40.pdf
zko43a	ZDB-ALT-171115-375	wu:fj30f06	ZDB-GENE-030131-7567	ENSDARG00000089353	indel	GGAGAACATGGCTCTTCTGG	http://www.zfish.cn/upload/file/ZKOPDF/ZKO43.pdf
zko45a	ZDB-ALT-171115-682			ENSDARG00000087737	deletion	GGACGAGCTGCAGGTTTACT	http://www.zfish.cn/upload/file/ZKOPDF/ZKO45.pdf
zko45b	ZDB-ALT-171115-683			ENSDARG00000087737	indel	GGACGAGCTGCAGGTTTACT	http://www.zfish.cn/upload/file/ZKOPDF/ZKO45.pdf
zko46a	ZDB-ALT-171115-684			ENSDARG00000079732	deletion	GGTCTCGTTCGCAGGGCCAC	http://www.zfish.cn/upload/file/ZKOPDF/ZKO46.pdf
zko46b	ZDB-ALT-171115-685			ENSDARG00000079732	indel	GGTCTCGTTCGCAGGGCCAC	http://www.zfish.cn/upload/file/ZKOPDF/ZKO46.pdf
zko48a	ZDB-ALT-171115-414	phc2b	ZDB-GENE-040426-1113	ENSDARG00000001915	deletion	GGTACTCGATCACCGCAGTC	http://www.zfish.cn/upload/file/ZKOPDF/ZKO48.pdf
zko50a	ZDB-ALT-171115-421	n6amt1	ZDB-GENE-040718-206	ENSDARG00000035776	deletion	GGCCGGTCGCGGCCGCTTTT	http://www.zfish.cn/upload/file/ZKOPDF/ZKO50.pdf
zko52a	ZDB-ALT-171115-422	runx1	ZDB-GENE-000605-1	ENSDARG00000025921	deletion	GGGTTTGTGAAGACGGTGA	http://www.zfish.cn/upload/file/ZKOPDF/ZKO52.pdf
zko54a	ZDB-ALT-171115-689			ENSDARG00000080051	deletion	GGGCTTTTCTGGGCTCTAG	http://www.zfish.cn/upload/file/ZKOPDF/ZKO54.pdf
zko55a	ZDB-ALT-171115-427	urp2	ZDB-GENE-110718-3	ENSDARG00000067781	indel	GGTAATGATGGTGATCCGG	http://www.zfish.cn/upload/file/ZKOPDF/ZKO55.pdf
zko55b	ZDB-ALT-171115-428	urp2	ZDB-GENE-110718-3	ENSDARG00000067781	deletion	GGTAATGATGGTGATCCGG	http://www.zfish.cn/upload/file/ZKOPDF/ZKO55.pdf
zko57a	ZDB-ALT-171115-436	atp1a1a.4	ZDB-GENE-001212-4	ENSDARG00000001870	deletion	GGATGACTGTTGCTCACATG	http://www.zfish.cn/upload/file/ZKOPDF/ZKO57.pdf
zko58a	ZDB-ALT-171115-441	atp1a1a.1	ZDB-GENE-001212-1	ENSDARG00000002791	deletion	GACGATCACAAACTGTCCC	http://www.zfish.cn/upload/file/ZKOPDF/ZKO58.pdf
zko58b	ZDB-ALT-171115-442	atp1a1a.1	ZDB-GENE-001212-1	ENSDARG00000002791	deletion	CCTCAGAGCAGGGGGGCAAG	http://www.zfish.cn/upload/file/ZKOPDF/ZKO58.pdf
zko59a	ZDB-ALT-171115-446	atp1a1a.2	ZDB-GENE-001212-2	ENSDARG00000007739	deletion	GGGACTTGTGCTTGCGTTTG	http://www.zfish.cn/upload/file/ZKOPDF/ZKO59.pdf
zko59b	ZDB-ALT-171115-447	atp1a1a.2	ZDB-GENE-001212-2	ENSDARG00000007739	indel	GGGACTTGTGCTTGCGTTTG	http://www.zfish.cn/upload/file/ZKOPDF/ZKO59.pdf
zko60a	ZDB-ALT-171115-453	atp1a1a.3	ZDB-GENE-001212-3	ENSDARG00000039131	deletion	GACATTGGAGGAGCTCAGC	http://www.zfish.cn/upload/file/ZKOPDF/ZKO60.pdf
zko61a	ZDB-ALT-171115-462	atp1a1a.5	ZDB-GENE-020501-1	ENSDARG00000040252	deletion	GTGGCGGCGACTTCAGAAGA	http://www.zfish.cn/upload/file/ZKOPDF/ZKO61.pdf
zko64a	ZDB-ALT-171115-478	si:ch211-132g1.6	ZDB-GENE-091204-469	ENSDARG00000093102	indel	GCCAATGGCCAACAGATTG	http://www.zfish.cn/upload/file/ZKOPDF/ZKO64.pdf
zko67b	ZDB-ALT-171115-490	si:ch211-132g1.7	ZDB-GENE-121214-287	ENSDARG00000075505	insertion	GGCCCTTTGCTCCGGGTGGA	http://www.zfish.cn/upload/file/ZKOPDF/ZKO67.pdf
zko76b	ZDB-ALT-171115-511	farp1	ZDB-GENE-070424-163	ENSDARG00000074381	deletion	GAAGTAATCGCCCTCGACG	http://www.zfish.cn/upload/file/ZKOPDF/ZKO76.pdf
zko78a	ZDB-ALT-171115-522	ggact.3	ZDB-GENE-070424-26	ENSDARG00000070579	deletion	GGCTCTGGAAAGCAGGTCTC	http://www.zfish.cn/upload/file/ZKOPDF/ZKO78.pdf
zko78b	ZDB-ALT-171115-523	ggact.3	ZDB-GENE-070424-26	ENSDARG00000070579	indel	GGCTCTGGAAAGCAGGTCTC	http://www.zfish.cn/upload/file/ZKOPDF/ZKO78.pdf
zko79a	ZDB-ALT-171115-531	ggact.2	ZDB-GENE-040912-8	ENSDARG00000038248	deletion	GCTGAATGTGCCTGGCTC	http://www.zfish.cn/upload/file/ZKOPDF/ZKO79.pdf
zko80a	ZDB-ALT-171115-536	ggact.1	ZDB-GENE-061103-94	ENSDARG00000070581	deletion	GGATCTTTGGTCCGGGCAC	http://www.zfish.cn/upload/file/ZKOPDF/ZKO80.pdf
zko84a	ZDB-ALT-171115-694			ENSDARG00000082515	deletion	GTGCTACTGCTTTGTTCTGG	http://www.zfish.cn/upload/file/ZKOPDF/ZKO84.pdf
zko85a	ZDB-ALT-171115-695			ENSDARG00000083333	indel	GGCAAGACACCCAACCTAA	http://www.zfish.cn/upload/file/ZKOPDF/ZKO85.pdf
zko91a	ZDB-ALT-171115-608	slitrk6	ZDB-GENE-030131-2816	ENSDARG00000087467	insertion	GGAGGACACATTCCAGGGGT	http://www.zfish.cn/upload/file/ZKOPDF/ZKO91.pdf
zko92a	ZDB-ALT-171115-618	spry2	ZDB-GENE-030131-7038	ENSDARG00000078308	indel	GTACACGGAGGGCCCGA	http://www.zfish.cn/upload/file/ZKOPDF/ZKO92.pdf
zko93a	ZDB-ALT-171115-620	ndfip2	ZDB-GENE-040426-2662	ENSDARG00000033928	indel	GATTCCCTCCAAAGCGCCAA	http://www.zfish.cn/upload/file/ZKOPDF/ZKO93.pdf
zko100a	ZDB-ALT-171115-17	nrp2a	ZDB-GENE-040611-2	ENSDARG00000031622	indel	GCCACAGTATCGTCCGATCAA	http://www.zfish.cn/upload/file/ZKOPDF/ZKO100.pdf
zko100b	ZDB-ALT-171115-18	nrp2a	ZDB-GENE-040611-2	ENSDARG00000031622	deletion	GCCACAGTATCGTCCGATCAA	http://www.zfish.cn/upload/file/ZKOPDF/ZKO100.pdf
zko103b	ZDB-ALT-171115-37	si:ch1073-345a8.1	ZDB-GENE-091204-447	ENSDARG00000092671	deletion	GGCTGTAGTAGCTCTTCAGAG	http://www.zfish.cn/upload/file/ZKOPDF/ZKO103.pdf
zko105a	ZDB-ALT-171115-52	cnppd1	ZDB-GENE-030131-6808	ENSDARG00000027078	indel	GCTCTATCATGCCCCATGAC	http://www.zfish.cn/upload/file/ZKOPDF/ZKO105.pdf
zko105b	ZDB-ALT-171115-53	cnppd1	ZDB-GENE-030131-6808	ENSDARG00000027078	indel	GCTCTATCATGCCCCATGAC	http://www.zfish.cn/upload/file/ZKOPDF/ZKO105.pdf
zko107a	ZDB-ALT-171115-71	retreg2	ZDB-GENE-061215-128	ENSDARG00000063270	deletion	GGGTCTGGAGGCCTGGTTCC	http://www.zfish.cn/upload/file/ZKOPDF/ZKO107.pdf
zko108a	ZDB-ALT-171115-78	mdh1b	ZDB-GENE-060929-384	ENSDARG00000018008	indel	GGAGGACACCTGCGCATCTAT	http://www.zfish.cn/upload/file/ZKOPDF/ZKO108.pdf
zko108b	ZDB-ALT-171115-79	mdh1b	ZDB-GENE-060929-384	ENSDARG00000018008	indel	GGAGGACACCTGCGCATCTAT	http://www.zfish.cn/upload/file/ZKOPDF/ZKO108.pdf
zko130a	ZDB-ALT-171115-675			ENSDARG00000087845	deletion	GGGAAAGAGTTCGGTTC	http://www.zfish.cn/upload/file/ZKOPDF/ZKO130.pdf
zko155a	ZDB-ALT-171115-136	alkbh5	ZDB-GENE-061013-602	ENSDARG00000063003	deletion	GGAGAAGCGCGGACCCGGGC	http://www.zfish.cn/upload/file/ZKOPDF/ZKO155.pdf
zko155b	ZDB-ALT-171115-137	alkbh5	ZDB-GENE-061013-602	ENSDARG00000063003	deletion	GGAGAAGCGCGGACCCGGGC	http://www.zfish.cn/upload/file/ZKOPDF/ZKO155.pdf
zko169b	ZDB-ALT-171115-138	grin2ab	ZDB-GENE-070424-223	ENSDARG00000070543	deletion	GGAGGAAGCCCGTTCGCTA	http://www.zfish.cn/upload/file/ZKOPDF/ZKO169.pdf
zko172a	ZDB-ALT-171115-140	si:ch73-191k20.2	ZDB-GENE-090313-141	ENSDARG00000089873	deletion	GGAGGCTCTGCGGATTTGGG	http://www.zfish.cn/upload/file/ZKOPDF/ZKO172.pdf
zko172b	ZDB-ALT-171115-141	si:ch73-191k20.2	ZDB-GENE-090313-141	ENSDARG00000089873	indel	GGAGGCTCTGCGGATTTGGG	http://www.zfish.cn/upload/file/ZKOPDF/ZKO172.pdf
zko175a	ZDB-ALT-171115-142	tlr2	ZDB-GENE-040219-6	ENSDARG00000037758	indel	GGGTGGGAGACATCTTGA	http://www.zfish.cn/upload/file/ZKOPDF/ZKO175.pdf
zko175b	ZDB-ALT-171115-143	tlr2	ZDB-GENE-040219-6	ENSDARG00000037758	deletion	GGGTGGGAGACATCTTGA	http://www.zfish.cn/upload/file/ZKOPDF/ZKO175.pdf
zko176a	ZDB-ALT-171115-144	prkcba	ZDB-GENE-040426-1354	ENSDARG00000008723	indel	GGGGAGTCTTACCTTGACAC	http://www.zfish.cn/upload/file/ZKOPDF/ZKO176.pdf
zko176b	ZDB-ALT-171115-145	prkcba	ZDB-GENE-040426-1354	ENSDARG00000008723	deletion	GGGGAGTCTTACCTTGACAC	http://www.zfish.cn/upload/file/ZKOPDF/ZKO176.pdf
zko180a	ZDB-ALT-171115-147	vap	ZDB-GENE-090313-42	ENSDARG00000093053	deletion	GAGAGCATAGTGGCTCAATC	http://www.zfish.cn/upload/file/ZKOPDF/ZKO180.pdf
zko181a	ZDB-ALT-171115-148	ndufab1a	ZDB-GENE-040801-1	ENSDARG00000058463	deletion	GCAGCTCCGCTCATCCATGGC	http://www.zfish.cn/upload/file/ZKOPDF/ZKO181.pdf
zko182a	ZDB-ALT-171115-149	palb2	ZDB-GENE-090313-43	ENSDARG00000076716	deletion	GGGCTTCGCTTGCATGCAG	http://www.zfish.cn/upload/file/ZKOPDF/ZKO182.pdf
zko183a	ZDB-ALT-171115-150	rasd3	ZDB-GENE-060818-9	ENSDARG00000058464	deletion	GAGGGTCAGTGGGAAATTTT	http://www.zfish.cn/upload/file/ZKOPDF/ZKO183.pdf
zko188a	ZDB-ALT-171115-151	gng13a	ZDB-GENE-081022-188	ENSDARG00000024740	deletion	GCTCCTAAACCTCAGTGTC	http://www.zfish.cn/upload/file/ZKOPDF/ZKO188.pdf
zko190a	ZDB-ALT-171115-154	ubn1	ZDB-GENE-070928-28	ENSDARG00000063169	indel	GAATATGGGCTTGCTAAGA	http://www.zfish.cn/upload/file/ZKOPDF/ZKO190.pdf
zko204a	ZDB-ALT-171115-158	pdia2	ZDB-GENE-040426-705	ENSDARG00000018263	deletion	GAACAAATTTTCAACTCCA	http://www.zfish.cn/upload/file/ZKOPDF/ZKO204.pdf
zko207a	ZDB-ALT-171115-159	si:dkeyp-75b4.9	ZDB-GENE-090313-396	ENSDARG00000015678	deletion	GGCAGTCTAAGAGAGTGAGA	http://www.zfish.cn/upload/file/ZKOPDF/ZKO207.pdf
zko207b	ZDB-ALT-171115-160	si:dkeyp-75b4.9	ZDB-GENE-090313-396	ENSDARG00000015678	insertion	GGCAGTCTAAGAGAGTGAGA	http://www.zfish.cn/upload/file/ZKOPDF/ZKO207.pdf
zko209a	ZDB-ALT-171115-161	trim2b	ZDB-GENE-090312-70	ENSDARG00000076174	deletion	GGACGCTCTTCCTGGTGTCG	http://www.zfish.cn/upload/file/ZKOPDF/ZKO209.pdf
zko209b	ZDB-ALT-171115-162	trim2b	ZDB-GENE-090312-70	ENSDARG00000076174	indel	GGACGCTCTTCCTGGTGTCG	http://www.zfish.cn/upload/file/ZKOPDF/ZKO209.pdf
zko210a	ZDB-ALT-171115-165	rnf175	ZDB-GENE-040426-1104	ENSDARG00000037647	deletion	GGCTACACGTGAAGCACAG	http://www.zfish.cn/upload/file/ZKOPDF/ZKO210.pdf
zko210b	ZDB-ALT-171115-166	rnf175	ZDB-GENE-040426-1104	ENSDARG00000037647	indel	GGCTACACGTGAAGCACAG	http://www.zfish.cn/upload/file/ZKOPDF/ZKO210.pdf
zko211a	ZDB-ALT-171115-167	fgb	ZDB-GENE-030131-9261	ENSDARG00000008969	deletion	GGAGCAACCTGAATCAGG	http://www.zfish.cn/upload/file/ZKOPDF/ZKO211.pdf
zko212a	ZDB-ALT-171115-168	fga	ZDB-GENE-031010-21	ENSDARG00000020741	deletion	TGATAACAGGTATATGTCTC	http://www.zfish.cn/upload/file/ZKOPDF/ZKO212.pdf
zko213a	ZDB-ALT-171115-169	ZDB-GENE-111115-4	ZDB-GENE-111115-4	npy2rl	indel	GGGGGACAGCACCAAGCTGC	http://www.zfish.cn/upload/file/ZKOPDF/ZKO213.pdf
zko213b	ZDB-ALT-171115-170	ZDB-GENE-111115-4	ZDB-GENE-111115-4	npy2rl	indel	GGGGGACAGCACCAAGCTGC	http://www.zfish.cn/upload/file/ZKOPDF/ZKO213.pdf
zko215a	ZDB-ALT-171115-171	lratb.2	ZDB-GENE-081022-106	ENSDARG00000077652	deletion	GGCTACACACCTTGTCCATA	http://www.zfish.cn/upload/file/ZKOPDF/ZKO215.pdf
zko215b	ZDB-ALT-171115-172	lratb.2	ZDB-GENE-081022-106	ENSDARG00000077652	indel	GGCTACACACCTTGTCCATA	http://www.zfish.cn/upload/file/ZKOPDF/ZKO215.pdf
zko216a	ZDB-ALT-171115-173	rbm46	ZDB-GENE-061013-298	ENSDARG00000079452	deletion	GGCTCGTTGGGCTTTCTCGC	http://www.zfish.cn/upload/file/ZKOPDF/ZKO216.pdf
zko216b	ZDB-ALT-171115-174	rbm46	ZDB-GENE-061013-298	ENSDARG00000079452	deletion	GGCTCGTTGGGCTTTCTCGC	http://www.zfish.cn/upload/file/ZKOPDF/ZKO216.pdf
zko218a	ZDB-ALT-171115-175	eif3f	ZDB-GENE-100215-2	ENSDARG00000077533	deletion	GGTGGTTTTGGCTTCGATTG	http://www.zfish.cn/upload/file/ZKOPDF/ZKO218.pdf
zko218b	ZDB-ALT-171115-176	eif3f	ZDB-GENE-100215-2	ENSDARG00000077533	deletion	GGTGGTTTTGGCTTCGATTG	http://www.zfish.cn/upload/file/ZKOPDF/ZKO218.pdf
zko219a	ZDB-ALT-171115-177	zgc:77880	ZDB-GENE-040426-1901	ENSDARG00000030563	insertion	GGCTGAAACCACCAGTGCCA	http://www.zfish.cn/upload/file/ZKOPDF/ZKO219.pdf
zko219b	ZDB-ALT-171115-178	zgc:77880	ZDB-GENE-040426-1901	ENSDARG00000030563	indel	GGCTGAAACCACCAGTGCCA	http://www.zfish.cn/upload/file/ZKOPDF/ZKO219.pdf
zko220a	ZDB-ALT-171115-181	pip4p1b	ZDB-GENE-121214-195	ENSDARG00000026387	deletion	GGTTTGCTGATCGGTCGGTA	http://www.zfish.cn/upload/file/ZKOPDF/ZKO220.pdf
zko220b	ZDB-ALT-171115-182	pip4p1b	ZDB-GENE-121214-195	ENSDARG00000026387	deletion	GGTTTGCTGATCGGTCGGTA	http://www.zfish.cn/upload/file/ZKOPDF/ZKO220.pdf
zko221a	ZDB-ALT-171115-183	si:ch211-243g6.3	ZDB-GENE-121214-124	ENSDARG00000070495	deletion	GGAGAAGGAGTACTTTGGCC	http://www.zfish.cn/upload/file/ZKOPDF/ZKO221.pdf
zko221b	ZDB-ALT-171115-184	si:ch211-243g6.3	ZDB-GENE-121214-124	ENSDARG00000070495	deletion	GGAGAAGGAGTACTTTGGCC	http://www.zfish.cn/upload/file/ZKOPDF/ZKO221.pdf
zko222a	ZDB-ALT-171115-185	dachb	ZDB-GENE-020402-4	ENSDARG00000034785	insertion	TCAGCGGGACTCGAGAAGAA	http://www.zfish.cn/upload/file/ZKOPDF/ZKO222.pdf
zko222b	ZDB-ALT-171115-186	dachb	ZDB-GENE-020402-4	ENSDARG00000034785	deletion	TCAGCGGGACTCGAGAAGAA	http://www.zfish.cn/upload/file/ZKOPDF/ZKO222.pdf
zko223a	ZDB-ALT-171115-187	cnpy3	ZDB-GENE-050411-12	ENSDARG00000070512	deletion	GGCGGTGCCCCTTTATCATCC	http://www.zfish.cn/upload/file/ZKOPDF/ZKO223.pdf
zko223b	ZDB-ALT-171115-188	cnpy3	ZDB-GENE-050411-12	ENSDARG00000070512	indel	GGCGGTGCCCCTTTATCATCC	http://www.zfish.cn/upload/file/ZKOPDF/ZKO223.pdf
zko224a	ZDB-ALT-171115-189	trpc5a	ZDB-GENE-040812-1	ENSDARG00000070504	insertion	GGAGGTAGAGCTCTCTCCAG	http://www.zfish.cn/upload/file/ZKOPDF/ZKO224.pdf
zko224b	ZDB-ALT-171115-190	trpc5a	ZDB-GENE-040812-1	ENSDARG00000070504	deletion	GGAGGTAGAGCTCTCTCCAG	http://www.zfish.cn/upload/file/ZKOPDF/ZKO224.pdf
zko225a	ZDB-ALT-171115-191	zgc:174945	ZDB-GENE-080204-80	ENSDARG00000062057	indel	GGCCTTCCATCTCCTCCAC	http://www.zfish.cn/upload/file/ZKOPDF/ZKO225.pdf
zko225b	ZDB-ALT-171115-192	zgc:174945	ZDB-GENE-080204-80	ENSDARG00000062057	indel	GGCCTTCCATCTCCTCCAC	http://www.zfish.cn/upload/file/ZKOPDF/ZKO225.pdf
zko227a	ZDB-ALT-171115-193	si:dkey-31e10.1	ZDB-GENE-060503-356	ENSDARG00000067992	deletion	GGAGACACGGCTGTTGTGTT	http://www.zfish.cn/upload/file/ZKOPDF/ZKO227.pdf
zko227b	ZDB-ALT-171115-194	si:dkey-31e10.1	ZDB-GENE-060503-356	ENSDARG00000067992	deletion	GGAGACACGGCTGTTGTGTT	http://www.zfish.cn/upload/file/ZKOPDF/ZKO227.pdf
zko228a	ZDB-ALT-171115-195	zgc:103678	ZDB-GENE-040912-107	ENSDARG00000037679	deletion	GGCAGACTTTATTCACGACTG	http://www.zfish.cn/upload/file/ZKOPDF/ZKO228.pdf
zko228b	ZDB-ALT-171115-196	zgc:103678	ZDB-GENE-040912-107	ENSDARG00000037679	insertion	GGCAGACTTTATTCACGACTG	http://www.zfish.cn/upload/file/ZKOPDF/ZKO228.pdf
zko229a	ZDB-ALT-171115-197	atp1b1b	ZDB-GENE-001127-4	ENSDARG00000076833	deletion	GGACGTACCGGCGGGAGTTG	http://www.zfish.cn/upload/file/ZKOPDF/ZKO229.pdf
zko229b	ZDB-ALT-171115-198	atp1b1b	ZDB-GENE-001127-4	ENSDARG00000076833	insertion	GGACGTACCGGCGGGAGTTG	http://www.zfish.cn/upload/file/ZKOPDF/ZKO229.pdf
zko230a	ZDB-ALT-171115-200	cnga3b	ZDB-GENE-090312-121	ENSDARG00000012297	deletion	GGATGATTACACAATCCTA	http://www.zfish.cn/upload/file/ZKOPDF/ZKO230.pdf
zko230b	ZDB-ALT-171115-201	cnga3b	ZDB-GENE-090312-121	ENSDARG00000012297	deletion	GGATGATTACACAATCCTA	http://www.zfish.cn/upload/file/ZKOPDF/ZKO230.pdf
zko231a	ZDB-ALT-171115-202	si:ch73-222h13.1	ZDB-GENE-090313-144	ENSDARG00000087107	indel	GGGGAAGACTAATGTGAGAT	http://www.zfish.cn/upload/file/ZKOPDF/ZKO231.pdf
zko231b	ZDB-ALT-171115-203	si:ch73-222h13.1	ZDB-GENE-090313-144	ENSDARG00000087107	insertion	GGGGAAGACTAATGTGAGAT	http://www.zfish.cn/upload/file/ZKOPDF/ZKO231.pdf
zko232a	ZDB-ALT-171115-204			ENSDARG00000075776	deletion	GGCTGCACCTCAGAACGTGA	http://www.zfish.cn/upload/file/ZKOPDF/ZKO232.pdf
zko232b	ZDB-ALT-171115-205			ENSDARG00000075776	indel	GGCTGCACCTCAGAACGTGA	http://www.zfish.cn/upload/file/ZKOPDF/ZKO232.pdf
zko233a	ZDB-ALT-171115-206	crfb15	ZDB-GENE-071120-6	ENSDARG00000096495	deletion	GGATGGACACCACATCTATGC	http://www.zfish.cn/upload/file/ZKOPDF/ZKO233.pdf
zko233b	ZDB-ALT-171115-207	crfb15	ZDB-GENE-071120-6	ENSDARG00000096495	deletion	GGATGGACACCACATCTATGC	http://www.zfish.cn/upload/file/ZKOPDF/ZKO233.pdf
zko234a	ZDB-ALT-171115-208	dmd	ZDB-GENE-010426-1	ENSDARG00000008487	insertion	GGCCGAAGCAGTGAACCCAC	http://www.zfish.cn/upload/file/ZKOPDF/ZKO234.pdf
zko234b	ZDB-ALT-171115-209	dmd	ZDB-GENE-010426-1	ENSDARG00000008487	indel	GGCCGAAGCAGTGAACCCAC	http://www.zfish.cn/upload/file/ZKOPDF/ZKO234.pdf
zko235a	ZDB-ALT-171115-210	knl1	ZDB-GENE-030131-5437	ENSDARG00000070239	indel	GGACCTCTTACATCACTATC	http://www.zfish.cn/upload/file/ZKOPDF/ZKO235.pdf
zko236a	ZDB-ALT-171115-211	knstrn	ZDB-GENE-081022-187	ENSDARG00000074379	deletion	GGTCAAGCTTTTCTGCTACT	http://www.zfish.cn/upload/file/ZKOPDF/ZKO236.pdf
zko236b	ZDB-ALT-171115-212	knstrn	ZDB-GENE-081022-187	ENSDARG00000074379	indel	GGTCAAGCTTTTCTGCTACT	http://www.zfish.cn/upload/file/ZKOPDF/ZKO236.pdf
zko237a	ZDB-ALT-171115-213	sdk1b	ZDB-GENE-090311-17	ENSDARG00000062854	insertion	GGTGCTCACCTGTCTGGCGG	http://www.zfish.cn/upload/file/ZKOPDF/ZKO237.pdf
zko237b	ZDB-ALT-171115-214	sdk1b	ZDB-GENE-090311-17	ENSDARG00000062854	deletion	GGTGCTCACCTGTCTGGCGG	http://www.zfish.cn/upload/file/ZKOPDF/ZKO237.pdf
zko239a	ZDB-ALT-171115-215	si:dkey-26i13.6	ZDB-GENE-090312-165	ENSDARG00000092200	insertion	GGCCTCTGGAGCCAAAGTAG	http://www.zfish.cn/upload/file/ZKOPDF/ZKO239.pdf
zko239b	ZDB-ALT-171115-216	si:dkey-26i13.6	ZDB-GENE-090312-165	ENSDARG00000092200	indel	GGCCTCTGGAGCCAAAGTAG	http://www.zfish.cn/upload/file/ZKOPDF/ZKO239.pdf
zko243a	ZDB-ALT-171115-676			ENSDARG00000037619	deletion	GGACTTCAACCTTAAACAA	http://www.zfish.cn/upload/file/ZKOPDF/ZKO243.pdf
zko244a	ZDB-ALT-171115-219	brat1	ZDB-GENE-060421-6989	ENSDARG00000062585	deletion	GGGCGTGCAGCTGCTGTCAC	http://www.zfish.cn/upload/file/ZKOPDF/ZKO244.pdf
zko244b	ZDB-ALT-171115-220	brat1	ZDB-GENE-060421-6989	ENSDARG00000062585	deletion	GGGCGTGCAGCTGCTGTCAC	http://www.zfish.cn/upload/file/ZKOPDF/ZKO244.pdf
zko245a	ZDB-ALT-171115-221	eif3bb	ZDB-GENE-090312-175	ENSDARG00000074213	deletion	GGAGTATGCTTCCCCTAACC	http://www.zfish.cn/upload/file/ZKOPDF/ZKO245.pdf
zko246a	ZDB-ALT-171115-222	si:dkey-26i13.8	ZDB-GENE-090312-134	ENSDARG00000062606	deletion	GGACTCTGACAATGTCTTGA	http://www.zfish.cn/upload/file/ZKOPDF/ZKO246.pdf
zko248a	ZDB-ALT-171115-223	zmp:0000001069	ZDB-GENE-140106-29	ENSDARG00000037621	insertion	GGCCAAACTTCTCCACAGAC	http://www.zfish.cn/upload/file/ZKOPDF/ZKO248.pdf
zko248b	ZDB-ALT-171115-224	zmp:0000001069	ZDB-GENE-140106-29	ENSDARG00000037621	deletion	GGCCAAACTTCTCCACAGAC	http://www.zfish.cn/upload/file/ZKOPDF/ZKO248.pdf
zko249a	ZDB-ALT-171115-225	ttyh3b	ZDB-GENE-051120-105	ENSDARG00000007678	indel	GGCATTGCAGTCGGTTTCTA	http://www.zfish.cn/upload/file/ZKOPDF/ZKO249.pdf
zko249b	ZDB-ALT-171115-226	ttyh3b	ZDB-GENE-051120-105	ENSDARG00000007678	deletion	GGCATTGCAGTCGGTTTCTA	http://www.zfish.cn/upload/file/ZKOPDF/ZKO249.pdf
zko250a	ZDB-ALT-171115-228	iqce	ZDB-GENE-090312-217	ENSDARG00000089930	indel	GAGACTTGTGCGACGAATCC	http://www.zfish.cn/upload/file/ZKOPDF/ZKO250.pdf
zko252a	ZDB-ALT-171115-229	grk4	ZDB-GENE-060929-1198	ENSDARG00000070460	indel	GGCCAACACCGTGCTGCTGA	http://www.zfish.cn/upload/file/ZKOPDF/ZKO252.pdf
zko252b	ZDB-ALT-171115-230	grk4	ZDB-GENE-060929-1198	ENSDARG00000070460	indel	GGCCAACACCGTGCTGCTGA	http://www.zfish.cn/upload/file/ZKOPDF/ZKO252.pdf
zko253b	ZDB-ALT-171115-231	tspan5b	ZDB-GENE-041212-12	ENSDARG00000070456	indel	GGTGGAGTGATGTTCGTCCT	http://www.zfish.cn/upload/file/ZKOPDF/ZKO253.pdf
zko254a	ZDB-ALT-171115-232	mttp	ZDB-GENE-040419-2	ENSDARG00000076271	indel	GGGGAGCGCTGGTAATCATC	http://www.zfish.cn/upload/file/ZKOPDF/ZKO254.pdf
zko255a	ZDB-ALT-171115-233	xpa	ZDB-GENE-040426-1205	ENSDARG00000038114	deletion	GGACTGTGATCTGGATAAGA	http://www.zfish.cn/upload/file/ZKOPDF/ZKO255.pdf
zko255b	ZDB-ALT-171115-234	xpa	ZDB-GENE-040426-1205	ENSDARG00000038114	deletion	GGACTGTGATCTGGATAAGA	http://www.zfish.cn/upload/file/ZKOPDF/ZKO255.pdf
zko256a	ZDB-ALT-171115-235	pla2g12a	ZDB-GENE-070410-18	ENSDARG00000070454	deletion	GGATGTGGTTCACCGCTGTT	http://www.zfish.cn/upload/file/ZKOPDF/ZKO256.pdf
zko256b	ZDB-ALT-171115-236	pla2g12a	ZDB-GENE-070410-18	ENSDARG00000070454	insertion	GGATGTGGTTCACCGCTGTT	http://www.zfish.cn/upload/file/ZKOPDF/ZKO256.pdf
zko257a	ZDB-ALT-171115-237	saraf	ZDB-GENE-060929-208	ENSDARG00000070452	deletion	GGGAACAGGGCTAGAGCGGC	http://www.zfish.cn/upload/file/ZKOPDF/ZKO257.pdf
zko258a	ZDB-ALT-171115-238	slc24a2	ZDB-GENE-060825-277	ENSDARG00000042988	insertion	GGCAGACGTGCCTATCGCCA	http://www.zfish.cn/upload/file/ZKOPDF/ZKO258.pdf
zko258b	ZDB-ALT-171115-239	slc24a2	ZDB-GENE-060825-277	ENSDARG00000042988	indel	GGCAGACGTGCCTATCGCCA	http://www.zfish.cn/upload/file/ZKOPDF/ZKO258.pdf
zko261a	ZDB-ALT-171115-242	snx8b	ZDB-GENE-090313-317	ENSDARG00000078057	indel	GGGTCAGCAAGGCCCTCTGA	http://www.zfish.cn/upload/file/ZKOPDF/ZKO261.pdf
zko261b	ZDB-ALT-171115-243	snx8b	ZDB-GENE-090313-317	ENSDARG00000078057	indel	GGGTCAGCAAGGCCCTCTGA	http://www.zfish.cn/upload/file/ZKOPDF/ZKO261.pdf
zko262b	ZDB-ALT-171115-244	mttp	ZDB-GENE-040419-2	ENSDARG00000008637	indel	GGATCCCCTGGAGGCAATGT	http://www.zfish.cn/upload/file/ZKOPDF/ZKO262.pdf
zko263a	ZDB-ALT-171115-245	spink4	ZDB-GENE-130821-1	ENSDARG00000091609	deletion	GGGTCATCCCGAAAGGTATG	http://www.zfish.cn/upload/file/ZKOPDF/ZKO263.pdf
zko263b	ZDB-ALT-171115-246	spink4	ZDB-GENE-130821-1	ENSDARG00000091609	deletion	GGGTCATCCCGAAAGGTATG	http://www.zfish.cn/upload/file/ZKOPDF/ZKO263.pdf
zko264a	ZDB-ALT-171115-247	b4galt1	ZDB-GENE-050417-236	ENSDARG00000002634	indel	GGGCCAAACTGCTCAATGT	http://www.zfish.cn/upload/file/ZKOPDF/ZKO264.pdf
zko265a	ZDB-ALT-171115-248	stra6l	ZDB-GENE-070410-116	ENSDARG00000062467	indel	GGACCGCTTTCCATATCTCAA	http://www.zfish.cn/upload/file/ZKOPDF/ZKO265.pdf
zko265b	ZDB-ALT-171115-249	stra6l	ZDB-GENE-070410-116	ENSDARG00000062467	deletion	GGACCGCTTTCCATATCTCAA	http://www.zfish.cn/upload/file/ZKOPDF/ZKO265.pdf
zko267a	ZDB-ALT-171115-250	tmod1	ZDB-GENE-090312-131	ENSDARG00000078318	deletion	GGAACTAGATCATCCCGGTC	http://www.zfish.cn/upload/file/ZKOPDF/ZKO267.pdf
zko267b	ZDB-ALT-171115-251	tmod1	ZDB-GENE-090312-131	ENSDARG00000078318	deletion	GGAACTAGATCATCCCGGTC	http://www.zfish.cn/upload/file/ZKOPDF/ZKO267.pdf
zko268a	ZDB-ALT-171115-252	cplx2l	ZDB-GENE-040718-160	ENSDARG00000018997	insertion	GGAAGCTCTGAGACAGGAAG	http://www.zfish.cn/upload/file/ZKOPDF/ZKO268.pdf
zko268b	ZDB-ALT-171115-253	cplx2l	ZDB-GENE-040718-160	ENSDARG00000018997	deletion	GGAAGCTCTGAGACAGGAAG	http://www.zfish.cn/upload/file/ZKOPDF/ZKO268.pdf
zko269b	ZDB-ALT-171115-254	gne	ZDB-GENE-040426-1848	ENSDARG00000037634	indel	GGACATCTTTGACCTGGAGG	http://www.zfish.cn/upload/file/ZKOPDF/ZKO269.pdf
zko271b	ZDB-ALT-171115-256	clta	ZDB-GENE-040426-1986	ENSDARG00000045618	deletion	GGAGAGAGGAGCAGCGAGAT	http://www.zfish.cn/upload/file/ZKOPDF/ZKO271.pdf
zko272a	ZDB-ALT-171115-257	sclt1	ZDB-GENE-030131-3278	ENSDARG00000057248	deletion	GCTCCCTGGCTCGCAGACAG	http://www.zfish.cn/upload/file/ZKOPDF/ZKO272.pdf
zko274b	ZDB-ALT-171115-258	pcdh10a	ZDB-GENE-020731-1	ENSDARG00000054274	deletion	GGAGGGCAGCCGCAGAGGAC	http://www.zfish.cn/upload/file/ZKOPDF/ZKO274.pdf
zko275a	ZDB-ALT-171115-259	pcdh18a	ZDB-GENE-000607-1	ENSDARG00000089805	indel	GGACTGAGACAGCACAACAA	http://www.zfish.cn/upload/file/ZKOPDF/ZKO275.pdf
zko275b	ZDB-ALT-171115-260	pcdh18a	ZDB-GENE-000607-1	ENSDARG00000089805	deletion	GGACTGAGACAGCACAACAA	http://www.zfish.cn/upload/file/ZKOPDF/ZKO275.pdf
zko277a	ZDB-ALT-171115-261	noctb	ZDB-GENE-110930-4	ENSDARG00000078525	indel	GGGACTGTACGTAGAGCCAC	http://www.zfish.cn/upload/file/ZKOPDF/ZKO277.pdf
zko279a	ZDB-ALT-171115-677			ENSDARG00000088299	deletion	GGATTTTCACAGCACTCATT	http://www.zfish.cn/upload/file/ZKOPDF/ZKO279.pdf
zko279b	ZDB-ALT-171115-678			ENSDARG00000088299	deletion	GGATTTTCACAGCACTCATT	http://www.zfish.cn/upload/file/ZKOPDF/ZKO279.pdf
zko295b	ZDB-ALT-171115-262			ENSDARG00000039063	indel	GGGTCTGTGCCCACTTTATT	http://www.zfish.cn/upload/file/ZKOPDF/ZKO295.pdf
zko319a	ZDB-ALT-171115-266	asah1b	ZDB-GENE-040426-1512	ENSDARG00000034817	deletion	GTGGCATGTATCCTCCAAA	http://www.zfish.cn/upload/file/ZKOPDF/ZKO319.pdf
zko320a	ZDB-ALT-171115-267	frg1	ZDB-GENE-050417-324	ENSDARG00000056504	deletion	CCATAGGCTCCAGAGAGCAG	http://www.zfish.cn/upload/file/ZKOPDF/ZKO320.pdf
zko331a	ZDB-ALT-171115-270	casp3a	ZDB-GENE-011210-1	ENSDARG00000017905	deletion	GGCATCTGCATCACAGCCCATGC	http://www.zfish.cn/upload/file/ZKOPDF/ZKO331.pdf
zko332a	ZDB-ALT-171115-271	acsl1a	ZDB-GENE-050809-115	ENSDARG00000030514	deletion	GGATAAAGCTCGTCTGATCC	http://www.zfish.cn/upload/file/ZKOPDF/ZKO332.pdf
zko334b	ZDB-ALT-171115-272	si:ch211-197n1.2	ZDB-GENE-080225-6	ENSDARG00000042937	deletion	GGAGCTCCCAGTCTCTTCC	http://www.zfish.cn/upload/file/ZKOPDF/ZKO334.pdf
zko335a	ZDB-ALT-171115-273	si:dkey-256e7.5	ZDB-GENE-090313-282	ENSDARG00000092600	deletion	GGAGCCGTATAGAAAAAACAG	http://www.zfish.cn/upload/file/ZKOPDF/ZKO335.pdf
zko335b	ZDB-ALT-171115-274	si:dkey-256e7.5	ZDB-GENE-090313-282	ENSDARG00000092600	deletion	GGAGCCGTATAGAAAAAACAG	http://www.zfish.cn/upload/file/ZKOPDF/ZKO335.pdf
zko336a	ZDB-ALT-171115-275	slc25a4	ZDB-GENE-030131-5275	ENSDARG00000027355	deletion	GGATTTCTTGGCCGGTGGTG	http://www.zfish.cn/upload/file/ZKOPDF/ZKO336.pdf
zko336b	ZDB-ALT-171115-276	slc25a4	ZDB-GENE-030131-5275	ENSDARG00000027355	indel	GGATTTCTTGGCCGGTGGTG	http://www.zfish.cn/upload/file/ZKOPDF/ZKO336.pdf
zko337a	ZDB-ALT-171115-277	cfap97	ZDB-GENE-030131-9405	ENSDARG00000056381	deletion	GTCACATCTATTGACTGGGA	http://www.zfish.cn/upload/file/ZKOPDF/ZKO337.pdf
zko337b	ZDB-ALT-171115-278	cfap97	ZDB-GENE-030131-9405	ENSDARG00000056381	deletion	GTCACATCTATTGACTGGGA	http://www.zfish.cn/upload/file/ZKOPDF/ZKO337.pdf
zko338a	ZDB-ALT-171115-279	ankrd37	ZDB-GENE-070308-1	ENSDARG00000056376	deletion	GCATCAGTGTGTTGATGGCC	http://www.zfish.cn/upload/file/ZKOPDF/ZKO338.pdf
zko338b	ZDB-ALT-171115-280	ankrd37	ZDB-GENE-070308-1	ENSDARG00000056376	deletion	GCATCAGTGTGTTGATGGCC	http://www.zfish.cn/upload/file/ZKOPDF/ZKO338.pdf
zko339b	ZDB-ALT-171115-281	ufsp2	ZDB-GENE-030131-8726	ENSDARG00000056369	deletion	GGCTGTGGCACCAGGAACG	http://www.zfish.cn/upload/file/ZKOPDF/ZKO339.pdf
zko340a	ZDB-ALT-171115-284	si:dkey-256e7.8	ZDB-GENE-090313-283	ENSDARG00000092022	deletion	GGAAAGAGTTCAGACAGAGC	http://www.zfish.cn/upload/file/ZKOPDF/ZKO340.pdf
zko340b	ZDB-ALT-171115-285	si:dkey-256e7.8	ZDB-GENE-090313-283	ENSDARG00000092022	deletion	GGAAAGAGTTCAGACAGAGC	http://www.zfish.cn/upload/file/ZKOPDF/ZKO340.pdf
zko342a	ZDB-ALT-171115-286	sorbs2a	ZDB-GENE-070308-2	ENSDARG00000003046	indel	GGTGGAGGAGGAGGGTGTGC	http://www.zfish.cn/upload/file/ZKOPDF/ZKO342.pdf
zko348a	ZDB-ALT-171115-287	mtnr1aa	ZDB-GENE-990415-155	ENSDARG00000037545	deletion	CCGGAGGAACGCGCGCCACC	http://www.zfish.cn/upload/file/ZKOPDF/ZKO348.pdf
zko349a	ZDB-ALT-171115-288	klhl5	ZDB-GENE-080424-7	ENSDARG00000062122	deletion	GGCGTATGGAGGCCTACCTG	http://www.zfish.cn/upload/file/ZKOPDF/ZKO349.pdf
zko349b	ZDB-ALT-171115-289	klhl5	ZDB-GENE-080424-7	ENSDARG00000062122	indel	GGCGTATGGAGGCCTACCTG	http://www.zfish.cn/upload/file/ZKOPDF/ZKO349.pdf
zko350a	ZDB-ALT-171115-292	si:dkey-192k22.2	ZDB-GENE-090313-219	ENSDARG00000095111	deletion	GAAGAGGGTCTGCTCATCGT	http://www.zfish.cn/upload/file/ZKOPDF/ZKO350.pdf
zko351a	ZDB-ALT-171115-293	fam114a1	ZDB-GENE-070410-52	ENSDARG00000008287	deletion	GGAGTAGTTGGGGATCCTGG	http://www.zfish.cn/upload/file/ZKOPDF/ZKO351.pdf
zko352a	ZDB-ALT-171115-294	klf3	ZDB-GENE-011116-1	ENSDARG00000015495	deletion	GGGTGCGGCTCAGATTTGAT	http://www.zfish.cn/upload/file/ZKOPDF/ZKO352.pdf
zko353a	ZDB-ALT-171115-295	tbc1d1	ZDB-GENE-060710-1	ENSDARG00000062081	deletion	GGATCCTGAGAGTCCGCCTC	http://www.zfish.cn/upload/file/ZKOPDF/ZKO353.pdf
zko353b	ZDB-ALT-171115-296	tbc1d1	ZDB-GENE-060710-1	ENSDARG00000062081	deletion	GGATCCTGAGAGTCCGCCTC	http://www.zfish.cn/upload/file/ZKOPDF/ZKO353.pdf
zko354a	ZDB-ALT-171115-297	pgm2	ZDB-GENE-040426-2218	ENSDARG00000018178	deletion	GGACTCCCTCTCCCTCCTCA	http://www.zfish.cn/upload/file/ZKOPDF/ZKO354.pdf
zko355a	ZDB-ALT-171115-298	si:dkey-167i21.2	ZDB-GENE-090313-198	ENSDARG00000093886	indel	GAGATCTGCTGACAATGCCA	http://www.zfish.cn/upload/file/ZKOPDF/ZKO355.pdf
zko356a	ZDB-ALT-171115-299	slc25a51a	ZDB-GENE-040426-1722	ENSDARG00000056163	deletion	GGCTTTCTAGAGCTGTACCG	http://www.zfish.cn/upload/file/ZKOPDF/ZKO356.pdf
zko357a	ZDB-ALT-171115-300	si:dkey-167i21.4	ZDB-GENE-100921-3	ENSDARG00000092811	deletion	GAGTCTTATGAAGTGCTCCA	http://www.zfish.cn/upload/file/ZKOPDF/ZKO357.pdf
zko358a	ZDB-ALT-171115-301	zgc:195282	ZDB-GENE-081022-208	ENSDARG00000079488	insertion	GTGGCACTTCAAACACAGC	http://www.zfish.cn/upload/file/ZKOPDF/ZKO358.pdf
zko359a	ZDB-ALT-171115-302	rnf38	ZDB-GENE-030131-8693	ENSDARG00000062055	indel	GGGGTTCCATAGTTACCGGA	http://www.zfish.cn/upload/file/ZKOPDF/ZKO359.pdf
zko360b	ZDB-ALT-171115-303	limch1a	ZDB-GENE-090312-153	ENSDARG00000074275	deletion	GGGGATAAGGACTTCAGAAG	http://www.zfish.cn/upload/file/ZKOPDF/ZKO360.pdf
zko361a	ZDB-ALT-171115-304	phox2ba	ZDB-GENE-090313-51	ENSDARG00000075330	deletion	GGCTTATGAACGAGGCGTCC	http://www.zfish.cn/upload/file/ZKOPDF/ZKO361.pdf
zko361b	ZDB-ALT-171115-305	phox2ba	ZDB-GENE-090313-51	ENSDARG00000075330	deletion	GGCTTATGAACGAGGCGTCC	http://www.zfish.cn/upload/file/ZKOPDF/ZKO361.pdf
zko362a	ZDB-ALT-171115-306	exosc9	ZDB-GENE-041010-180	ENSDARG00000006392	deletion	AGACAGCTGGAGAGGTGCCTG	http://www.zfish.cn/upload/file/ZKOPDF/ZKO362.pdf
zko364a	ZDB-ALT-171115-307	ptprdb	ZDB-GENE-070615-38	ENSDARG00000019945	deletion	GGTACAGGAGCTGGACGCAG	http://www.zfish.cn/upload/file/ZKOPDF/ZKO364.pdf
zko366a	ZDB-ALT-171115-308	tyrp1b	ZDB-GENE-040718-249	ENSDARG00000056151	indel	GTGTTCCTGAAGCTCTGAG	http://www.zfish.cn/upload/file/ZKOPDF/ZKO366.pdf
zko366b	ZDB-ALT-171115-309	tyrp1b	ZDB-GENE-040718-249	ENSDARG00000056151	insertion	GTGTTCCTGAAGCTCTGAG	http://www.zfish.cn/upload/file/ZKOPDF/ZKO366.pdf
zko367a	ZDB-ALT-171115-310	rbm47	ZDB-GENE-030131-9612	ENSDARG00000061985	indel	GGGGAAGTGCCTTGCCAGCC	http://www.zfish.cn/upload/file/ZKOPDF/ZKO367.pdf
zko367b	ZDB-ALT-171115-311	rbm47	ZDB-GENE-030131-9612	ENSDARG00000061985	indel	GGGGAAGTGCCTTGCCAGCC	http://www.zfish.cn/upload/file/ZKOPDF/ZKO367.pdf
zko368a	ZDB-ALT-171115-312	lap3	ZDB-GENE-060719-1	ENSDARG00000061981	indel	GGCAAGAGCAGGATCTTCTA	http://www.zfish.cn/upload/file/ZKOPDF/ZKO368.pdf
zko368b	ZDB-ALT-171115-313	lap3	ZDB-GENE-060719-1	ENSDARG00000061981	deletion	GGCAAGAGCAGGATCTTCTA	http://www.zfish.cn/upload/file/ZKOPDF/ZKO368.pdf
zko370a	ZDB-ALT-171115-316	kitb	ZDB-GENE-050916-2	ENSDARG00000056133	deletion	GGGGGGCATCAGGAGTGATAAC	http://www.zfish.cn/upload/file/ZKOPDF/ZKO370.pdf
zko370b	ZDB-ALT-171115-317	kitb	ZDB-GENE-050916-2	ENSDARG00000056133	deletion	GGGGGGCATCAGGAGTGATAAC	http://www.zfish.cn/upload/file/ZKOPDF/ZKO370.pdf
zko371a	ZDB-ALT-171115-318	clrn2	ZDB-GENE-061207-64	ENSDARG00000070321	insertion	GTGCCAGACAGGAGTGGATC	http://www.zfish.cn/upload/file/ZKOPDF/ZKO371.pdf
zko372a	ZDB-ALT-171115-319	smc2	ZDB-GENE-030131-105	ENSDARG00000017744	deletion	ATCACTGGACTGAACGGCAG	http://www.zfish.cn/upload/file/ZKOPDF/ZKO372.pdf
zko374a	ZDB-ALT-171115-320	ecpas	ZDB-GENE-061207-66	ENSDARG00000061952	indel	TGAAACAGACGAGCAGTTGC	http://www.zfish.cn/upload/file/ZKOPDF/ZKO374.pdf
zko375a	ZDB-ALT-171115-321	fbxo10	ZDB-GENE-090313-270	ENSDARG00000061936	deletion	CTGCCTGCCTCCACCTCTTC	http://www.zfish.cn/upload/file/ZKOPDF/ZKO375.pdf
zko376a	ZDB-ALT-171115-322	polr1e	ZDB-GENE-050522-251	ENSDARG00000006434	deletion	CAGATAGGCTTCCCTATGTA	http://www.zfish.cn/upload/file/ZKOPDF/ZKO376.pdf
zko377a	ZDB-ALT-171115-323	tmem192	ZDB-GENE-040426-2254	ENSDARG00000037484	deletion	ATCCCAAGATGCACTTGAGT	http://www.zfish.cn/upload/file/ZKOPDF/ZKO377.pdf
zko381a	ZDB-ALT-171115-326	tma16	ZDB-GENE-050522-20	ENSDARG00000008068	deletion	AGGCGGCTTTCCTGCTGTAT	http://www.zfish.cn/upload/file/ZKOPDF/ZKO381.pdf
zko382b	ZDB-ALT-171115-327	si:ch211-42i9.8	ZDB-GENE-090312-31	ENSDARG00000077648	deletion	GGGACTGCTCGACGGGAG	http://www.zfish.cn/upload/file/ZKOPDF/ZKO382.pdf
zko384a	ZDB-ALT-171115-328	grhprb	ZDB-GENE-040426-1847	ENSDARG00000019986	deletion	GTCCTCAGCACCATGTCAGT	http://www.zfish.cn/upload/file/ZKOPDF/ZKO384.pdf
zko385a	ZDB-ALT-171115-329	si:dkey-82j4.2	ZDB-GENE-090312-139	ENSDARG00000080019	deletion	GGAAGCTGTGCATTCACGAG	http://www.zfish.cn/upload/file/ZKOPDF/ZKO385.pdf
zko386a	ZDB-ALT-171115-330	apbb2b	ZDB-GENE-090313-73	ENSDARG00000061880	deletion	GGGCACCACACAGTGGGAG	http://www.zfish.cn/upload/file/ZKOPDF/ZKO386.pdf
zko387a	ZDB-ALT-171115-681			ENSDARG00000070281	indel	AGGATAAATCTCGGAGTC	http://www.zfish.cn/upload/file/ZKOPDF/ZKO387.pdf
zko388b	ZDB-ALT-171115-331	mettl14	ZDB-GENE-040426-2328	ENSDARG00000070278	deletion	GGAAGAGAGTGGACCATATGAAG	http://www.zfish.cn/upload/file/ZKOPDF/ZKO388.pdf
zko389a	ZDB-ALT-171115-332	prss12	ZDB-GENE-090313-45	ENSDARG00000061830	deletion	GGTGGTCCATCGGCATATGA	http://www.zfish.cn/upload/file/ZKOPDF/ZKO389.pdf
zko390a	ZDB-ALT-171115-335	ndst3	ZDB-GENE-090312-199	ENSDARG00000041776	indel	TCTGGTGGTTTCCTCATATG	http://www.zfish.cn/upload/file/ZKOPDF/ZKO390.pdf
zko391a	ZDB-ALT-171115-336	si:dkey-189j19.1	ZDB-GENE-090313-212	ENSDARG00000095632	deletion	GGGTGATTGCTGTTACCCA	http://www.zfish.cn/upload/file/ZKOPDF/ZKO391.pdf
zko392a	ZDB-ALT-171115-337	ugt8	ZDB-GENE-060616-129	ENSDARG00000037455	indel	GGACATAAGATAGGGGAGC	http://www.zfish.cn/upload/file/ZKOPDF/ZKO392.pdf
zko394a	ZDB-ALT-171115-338	spock3	ZDB-GENE-090311-24	ENSDARG00000070266	deletion	GGACGACAAATGGTTGAC	http://www.zfish.cn/upload/file/ZKOPDF/ZKO394.pdf
zko395a	ZDB-ALT-171115-339	tll1	ZDB-GENE-041020-1	ENSDARG00000037429	deletion	GGATCGCACTCCTGCTGGC	http://www.zfish.cn/upload/file/ZKOPDF/ZKO395.pdf
zko395b	ZDB-ALT-171115-340	tll1	ZDB-GENE-041020-1	ENSDARG00000037429	deletion	GGATCGCACTCCTGCTGGC	http://www.zfish.cn/upload/file/ZKOPDF/ZKO395.pdf
zko396a	ZDB-ALT-171115-341	cpe	ZDB-GENE-090313-68	ENSDARG00000055874	indel	CTGGAGATGAGCGACAATCC	http://www.zfish.cn/upload/file/ZKOPDF/ZKO396.pdf
zko397a	ZDB-ALT-171115-342	msmo1	ZDB-GENE-040426-2670	ENSDARG00000055876	deletion	GGCATGGTGTCCCAGTCATA	http://www.zfish.cn/upload/file/ZKOPDF/ZKO397.pdf
zko399a	ZDB-ALT-171115-343	klhl2	ZDB-GENE-090312-193	ENSDARG00000061786	deletion	TATGGCCTGGTTCTTCAGGT	http://www.zfish.cn/upload/file/ZKOPDF/ZKO399.pdf
zko401a	ZDB-ALT-171115-345	si:ch211-287c11.5	ZDB-GENE-090312-87	ENSDARG00000095709	indel	GGAGCGACACCTCAAGAACG	http://www.zfish.cn/upload/file/ZKOPDF/ZKO401.pdf
zko405a	ZDB-ALT-171115-346	si:dkey-253i9.4	ZDB-GENE-090313-280	ENSDARG00000061459	indel	GGGCTTCCTGAAACAGCAG	http://www.zfish.cn/upload/file/ZKOPDF/ZKO405.pdf
zko406a	ZDB-ALT-171115-347	npy1r	ZDB-GENE-080221-1	ENSDARG00000037411	deletion	GGACCATTGGGTTTTCGGTG	http://www.zfish.cn/upload/file/ZKOPDF/ZKO406.pdf
zko408a	ZDB-ALT-171115-348	tmem144a	ZDB-GENE-040822-12	ENSDARG00000037409	indel	TGGCCTCTTGTTATGCT	http://www.zfish.cn/upload/file/ZKOPDF/ZKO408.pdf
zko413a	ZDB-ALT-171115-350	ncapd3	ZDB-GENE-040426-737	ENSDARG00000034773	insertion	GGAGCAGACTGAGAGAGATG	http://www.zfish.cn/upload/file/ZKOPDF/ZKO413.pdf
zko414a	ZDB-ALT-171115-351	primpol	ZDB-GENE-051113-100	ENSDARG00000033273	deletion	GGTTTGTATGGACAGGACAA	http://www.zfish.cn/upload/file/ZKOPDF/ZKO414.pdf
zko415a	ZDB-ALT-171115-352	adamtsl7	ZDB-GENE-070816-2	ENSDARG00000055439	deletion	TGGGACAGCGACTCCAGCAG	http://www.zfish.cn/upload/file/ZKOPDF/ZKO415.pdf
zko416a	ZDB-ALT-171115-353	zcchc7	ZDB-GENE-030102-2	ENSDARG00000055443	deletion	GGAGCAGGAGGCATGGTTTC	http://www.zfish.cn/upload/file/ZKOPDF/ZKO416.pdf
zko416b	ZDB-ALT-171115-354	zcchc7	ZDB-GENE-030102-2	ENSDARG00000055443	insertion	GGAGCAGGAGGCATGGTTTC	http://www.zfish.cn/upload/file/ZKOPDF/ZKO416.pdf
zko418a	ZDB-ALT-171115-355	pax5	ZDB-GENE-001030-2	ENSDARG00000037383	deletion	GGAGGGGTGAATCAGCTGGG	http://www.zfish.cn/upload/file/ZKOPDF/ZKO418.pdf
zko418b	ZDB-ALT-171115-356	pax5	ZDB-GENE-001030-2	ENSDARG00000037383	deletion	GGAGGGGTGAATCAGCTGGG	http://www.zfish.cn/upload/file/ZKOPDF/ZKO418.pdf
zko419a	ZDB-ALT-171115-357	melk	ZDB-GENE-990603-5	ENSDARG00000030759	deletion	GGGTTTGCCAAGGTCAAACT	http://www.zfish.cn/upload/file/ZKOPDF/ZKO419.pdf
zko420a	ZDB-ALT-171115-358	frmpd1a	ZDB-GENE-090313-137	ENSDARG00000079074	deletion	GGAGAACGGCCAAACGA	http://www.zfish.cn/upload/file/ZKOPDF/ZKO420.pdf
zko420b	ZDB-ALT-171115-359	frmpd1a	ZDB-GENE-090313-137	ENSDARG00000079074	indel	GGAGAACGGCCAAACGA	http://www.zfish.cn/upload/file/ZKOPDF/ZKO420.pdf
zko421a	ZDB-ALT-171115-360	kdm4c	ZDB-GENE-070209-38	ENSDARG00000061504	deletion	GGTTGATTCAGGCTCAGACT	http://www.zfish.cn/upload/file/ZKOPDF/ZKO421.pdf
zko422a	ZDB-ALT-171115-361	dnah6	ZDB-GENE-030616-623	ENSDARG00000000606	indel	GGACATCCCAGGAGCCAGAG	http://www.zfish.cn/upload/file/ZKOPDF/ZKO422.pdf
zko423a	ZDB-ALT-171115-362	si:ch73-380n15.2	ZDB-GENE-090313-161	ENSDARG00000087224	deletion	GAGTCCCAGCTCCACCACTA	http://www.zfish.cn/upload/file/ZKOPDF/ZKO423.pdf
zko423b	ZDB-ALT-171115-363	si:ch73-380n15.2	ZDB-GENE-090313-161	ENSDARG00000087224	deletion	GAGTCCCAGCTCCACCACTA	http://www.zfish.cn/upload/file/ZKOPDF/ZKO423.pdf
zko424a	ZDB-ALT-171115-364	chrnb3a	ZDB-GENE-040108-1	ENSDARG00000052764	deletion	GACACGATTACTGTTCGCTT	http://www.zfish.cn/upload/file/ZKOPDF/ZKO424.pdf
zko426a	ZDB-ALT-171115-365	chrna6	ZDB-GENE-090312-91	ENSDARG00000055559	deletion	GGATGAAGTCAATCAGATCA	http://www.zfish.cn/upload/file/ZKOPDF/ZKO426.pdf
zko426b	ZDB-ALT-171115-366	chrna6	ZDB-GENE-090312-91	ENSDARG00000055559	deletion	GGATGAAGTCAATCAGATCA	http://www.zfish.cn/upload/file/ZKOPDF/ZKO426.pdf
zko428a	ZDB-ALT-171115-367	uchl1	ZDB-GENE-030131-3844	ENSDARG00000026871	deletion	GTGTAG GTGTTGAGCAAGCT	http://www.zfish.cn/upload/file/ZKOPDF/ZKO428.pdf
zko429a	ZDB-ALT-171115-368	anxa5b	ZDB-GENE-030131-9076	ENSDARG00000016470	indel	GGATGTGACTGGTGATACCG	http://www.zfish.cn/upload/file/ZKOPDF/ZKO429.pdf
zko429b	ZDB-ALT-171115-369	anxa5b	ZDB-GENE-030131-9076	ENSDARG00000016470	deletion	GGATGTGACTGGTGATACCG	http://www.zfish.cn/upload/file/ZKOPDF/ZKO429.pdf
zko430a	ZDB-ALT-171115-370	fgfbp1b	ZDB-GENE-081106-1	ENSDARG00000091660	deletion	GAGGAGCCAGGAGGAAAGGA	http://www.zfish.cn/upload/file/ZKOPDF/ZKO430.pdf
zko431a	ZDB-ALT-171115-371	fgfbp2b	ZDB-GENE-070410-95	ENSDARG00000038056	deletion	GGCGAAGGTGTAATGGACTG	http://www.zfish.cn/upload/file/ZKOPDF/ZKO431.pdf
zko434b	ZDB-ALT-171115-372	tapt1b	ZDB-GENE-030131-4025	ENSDARG00000061143	indel	GACAGAAAGACCAATGTGTC	http://www.zfish.cn/upload/file/ZKOPDF/ZKO434.pdf
zko436a	ZDB-ALT-171115-373	qdprb1	ZDB-GENE-050522-320	ENSDARG00000037378	deletion	GGGAAAAGGAGCTCTGGGCT	http://www.zfish.cn/upload/file/ZKOPDF/ZKO436.pdf
zko436b	ZDB-ALT-171115-374	qdprb1	ZDB-GENE-050522-320	ENSDARG00000037378	indel	GGGAAAAGGAGCTCTGGGCT	http://www.zfish.cn/upload/file/ZKOPDF/ZKO436.pdf
zko441a	ZDB-ALT-171115-376	rfc1	ZDB-GENE-070410-99	ENSDARG00000054799	deletion	GGTGGGGTTGGTGCCACCTT	http://www.zfish.cn/upload/file/ZKOPDF/ZKO441.pdf
zko441b	ZDB-ALT-171115-377	rfc1	ZDB-GENE-070410-99	ENSDARG00000054799	deletion	GGTGGGGTTGGTGCCACCTT	http://www.zfish.cn/upload/file/ZKOPDF/ZKO441.pdf
zko444a	ZDB-ALT-171115-378	ugdh	ZDB-GENE-011022-1	ENSDARG00000019838	deletion	GGGTAGTGTATCAGAGTTCC	http://www.zfish.cn/upload/file/ZKOPDF/ZKO444.pdf
zko445a	ZDB-ALT-171115-379	smim14	ZDB-GENE-040426-22	ENSDARG00000005799	indel	GGCCCCAACTCCTCAGTAGA	http://www.zfish.cn/upload/file/ZKOPDF/ZKO445.pdf
zko445b	ZDB-ALT-171115-380	smim14	ZDB-GENE-040426-22	ENSDARG00000005799	indel	GGCCCCAACTCCTCAGTAGA	http://www.zfish.cn/upload/file/ZKOPDF/ZKO445.pdf
zko448a	ZDB-ALT-171115-381	n4bp2	ZDB-GENE-061103-451	ENSDARG00000061451	insertion	GGATCCAGAAGTCATTTGCA	http://www.zfish.cn/upload/file/ZKOPDF/ZKO448.pdf
zko449a	ZDB-ALT-171115-382	rhoh	ZDB-GENE-060228-7	ENSDARG00000070121	deletion	GGAGTTGATGTCTTCATGGA	http://www.zfish.cn/upload/file/ZKOPDF/ZKO449.pdf
zko449b	ZDB-ALT-171115-383	rhoh	ZDB-GENE-060228-7	ENSDARG00000070121	indel	GGAGTTGATGTCTTCATGGA	http://www.zfish.cn/upload/file/ZKOPDF/ZKO449.pdf
zko450a	ZDB-ALT-171115-384	chrna9	ZDB-GENE-090312-63	ENSDARG00000054680	insertion	GGTGCTGACTACATATCTGT	http://www.zfish.cn/upload/file/ZKOPDF/ZKO450.pdf
zko450b	ZDB-ALT-171115-385	chrna9	ZDB-GENE-090312-63	ENSDARG00000054680	deletion	GGTGCTGACTACATATCTGT	http://www.zfish.cn/upload/file/ZKOPDF/ZKO450.pdf
zko451b	ZDB-ALT-171115-386	si:dkeyp-26a9.2	ZDB-GENE-090313-379	ENSDARG00000092290	insertion	GGTGAAGGGACATTTGGAG	http://www.zfish.cn/upload/file/ZKOPDF/ZKO451.pdf
zko452a	ZDB-ALT-171115-387	fam184b	ZDB-GENE-090313-380	ENSDARG00000055099	deletion	GGCGGCAGCGGTGCATGCAA	http://www.zfish.cn/upload/file/ZKOPDF/ZKO452.pdf
zko452b	ZDB-ALT-171115-388	fam184b	ZDB-GENE-090313-380	ENSDARG00000055099	deletion	GGCGGCAGCGGTGCATGCAA	http://www.zfish.cn/upload/file/ZKOPDF/ZKO452.pdf
zko454a	ZDB-ALT-171115-389	lcorl	ZDB-GENE-030131-6300	ENSDARG00000070098	insertion	GGTGCATACCTTGAAGGGC	http://www.zfish.cn/upload/file/ZKOPDF/ZKO454.pdf
zko454b	ZDB-ALT-171115-390	lcorl	ZDB-GENE-030131-6300	ENSDARG00000070098	indel	GGTGCATACCTTGAAGGGC	http://www.zfish.cn/upload/file/ZKOPDF/ZKO454.pdf
zko456a	ZDB-ALT-171115-391	slit2	ZDB-GENE-010306-3	ENSDARG00000004246	deletion	GGAGCGTTCAGAGCTCTGC	http://www.zfish.cn/upload/file/ZKOPDF/ZKO456.pdf
zko456b	ZDB-ALT-171115-392	slit2	ZDB-GENE-010306-3	ENSDARG00000004246	deletion	GGAGCGTTCAGAGCTCTGC	http://www.zfish.cn/upload/file/ZKOPDF/ZKO456.pdf
zko462a	ZDB-ALT-171115-393	pimr178	ZDB-GENE-090312-160	ENSDARG00000094885	deletion	GGTTGGAGAGTTTGATATCC	http://www.zfish.cn/upload/file/ZKOPDF/ZKO462.pdf
zko462b	ZDB-ALT-171115-394	pimr178	ZDB-GENE-090312-160	ENSDARG00000094885	deletion	GGTTGGAGAGTTTGATATCC	http://www.zfish.cn/upload/file/ZKOPDF/ZKO462.pdf
zko463a	ZDB-ALT-171115-395	zgc:171517	ZDB-GENE-080219-12	ENSDARG00000090822	insertion	GGGGGACTGCTCACACTGAC	http://www.zfish.cn/upload/file/ZKOPDF/ZKO463.pdf
zko463b	ZDB-ALT-171115-396	zgc:171517	ZDB-GENE-080219-12	ENSDARG00000090822	indel	GGGGGACTGCTCACACTGAC	http://www.zfish.cn/upload/file/ZKOPDF/ZKO463.pdf
zko469a	ZDB-ALT-171115-397			ENSDARG00000086407	deletion	GGTATCCTGTGCCATCTGGA	http://www.zfish.cn/upload/file/ZKOPDF/ZKO469.pdf
zko469b	ZDB-ALT-171115-398			ENSDARG00000086407	indel	GGTATCCTGTGCCATCTGGA	http://www.zfish.cn/upload/file/ZKOPDF/ZKO469.pdf
zko470a	ZDB-ALT-171115-399	fam160a1a	ZDB-GENE-090312-132	ENSDARG00000061021	deletion	GGACACAGCACAGCTGGTTC	http://www.zfish.cn/upload/file/ZKOPDF/ZKO470.pdf
zko471a	ZDB-ALT-171115-400	gatb	ZDB-GENE-040724-131	ENSDARG00000037309	insertion	GGATACAGCGGTGTACTCTTC	http://www.zfish.cn/upload/file/ZKOPDF/ZKO471.pdf
zko471b	ZDB-ALT-171115-401	gatb	ZDB-GENE-040724-131	ENSDARG00000037309	insertion	GGATACAGCGGTGTACTCTTC	http://www.zfish.cn/upload/file/ZKOPDF/ZKO471.pdf
zko476a	ZDB-ALT-171115-402	si:dkey-104e13.1	ZDB-GENE-090313-171	ENSDARG00000093590	insertion	GGGTCTCGGTCTCTGCTGCT	http://www.zfish.cn/upload/file/ZKOPDF/ZKO476.pdf
zko478a	ZDB-ALT-171115-403	mnd1	ZDB-GENE-040801-116	ENSDARG00000074451	indel	GGGCACCTCCAACTATTACT	http://www.zfish.cn/upload/file/ZKOPDF/ZKO478.pdf
zko479a	ZDB-ALT-171115-404	tmem131l	ZDB-GENE-030131-6110	ENSDARG00000079434	deletion	GGTCGAAGTTTGGCAGGCTG	http://www.zfish.cn/upload/file/ZKOPDF/ZKO479.pdf
zko480a	ZDB-ALT-171115-405	trim2a	ZDB-GENE-050327-99	ENSDARG00000031817	indel	GGCAAGACAGAGTCAGACTG	http://www.zfish.cn/upload/file/ZKOPDF/ZKO480.pdf
zko480b	ZDB-ALT-171115-406	trim2a	ZDB-GENE-050327-99	ENSDARG00000031817	deletion	GGCAAGACAGAGTCAGACTG	http://www.zfish.cn/upload/file/ZKOPDF/ZKO480.pdf
zko481a	ZDB-ALT-171115-407	fhdc1	ZDB-GENE-040826-4	ENSDARG00000074812	deletion	GGCCAGAATTACCTGGTGCC	http://www.zfish.cn/upload/file/ZKOPDF/ZKO481.pdf
zko482a	ZDB-ALT-171115-408	arfip1	ZDB-GENE-040426-2690	ENSDARG00000070055	deletion	GCGAGCCGACTGGCTGCTGC	http://www.zfish.cn/upload/file/ZKOPDF/ZKO482.pdf
zko483a	ZDB-ALT-171115-409	sfrp2	ZDB-GENE-061013-293	ENSDARG00000070050	deletion	GGTGCAGAAACAGTGTCATC	http://www.zfish.cn/upload/file/ZKOPDF/ZKO483.pdf
zko485a	ZDB-ALT-171115-686			ENSDARG00000091332	indel	GGTGCTTTGCCCATGTCCT	http://www.zfish.cn/upload/file/ZKOPDF/ZKO485.pdf
zko487a	ZDB-ALT-171115-410	plrg1	ZDB-GENE-040426-2787	ENSDARG00000037283	deletion	GGCCATATGGGTCAGAGGTG	http://www.zfish.cn/upload/file/ZKOPDF/ZKO487.pdf
zko487b	ZDB-ALT-171115-411	plrg1	ZDB-GENE-040426-2787	ENSDARG00000037283	deletion	GGCCATATGGGTCAGAGGTG	http://www.zfish.cn/upload/file/ZKOPDF/ZKO487.pdf
zko488a	ZDB-ALT-171115-412	fgg	ZDB-GENE-040426-1998	ENSDARG00000037281	deletion	CATGGGCTCGATCATGCATG	http://www.zfish.cn/upload/file/ZKOPDF/ZKO488.pdf
zko489b	ZDB-ALT-171115-413	lrata	ZDB-GENE-060720-1	ENSDARG00000037278	deletion	AATGCCCGACATCATGCCCC	http://www.zfish.cn/upload/file/ZKOPDF/ZKO489.pdf
zko490a	ZDB-ALT-171115-687			ENSDARG00000086564	deletion	GGCGCTTCCAGCCACATGTA	http://www.zfish.cn/upload/file/ZKOPDF/ZKO490.pdf
zko490b	ZDB-ALT-171115-688			ENSDARG00000086564	deletion	GGCGCTTCCAGCCACATGTA	http://www.zfish.cn/upload/file/ZKOPDF/ZKO490.pdf
zko495a	ZDB-ALT-171115-415	gucy1a1	ZDB-GENE-050417-230	ENSDARG00000013787	deletion	GGCCTGCTGCAGATCGGGGA	http://www.zfish.cn/upload/file/ZKOPDF/ZKO495.pdf
zko496a	ZDB-ALT-171115-416	gucy1b3	ZDB-GENE-090313-160	ENSDARG00000086790	insertion	GGTCTTCAGGACATCGTCAT	http://www.zfish.cn/upload/file/ZKOPDF/ZKO496.pdf
zko496b	ZDB-ALT-171115-417	gucy1b3	ZDB-GENE-090313-160	ENSDARG00000086790	deletion	GGTCTTCAGGACATCGTCAT	http://www.zfish.cn/upload/file/ZKOPDF/ZKO496.pdf
zko497a	ZDB-ALT-171115-418	fabp2	ZDB-GENE-991019-5	ENSDARG00000006427	deletion	GGTATAAAAGAGTGGCTCG	http://www.zfish.cn/upload/file/ZKOPDF/ZKO497.pdf
zko500a	ZDB-ALT-171115-419	synpo2b	ZDB-GENE-101230-1	ENSDARG00000077157	deletion	GGAACAGCCGAACCTTGGTG	http://www.zfish.cn/upload/file/ZKOPDF/ZKO500.pdf
zko500b	ZDB-ALT-171115-420	synpo2b	ZDB-GENE-101230-1	ENSDARG00000077157	insertion	GGAACAGCCGAACCTTGGTG	http://www.zfish.cn/upload/file/ZKOPDF/ZKO500.pdf
zko552a	ZDB-ALT-171115-423	hsf2bp	ZDB-GENE-030131-1458	ENSDARG00000035080	indel	GGAAGCCATCAGAGACATAT	http://www.zfish.cn/upload/file/ZKOPDF/ZKO552.pdf
zko557a	ZDB-ALT-171115-424	irs2a	ZDB-GENE-040426-975	ENSDARG00000037099	deletion	GGATTACAGTTCCAGCCCAG	http://www.zfish.cn/upload/file/ZKOPDF/ZKO557.pdf
zko558a	ZDB-ALT-171115-425	lig4	ZDB-GENE-070820-10	ENSDARG00000060620	deletion	GGTGTGAGGGAGCCCTCTAG	http://www.zfish.cn/upload/file/ZKOPDF/ZKO558.pdf
zko558b	ZDB-ALT-171115-426	lig4	ZDB-GENE-070820-10	ENSDARG00000060620	deletion	GGTGTGAGGGAGCCCTCTAG	http://www.zfish.cn/upload/file/ZKOPDF/ZKO558.pdf
zko564a	ZDB-ALT-171115-429	si:dkey-1h24.6	ZDB-GENE-100922-103	ENSDARG00000092653	deletion	GGTGTTTCCTCAGTGAGGGG	http://www.zfish.cn/upload/file/ZKOPDF/ZKO564.pdf
zko565a	ZDB-ALT-171115-430	raph1b	ZDB-GENE-090311-54	ENSDARG00000061732	deletion	GGAGCTTTTTGTACTTTCTC	http://www.zfish.cn/upload/file/ZKOPDF/ZKO565.pdf
zko566a	ZDB-ALT-171115-431	spp2	ZDB-GENE-090313-223	ENSDARG00000095590	deletion	GGAGGCCTTGTTTTCAAAAT	http://www.zfish.cn/upload/file/ZKOPDF/ZKO566.pdf
zko568a	ZDB-ALT-171115-432	cpb2	ZDB-GENE-050522-259	ENSDARG00000037144	deletion	GGACTGTGGTATTCATGCAC	http://www.zfish.cn/upload/file/ZKOPDF/ZKO568.pdf
zko573a	ZDB-ALT-171115-433	march4l	ZDB-GENE-060825-323	ENSDARG00000055839	deletion	GGATTAGTGAGAGAGGATCC	http://www.zfish.cn/upload/file/ZKOPDF/ZKO573.pdf
zko575a	ZDB-ALT-171115-434	vps8	ZDB-GENE-060503-348	ENSDARG00000060477	insertion	GGATGAGCCATTCATTTTAG	http://www.zfish.cn/upload/file/ZKOPDF/ZKO575.pdf
zko578a	ZDB-ALT-171115-435	tmem41ab	ZDB-GENE-040426-2050	ENSDARG00000026771	deletion	GGGATGGGGATGTTGAGGAT	http://www.zfish.cn/upload/file/ZKOPDF/ZKO578.pdf
zko581a	ZDB-ALT-171115-437	gpr183b	ZDB-GENE-081031-74	ENSDARG00000074302	deletion	GGGACTCTTAGGAAATGCTC	http://www.zfish.cn/upload/file/ZKOPDF/ZKO581.pdf
zko582a	ZDB-ALT-171115-438	ubac2	ZDB-GENE-070112-2122	ENSDARG00000060581	deletion	GGCTCAGAATCGGAGAAGAT	http://www.zfish.cn/upload/file/ZKOPDF/ZKO582.pdf
zko585a	ZDB-ALT-171115-439	bora	ZDB-GENE-041114-165	ENSDARG00000042688	deletion	GGCTAAAAAACACAGCCTGG	http://www.zfish.cn/upload/file/ZKOPDF/ZKO585.pdf
zko589a	ZDB-ALT-171115-440	metap1d	ZDB-GENE-050522-71	ENSDARG00000019715	deletion	GGATCCCTTTAAGATCACAG	http://www.zfish.cn/upload/file/ZKOPDF/ZKO589.pdf
zko590a	ZDB-ALT-171115-443	dlx2b	ZDB-GENE-980526-18	ENSDARG00000017174	deletion	GGGTCTTCTGGAATCTGCGC	http://www.zfish.cn/upload/file/ZKOPDF/ZKO590.pdf
zko592a	ZDB-ALT-171115-444	ppp1r9alb	ZDB-GENE-090312-99	ENSDARG00000074575	indel	GGAAGAGACGGAGCCAGAGG	http://www.zfish.cn/upload/file/ZKOPDF/ZKO592.pdf
zko598a	ZDB-ALT-171115-690			ENSDARG00000040780	indel	GGGCTCGGAGCAGCAGTACC	http://www.zfish.cn/upload/file/ZKOPDF/ZKO598.pdf
zko599a	ZDB-ALT-171115-445	gli1	ZDB-GENE-030321-1	ENSDARG00000033680	indel	GGAGTTCGTTTGCCACTGGA	http://www.zfish.cn/upload/file/ZKOPDF/ZKO599.pdf
zko600a	ZDB-ALT-171115-448	si:dkey-179o14.1	ZDB-GENE-090313-203	ENSDARG00000078902	deletion	GGATGTGTGCGGGTCGAGAG	http://www.zfish.cn/upload/file/ZKOPDF/ZKO600.pdf
zko606a	ZDB-ALT-171115-449	dpcd	ZDB-GENE-060825-166	ENSDARG00000060501	deletion	CTGGCAACGCTCGAGATC	http://www.zfish.cn/upload/file/ZKOPDF/ZKO606.pdf
zko606b	ZDB-ALT-171115-450	dpcd	ZDB-GENE-060825-166	ENSDARG00000060501	deletion	CTGGCAACGCTCGAGATC	http://www.zfish.cn/upload/file/ZKOPDF/ZKO606.pdf
zko608a	ZDB-ALT-171115-451	wbp1lb	ZDB-GENE-050522-112	ENSDARG00000029751	indel	GTAGCTACTACTATGAGCTC	http://www.zfish.cn/upload/file/ZKOPDF/ZKO608.pdf
zko609a	ZDB-ALT-171115-452	as3mt	ZDB-GENE-060312-15	ENSDARG00000027572	deletion	GGCCTTGGTGGAAGCCGGGC	http://www.zfish.cn/upload/file/ZKOPDF/ZKO609.pdf
zko611a	ZDB-ALT-171115-454	nt5c2b	ZDB-GENE-061013-522	ENSDARG00000058231	indel	GGCCGTCCATGTTTGCCGGG	http://www.zfish.cn/upload/file/ZKOPDF/ZKO611.pdf
zko611b	ZDB-ALT-171115-455	nt5c2b	ZDB-GENE-061013-522	ENSDARG00000058231	deletion	GGCCGTCCATGTTTGCCGGG	http://www.zfish.cn/upload/file/ZKOPDF/ZKO611.pdf
zko612b	ZDB-ALT-171115-456	inab	ZDB-GENE-990415-83	ENSDARG00000053248	deletion	GGCGTTGAGTTCCTCGAGTT	http://www.zfish.cn/upload/file/ZKOPDF/ZKO612.pdf
zko613b	ZDB-ALT-171115-457	anos1a	ZDB-GENE-000201-9	ENSDARG00000012896	indel	GGAGCCATGCAAAGACTCCT	http://www.zfish.cn/upload/file/ZKOPDF/ZKO613.pdf
zko614a	ZDB-ALT-171115-458	sts	ZDB-GENE-030717-5	ENSDARG00000053241	deletion	GGGATATCTGCCTGTGAGAA	http://www.zfish.cn/upload/file/ZKOPDF/ZKO614.pdf
zko616b	ZDB-ALT-171115-691			ENSDARG00000088777	indel	GGTAAATGTCTCGTTTGCTG	http://www.zfish.cn/upload/file/ZKOPDF/ZKO616.pdf
zko617a	ZDB-ALT-171115-459	pudp	ZDB-GENE-050522-36	ENSDARG00000027826	insertion	GGCTGGGGGAGAGAATCTTT	http://www.zfish.cn/upload/file/ZKOPDF/ZKO617.pdf
zko617b	ZDB-ALT-171115-460	pudp	ZDB-GENE-050522-36	ENSDARG00000027826	deletion	GGCTGGGGGAGAGAATCTTT	http://www.zfish.cn/upload/file/ZKOPDF/ZKO617.pdf
zko618b	ZDB-ALT-171115-461	nlgn4xa	ZDB-GENE-100309-2	ENSDARG00000079455	indel	GGTTCCTCTGAGCCGTGACA	http://www.zfish.cn/upload/file/ZKOPDF/ZKO618.pdf
zko622a	ZDB-ALT-171115-463	prkx	ZDB-GENE-090313-408	ENSDARG00000060716	deletion	GGCAGCCCCACGTTACCCGC	http://www.zfish.cn/upload/file/ZKOPDF/ZKO622.pdf
zko623a	ZDB-ALT-171115-464	mxra5a	ZDB-GENE-090312-22	ENSDARG00000074815	deletion	GGTGGCACGCACATGGCCGC	http://www.zfish.cn/upload/file/ZKOPDF/ZKO623.pdf
zko623b	ZDB-ALT-171115-465	mxra5a	ZDB-GENE-090312-22	ENSDARG00000074815	indel	GGTGGCACGCACATGGCCGC	http://www.zfish.cn/upload/file/ZKOPDF/ZKO623.pdf
zko625a	ZDB-ALT-171115-466	cd99	ZDB-GENE-061103-391	ENSDARG00000051975	indel	GGTGGATATAAACCCGA	http://www.zfish.cn/upload/file/ZKOPDF/ZKO625.pdf
zko625b	ZDB-ALT-171115-467	cd99	ZDB-GENE-061103-391	ENSDARG00000051975	indel	GGTGGATATAAACCCGA	http://www.zfish.cn/upload/file/ZKOPDF/ZKO625.pdf
zko628a	ZDB-ALT-171115-468	chmp2bb	ZDB-GENE-040426-2539	ENSDARG00000002190	insertion	GGAAGTTCTGCAGGGTCTGCA	http://www.zfish.cn/upload/file/ZKOPDF/ZKO628.pdf
zko630b	ZDB-ALT-171115-469	cldng	ZDB-GENE-010328-7	ENSDARG00000003701	insertion	AACAACACTAGGCACTCT	http://www.zfish.cn/upload/file/ZKOPDF/ZKO630.pdf
zko635a	ZDB-ALT-171115-470	epha6	ZDB-GENE-090311-43	ENSDARG00000022971	deletion	GGCTGCGCAGAAGATCTACG	http://www.zfish.cn/upload/file/ZKOPDF/ZKO635.pdf
zko638b	ZDB-ALT-171115-471	slc5a7a	ZDB-GENE-090313-273	ENSDARG00000074860	deletion	GGATCGCAGCGAGACTATTA	http://www.zfish.cn/upload/file/ZKOPDF/ZKO638.pdf
zko640a	ZDB-ALT-171115-472	si:dkey-24h22.5	ZDB-GENE-090313-274	ENSDARG00000094556	deletion	GGTGGACTCTGCTGACTTGG	http://www.zfish.cn/upload/file/ZKOPDF/ZKO640.pdf
zko641a	ZDB-ALT-171115-473	lmo7b	ZDB-GENE-060825-242	ENSDARG00000053535	deletion	GGTAACTGCTTGCCCATTGG	http://www.zfish.cn/upload/file/ZKOPDF/ZKO641.pdf
zko642a	ZDB-ALT-171115-474	klf12a	ZDB-GENE-030131-9188	ENSDARG00000015312	indel	TCCAGCAAGTCTCTGCCATC	http://www.zfish.cn/upload/file/ZKOPDF/ZKO642.pdf
zko642b	ZDB-ALT-171115-475	klf12a	ZDB-GENE-030131-9188	ENSDARG00000015312	indel	TCCAGCAAGTCTCTGCCATC	http://www.zfish.cn/upload/file/ZKOPDF/ZKO642.pdf
zko644b	ZDB-ALT-171115-476	klf5a	ZDB-GENE-090312-167	ENSDARG00000015506	deletion	GGAGTCCTCCTGAAAGCCGT	http://www.zfish.cn/upload/file/ZKOPDF/ZKO644.pdf
zko646a	ZDB-ALT-171115-477	tpt1	ZDB-GENE-990603-10	ENSDARG00000092693	insertion	GACATTGATGATGCCCTGAT	http://www.zfish.cn/upload/file/ZKOPDF/ZKO646.pdf
zko657b	ZDB-ALT-171115-479			ENSDARG00000069754	indel	GGGCTGACCAACATCCCAGT	http://www.zfish.cn/upload/file/ZKOPDF/ZKO657.pdf
zko662a	ZDB-ALT-171115-480	usp38	ZDB-GENE-101007-2	ENSDARG00000075798	deletion	GGACTGTGATCATTTGCAGA	http://www.zfish.cn/upload/file/ZKOPDF/ZKO662.pdf
zko663a	ZDB-ALT-171115-481	gab1	ZDB-GENE-040426-2674	ENSDARG00000037018	deletion	GGAGGAGATGTGGTTTACTC	http://www.zfish.cn/upload/file/ZKOPDF/ZKO663.pdf
zko664b	ZDB-ALT-171115-482	frem3	ZDB-GENE-030131-9788	ENSDARG00000074677	deletion	GGGCCTGGATATCCATGGAA	http://www.zfish.cn/upload/file/ZKOPDF/ZKO664.pdf
zko666a	ZDB-ALT-171115-483	hhip	ZDB-GENE-030131-4827	ENSDARG00000060397	indel	GGAGTGTTCTAGACTGCTGG	http://www.zfish.cn/upload/file/ZKOPDF/ZKO666.pdf
zko668a	ZDB-ALT-171115-484	smad1	ZDB-GENE-991119-8	ENSDARG00000027199	deletion	GGTCGGGCCATCGCCACACA	http://www.zfish.cn/upload/file/ZKOPDF/ZKO668.pdf
zko668b	ZDB-ALT-171115-485	smad1	ZDB-GENE-991119-8	ENSDARG00000027199	deletion	GGTCGGGCCATCGCCACACA	http://www.zfish.cn/upload/file/ZKOPDF/ZKO668.pdf
zko670a	ZDB-ALT-171115-486	zgc:152968	ZDB-GENE-061013-448	ENSDARG00000037002	indel	AACTAGTGGTCAGAAGTATG	http://www.zfish.cn/upload/file/ZKOPDF/ZKO670.pdf
zko671a	ZDB-ALT-171115-487	znf827	ZDB-GENE-080728-3	ENSDARG00000076171	deletion	GCTCCAAGACAAGAACGCGG	http://www.zfish.cn/upload/file/ZKOPDF/ZKO671.pdf
zko674a	ZDB-ALT-171115-488	pou4f2	ZDB-GENE-040401-1	ENSDARG00000069737	indel	GATGTCTCTGAACAGCAAGC	http://www.zfish.cn/upload/file/ZKOPDF/ZKO674.pdf
zko678a	ZDB-ALT-171115-489	prmt9	ZDB-GENE-080728-4	ENSDARG00000036755	insertion	GGCGTCATAGACGAGCTCAG	http://www.zfish.cn/upload/file/ZKOPDF/ZKO678.pdf
zko713a	ZDB-ALT-171115-492	si:dkeyp-13d11.1	ZDB-GENE-090313-377	ENSDARG00000076343	deletion	GGAAACCATAACTCCAGAACC	http://www.zfish.cn/upload/file/ZKOPDF/ZKO713.pdf
zko713b	ZDB-ALT-171115-493	si:dkeyp-13d11.1	ZDB-GENE-090313-377	ENSDARG00000076343	indel	AGAAGACAAAGAGGGCCAGC	http://www.zfish.cn/upload/file/ZKOPDF/ZKO713.pdf
zko716a	ZDB-ALT-171115-494	galnt7	ZDB-GENE-050522-284	ENSDARG00000057303	indel	GTCAGGTCTCCTGCCATGGC	http://www.zfish.cn/upload/file/ZKOPDF/ZKO716.pdf
zko716b	ZDB-ALT-171115-495	galnt7	ZDB-GENE-050522-284	ENSDARG00000057303	deletion	GTCAGGTCTCCTGCCATGGC	http://www.zfish.cn/upload/file/ZKOPDF/ZKO716.pdf
zko722a	ZDB-ALT-171115-496	glra3	ZDB-GENE-020402-1	ENSDARG00000011066	deletion	TCATCGTCATCCTCTCCT	http://www.zfish.cn/upload/file/ZKOPDF/ZKO722.pdf
zko724a	ZDB-ALT-171115-497	si:ch211-103d13.3	ZDB-GENE-110411-74	ENSDARG00000095811	indel	GGAAAAGGGGAACCGTATCC	http://www.zfish.cn/upload/file/ZKOPDF/ZKO724.pdf
zko725a	ZDB-ALT-171115-498	wdr17	ZDB-GENE-090313-131	ENSDARG00000075098	deletion	GTCATAAACAGTGTCTAGAC	http://www.zfish.cn/upload/file/ZKOPDF/ZKO725.pdf
zko725b	ZDB-ALT-171115-499	wdr17	ZDB-GENE-090313-131	ENSDARG00000075098	deletion	GTCATAAACAGTGTCTAGAC	http://www.zfish.cn/upload/file/ZKOPDF/ZKO725.pdf
zko730a	ZDB-ALT-171115-500	tenm3	ZDB-GENE-990714-19	ENSDARG00000005479	insertion	GGAGCTGTAGGACTTCT	http://www.zfish.cn/upload/file/ZKOPDF/ZKO730.pdf
zko730b	ZDB-ALT-171115-501	tenm3	ZDB-GENE-990714-19	ENSDARG00000005479	deletion	GGAGCTGTAGGACTTCT	http://www.zfish.cn/upload/file/ZKOPDF/ZKO730.pdf
zko733a	ZDB-ALT-171115-502	irf2a	ZDB-GENE-030131-4135	ENSDARG00000007387	deletion	GGACAGAATGCGAATGCGCCCC	http://www.zfish.cn/upload/file/ZKOPDF/ZKO733.pdf
zko737a	ZDB-ALT-171115-692			ENSDARG00000080987	indel	GGGGAAAGTCCCCGGACAC	http://www.zfish.cn/upload/file/ZKOPDF/ZKO737.pdf
zko737b	ZDB-ALT-171115-693			ENSDARG00000080987	deletion	GGGGAAAGTCCCCGGACAC	http://www.zfish.cn/upload/file/ZKOPDF/ZKO737.pdf
zko742a	ZDB-ALT-171115-503	cdk2ap2	ZDB-GENE-040718-35	ENSDARG00000069700	deletion	GCGAGGTTACAGTCGACGG	http://www.zfish.cn/upload/file/ZKOPDF/ZKO742.pdf
zko747a	ZDB-ALT-171115-504	si:ch211-113e8.11	ZDB-GENE-090313-12	ENSDARG00000076585	deletion	CCACCTCCACCTCTGGGCTC	http://www.zfish.cn/upload/file/ZKOPDF/ZKO747.pdf
zko748b	ZDB-ALT-171115-505	si:ch211-113e8.10	ZDB-GENE-090313-11	ENSDARG00000079631	insertion	GGTTTTACGGGACAGGTCAACG	http://www.zfish.cn/upload/file/ZKOPDF/ZKO748.pdf
zko749a	ZDB-ALT-171115-506	zgc:152658	ZDB-GENE-060929-68	ENSDARG00000018587	deletion	AGTTTGAGTAGAGCCCGTCGG	http://www.zfish.cn/upload/file/ZKOPDF/ZKO749.pdf
zko751a	ZDB-ALT-171115-507	si:ch211-113e8.9	ZDB-GENE-090313-14	ENSDARG00000095065	deletion	TTGCTTGGACCAGTCTCAGG	http://www.zfish.cn/upload/file/ZKOPDF/ZKO751.pdf
zko751b	ZDB-ALT-171115-508	si:ch211-113e8.9	ZDB-GENE-090313-14	ENSDARG00000095065	deletion	TTGCTTGGACCAGTCTCAGG	http://www.zfish.cn/upload/file/ZKOPDF/ZKO751.pdf
zko759a	ZDB-ALT-171115-509	vwa10.2	ZDB-GENE-090313-295	ENSDARG00000069710	indel	GGGACATCGCCATTGCCCAG	http://www.zfish.cn/upload/file/ZKOPDF/ZKO759.pdf
zko762b	ZDB-ALT-171115-510	clgn	ZDB-GENE-060929-708	ENSDARG00000009315	deletion	ATGGGAGGTTGAGCCCCTGA	http://www.zfish.cn/upload/file/ZKOPDF/ZKO762.pdf
zko775a	ZDB-ALT-171115-512	lrpap1	ZDB-GENE-030131-5871	ENSDARG00000033604	deletion	GGTTTGGGAAAAGGCGATA	http://www.zfish.cn/upload/file/ZKOPDF/ZKO775.pdf
zko775b	ZDB-ALT-171115-513	lrpap1	ZDB-GENE-030131-5871	ENSDARG00000033604	indel	GGTTTGGGAAAAGGCGATA	http://www.zfish.cn/upload/file/ZKOPDF/ZKO775.pdf
zko778a	ZDB-ALT-171115-514	htt	ZDB-GENE-990415-131	ENSDARG00000052866	deletion	GTTCCGTGTGCTTGCCCGCA	http://www.zfish.cn/upload/file/ZKOPDF/ZKO778.pdf
zko778b	ZDB-ALT-171115-515	htt	ZDB-GENE-990415-131	ENSDARG00000052866	indel	GTTCCGTGTGCTTGCCCGCA	http://www.zfish.cn/upload/file/ZKOPDF/ZKO778.pdf
zko781a	ZDB-ALT-171115-516	paip2b	ZDB-GENE-040426-1736	ENSDARG00000008706	insertion	AGAGACCTTCCATCTGGAGT	http://www.zfish.cn/upload/file/ZKOPDF/ZKO781.pdf
zko781b	ZDB-ALT-171115-517	paip2b	ZDB-GENE-040426-1736	ENSDARG00000008706	insertion	AGAGACCTTCCATCTGGAGT	http://www.zfish.cn/upload/file/ZKOPDF/ZKO781.pdf
zko782a	ZDB-ALT-171115-518	dok1a	ZDB-GENE-080721-2	ENSDARG00000078108	indel	GGCTTGTCCTGGAGAAAACA	http://www.zfish.cn/upload/file/ZKOPDF/ZKO782.pdf
zko782b	ZDB-ALT-171115-519	dok1a	ZDB-GENE-080721-2	ENSDARG00000078108	deletion	GGCTTGTCCTGGAGAAAACA	http://www.zfish.cn/upload/file/ZKOPDF/ZKO782.pdf
zko786a	ZDB-ALT-171115-520	si:dkey-56e3.2	ZDB-GENE-090313-316	ENSDARG00000092551	insertion	GGAACTAGCACAAACGAAGA	http://www.zfish.cn/upload/file/ZKOPDF/ZKO786.pdf
zko786b	ZDB-ALT-171115-521	si:dkey-56e3.2	ZDB-GENE-090313-316	ENSDARG00000092551	indel	GGAACTAGCACAAACGAAGA	http://www.zfish.cn/upload/file/ZKOPDF/ZKO786.pdf
zko790a	ZDB-ALT-171115-524	fbxo41	ZDB-GENE-090313-350	ENSDARG00000078908	indel	GACAGATCGCTCTCTGTGGT	http://www.zfish.cn/upload/file/ZKOPDF/ZKO790.pdf
zko792a	ZDB-ALT-171115-525	smox	ZDB-GENE-031201-3	ENSDARG00000036967	insertion	GGGAACCCCGTCTACCACC	http://www.zfish.cn/upload/file/ZKOPDF/ZKO792.pdf
zko792b	ZDB-ALT-171115-526	smox	ZDB-GENE-031201-3	ENSDARG00000036967	deletion	GGGAACCCCGTCTACCACC	http://www.zfish.cn/upload/file/ZKOPDF/ZKO792.pdf
zko797a	ZDB-ALT-171115-527	lrrtm1	ZDB-GENE-050506-80	ENSDARG00000052713	indel	GCGGGAAGGGAACTTTGT	http://www.zfish.cn/upload/file/ZKOPDF/ZKO797.pdf
zko798a	ZDB-ALT-171115-528	suclg1	ZDB-GENE-040912-101	ENSDARG00000052712	insertion	GGAGTGAGACACTGTTATTC	http://www.zfish.cn/upload/file/ZKOPDF/ZKO798.pdf
zko798b	ZDB-ALT-171115-529	suclg1	ZDB-GENE-040912-101	ENSDARG00000052712	deletion	GGAGTGAGACACTGTTATTC	http://www.zfish.cn/upload/file/ZKOPDF/ZKO798.pdf
zko799b	ZDB-ALT-171115-530	cisd2	ZDB-GENE-040426-1381	ENSDARG00000052703	insertion	GGCAGCTTCTTGAGGTAGGC	http://www.zfish.cn/upload/file/ZKOPDF/ZKO799.pdf
zko803b	ZDB-ALT-171115-532	cnga1a	ZDB-GENE-090312-66	ENSDARG00000029898	deletion	GGTCAGAGGTGTAGTCCAGG	http://www.zfish.cn/upload/file/ZKOPDF/ZKO803.pdf
zko806a	ZDB-ALT-171115-533	scpp7	ZDB-GENE-090313-257	ENSDARG00000074132	deletion	CAAACCTGTAATGGCTCCAC	http://www.zfish.cn/upload/file/ZKOPDF/ZKO806.pdf
zko806c	ZDB-ALT-171115-534	scpp7	ZDB-GENE-090313-257	ENSDARG00000074132	deletion	CAAACCTGTAATGGCTCCAC	http://www.zfish.cn/upload/file/ZKOPDF/ZKO806.pdf
zko807b	ZDB-ALT-171115-535	ambn	ZDB-GENE-090313-258	ENSDARG00000075598	indel	GATATGCAACAGTTTCAGCC	http://www.zfish.cn/upload/file/ZKOPDF/ZKO807.pdf
zko810a	ZDB-ALT-171115-537	scpp9	ZDB-GENE-090424-3	ENSDARG00000087178	indel	TATGTGCTTCAGCCTCCAGT	http://www.zfish.cn/upload/file/ZKOPDF/ZKO810.pdf
zko815a	ZDB-ALT-171115-538	si:ch73-109d9.1	ZDB-GENE-110411-256	ENSDARG00000052019	deletion	GGAACTTGTGCATTGGAGTG	http://www.zfish.cn/upload/file/ZKOPDF/ZKO815.pdf
zko815b	ZDB-ALT-171115-539	si:ch73-109d9.1	ZDB-GENE-110411-256	ENSDARG00000052019	deletion	GGAACTTGTGCATTGGAGTG	http://www.zfish.cn/upload/file/ZKOPDF/ZKO815.pdf
zko827a	ZDB-ALT-171115-540	ctnnd1	ZDB-GENE-110208-9	ENSDARG00000078233	deletion	GGATGGCACTGGTTCAGTTAC	http://www.zfish.cn/upload/file/ZKOPDF/ZKO827.pdf
zko828a	ZDB-ALT-171115-541	slc43a3a	ZDB-GENE-110208-8	ENSDARG00000059682	deletion	GGTTGTAAGATACAAACTGACTC	http://www.zfish.cn/upload/file/ZKOPDF/ZKO828.pdf
zko829a	ZDB-ALT-171115-542	cabp2a	ZDB-GENE-050913-25	ENSDARG00000052016	deletion	GGACGACGAGGATGAAGAGTTG	http://www.zfish.cn/upload/file/ZKOPDF/ZKO829.pdf
zko829b	ZDB-ALT-171115-543	cabp2a	ZDB-GENE-050913-25	ENSDARG00000052016	deletion	GGACGACGAGGATGAAGAGTTG	http://www.zfish.cn/upload/file/ZKOPDF/ZKO829.pdf
zko835a	ZDB-ALT-171115-544	cryba1l2	ZDB-GENE-041010-40	ENSDARG00000014803	indel	GGAAATGCTCCTGCTCGAACA	http://www.zfish.cn/upload/file/ZKOPDF/ZKO835.pdf
zko837a	ZDB-ALT-171115-545	rtn4rl2a	ZDB-GENE-040310-4	ENSDARG00000052012	deletion	GGATAACACACACACCGGTGC	http://www.zfish.cn/upload/file/ZKOPDF/ZKO837.pdf
zko838a	ZDB-ALT-171115-546	zdhhc5a	ZDB-GENE-090312-92	ENSDARG00000016263	deletion	GGCAGTATGAGTGGGGGCGTCTC	http://www.zfish.cn/upload/file/ZKOPDF/ZKO838.pdf
zko838b	ZDB-ALT-171115-547	zdhhc5a	ZDB-GENE-090312-92	ENSDARG00000016263	deletion	GGCAGTATGAGTGGGGGCGTCTC	http://www.zfish.cn/upload/file/ZKOPDF/ZKO838.pdf
zko840a	ZDB-ALT-171115-548	tmx2b	ZDB-GENE-040625-105	ENSDARG00000007786	deletion	GGACCACAGAGTGACCTGGATTG	http://www.zfish.cn/upload/file/ZKOPDF/ZKO840.pdf
zko840b	ZDB-ALT-171115-549	tmx2b	ZDB-GENE-040625-105	ENSDARG00000007786	deletion	GGACCACAGAGTGACCTGGATTG	http://www.zfish.cn/upload/file/ZKOPDF/ZKO840.pdf
zko841a	ZDB-ALT-171115-550	med19b	ZDB-GENE-040727-4	ENSDARG00000009472	deletion	GGACCGTCCGCGCTGGGCTT	http://www.zfish.cn/upload/file/ZKOPDF/ZKO841.pdf
zko841b	ZDB-ALT-171115-551	med19b	ZDB-GENE-040727-4	ENSDARG00000009472	deletion	GGACCGTCCGCGCTGGGCTT	http://www.zfish.cn/upload/file/ZKOPDF/ZKO841.pdf
zko842b	ZDB-ALT-171115-552	slc43a1b	ZDB-GENE-070209-173	ENSDARG00000037748	insertion	GGAGTCTTGATGGACAAGTT	http://www.zfish.cn/upload/file/ZKOPDF/ZKO842.pdf
zko843a	ZDB-ALT-171115-553	si:dkey-28b4.8	ZDB-GENE-090501-2	ENSDARG00000002840	insertion	GGTCACTTCAATGACCCGGTGCA	http://www.zfish.cn/upload/file/ZKOPDF/ZKO843.pdf
zko844a	ZDB-ALT-171115-554	si:dkey-28b4.7	ZDB-GENE-050506-118	ENSDARG00000079632	deletion	GGAGCTGAAGAACTTTGATC	http://www.zfish.cn/upload/file/ZKOPDF/ZKO844.pdf
zko844b	ZDB-ALT-171115-555	si:dkey-28b4.7	ZDB-GENE-050506-118	ENSDARG00000079632	indel	GGAGCTGAAGAACTTTGATC	http://www.zfish.cn/upload/file/ZKOPDF/ZKO844.pdf
zko845a	ZDB-ALT-171115-556	ssrp1b	ZDB-GENE-041008-209	ENSDARG00000016994	deletion	GGGGCACTGCTAAATTTAA	http://www.zfish.cn/upload/file/ZKOPDF/ZKO845.pdf
zko845b	ZDB-ALT-171115-557	ssrp1b	ZDB-GENE-041008-209	ENSDARG00000016994	deletion	GGGGCACTGCTAAATTTAA	http://www.zfish.cn/upload/file/ZKOPDF/ZKO845.pdf
zko846a	ZDB-ALT-171115-558	p2rx3b	ZDB-GENE-030319-3	ENSDARG00000029718	deletion	GGACTTCGTCAATCTCTGCA	http://www.zfish.cn/upload/file/ZKOPDF/ZKO846.pdf
zko846b	ZDB-ALT-171115-559	p2rx3b	ZDB-GENE-030319-3	ENSDARG00000029718	deletion	GGACTTCGTCAATCTCTGCA	http://www.zfish.cn/upload/file/ZKOPDF/ZKO846.pdf
zko849a	ZDB-ALT-171115-560	si:dkey-9i23.6	ZDB-GENE-090313-365	ENSDARG00000094678	deletion	GGATTGTTGAAAGTCCCTTT	http://www.zfish.cn/upload/file/ZKOPDF/ZKO849.pdf
zko849b	ZDB-ALT-171115-561	si:dkey-9i23.6	ZDB-GENE-090313-365	ENSDARG00000094678	indel	GGATTGTTGAAAGTCCCTTT	http://www.zfish.cn/upload/file/ZKOPDF/ZKO849.pdf
zko850a	ZDB-ALT-171115-562	tmem187	ZDB-GENE-090313-366	ENSDARG00000051989	deletion	GGACGTCAGTTATGATCACTACG	http://www.zfish.cn/upload/file/ZKOPDF/ZKO850.pdf
zko851a	ZDB-ALT-171115-563	si:dkey-9i23.8	ZDB-GENE-090313-367	ENSDARG00000095407	deletion	GGTCAGGTTTCACCGTGGTGTG	http://www.zfish.cn/upload/file/ZKOPDF/ZKO851.pdf
zko851b	ZDB-ALT-171115-564	si:dkey-9i23.8	ZDB-GENE-090313-367	ENSDARG00000095407	deletion	GGTCAGGTTTCACCGTGGTGTG	http://www.zfish.cn/upload/file/ZKOPDF/ZKO851.pdf
zko853a	ZDB-ALT-171115-565	zgc:165520	ZDB-GENE-070620-13	ENSDARG00000051981	deletion	GGCAGCTAACACCGAGGAGA	http://www.zfish.cn/upload/file/ZKOPDF/ZKO853.pdf
zko854b	ZDB-ALT-171115-566	kdm2aa	ZDB-GENE-061215-144	ENSDARG00000059653	indel	GGAGGAGGGGGCTGGTACCA	http://www.zfish.cn/upload/file/ZKOPDF/ZKO854.pdf
zko859a	ZDB-ALT-171115-567	si:dkey-9i23.15	ZDB-GENE-090313-361	ENSDARG00000093997	deletion	GGAGCTGTGAGGCAGGCGCTG	http://www.zfish.cn/upload/file/ZKOPDF/ZKO859.pdf
zko859b	ZDB-ALT-171115-568	si:dkey-9i23.15	ZDB-GENE-090313-361	ENSDARG00000093997	deletion	GGAGCTGTGAGGCAGGCGCTG	http://www.zfish.cn/upload/file/ZKOPDF/ZKO859.pdf
zko860a	ZDB-ALT-171115-569	si:dkey-9i23.14	ZDB-GENE-090313-360	ENSDARG00000093289	insertion	GGATAGTCGGCAAAAGCTTCA	http://www.zfish.cn/upload/file/ZKOPDF/ZKO860.pdf
zko861a	ZDB-ALT-171115-570	tmem176	ZDB-GENE-080902-2	ENSDARG00000078659	deletion	GGGGGAGCCCAAAATATT	http://www.zfish.cn/upload/file/ZKOPDF/ZKO861.pdf
zko862a	ZDB-ALT-171115-571	si:dkey-9i23.16	ZDB-GENE-090313-362	ENSDARG00000093954	indel	GGTTCCATGACCCTGAAG	http://www.zfish.cn/upload/file/ZKOPDF/ZKO862.pdf
zko862b	ZDB-ALT-171115-572	si:dkey-9i23.16	ZDB-GENE-090313-362	ENSDARG00000093954	deletion	GGTTCCATGACCCTGAAG	http://www.zfish.cn/upload/file/ZKOPDF/ZKO862.pdf
zko866b	ZDB-ALT-171115-573	smu1b	ZDB-GENE-130530-635	ENSDARG00000051970	deletion	GGACATCAACAACGGGCAG	http://www.zfish.cn/upload/file/ZKOPDF/ZKO866.pdf
zko875a	ZDB-ALT-171115-574	ddx39aa	ZDB-GENE-030131-4275	ENSDARG00000006225	insertion	GGAAGGCCAGTTCTCGTGTG	http://www.zfish.cn/upload/file/ZKOPDF/ZKO875.pdf
zko876a	ZDB-ALT-171115-575	si:ch211-239f4.1	ZDB-GENE-061207-24	ENSDARG00000052766	indel	GGCCAGGACAGCCTGGGAC	http://www.zfish.cn/upload/file/ZKOPDF/ZKO876.pdf
zko876b	ZDB-ALT-171115-576	si:ch211-239f4.1	ZDB-GENE-061207-24	ENSDARG00000052766	indel	GGCCAGGACAGCCTGGGAC	http://www.zfish.cn/upload/file/ZKOPDF/ZKO876.pdf
zko879a	ZDB-ALT-171115-577	emp1	ZDB-GENE-070822-2	ENSDARG00000069632	deletion	GTGGGGCCAATGGGTGA	http://www.zfish.cn/upload/file/ZKOPDF/ZKO879.pdf
zko880a	ZDB-ALT-171115-578	zgc:101679	ZDB-GENE-041010-181	ENSDARG00000025518	deletion	GATTTTCTGATGCGCTACCGGG	http://www.zfish.cn/upload/file/ZKOPDF/ZKO880.pdf
zko890b	ZDB-ALT-171115-579	pkn1a	ZDB-GENE-061207-17	ENSDARG00000060184	indel	GATGGAGATTGCCGTGTAC	http://www.zfish.cn/upload/file/ZKOPDF/ZKO890.pdf
zko891a	ZDB-ALT-171115-580	map2k7	ZDB-GENE-090312-186	ENSDARG00000008279	deletion	GCGGGCTCATGTCGATGTTC	http://www.zfish.cn/upload/file/ZKOPDF/ZKO891.pdf
zko892a	ZDB-ALT-171115-581	pnpla6	ZDB-GENE-050107-4	ENSDARG00000010773	deletion	GTGGGGATTGTAATCGGCGC	http://www.zfish.cn/upload/file/ZKOPDF/ZKO892.pdf
zko892b	ZDB-ALT-171115-582	pnpla6	ZDB-GENE-050107-4	ENSDARG00000010773	deletion	GTGGGGATTGTAATCGGCGC	http://www.zfish.cn/upload/file/ZKOPDF/ZKO892.pdf
zko894a	ZDB-ALT-171115-583	eif5b	ZDB-GENE-050208-20	ENSDARG00000016548	insertion	GTACACTGCACCGCAACG	http://www.zfish.cn/upload/file/ZKOPDF/ZKO894.pdf
zko894b	ZDB-ALT-171115-584	eif5b	ZDB-GENE-050208-20	ENSDARG00000016548	deletion	GTACACTGCACCGCAACG	http://www.zfish.cn/upload/file/ZKOPDF/ZKO894.pdf
zko895a	ZDB-ALT-171115-585	arhgef7b	ZDB-GENE-041212-49	ENSDARG00000073848	indel	GTTCCCGTCAATCGTCTTCTCTG	http://www.zfish.cn/upload/file/ZKOPDF/ZKO895.pdf
zko897a	ZDB-ALT-171115-586	sox1b	ZDB-GENE-060322-5	ENSDARG00000008131	indel	GAGTTTCCACTCCGCCCCG	http://www.zfish.cn/upload/file/ZKOPDF/ZKO897.pdf
zko897b	ZDB-ALT-171115-587	sox1b	ZDB-GENE-060322-5	ENSDARG00000008131	indel	GAGTTTCCACTCCGCCCCG	http://www.zfish.cn/upload/file/ZKOPDF/ZKO897.pdf
zko900a	ZDB-ALT-171115-588	atp11a	ZDB-GENE-090311-52	ENSDARG00000008413	deletion	GTCCTCTCTGCAGGGGTACG	http://www.zfish.cn/upload/file/ZKOPDF/ZKO900.pdf
zko900b	ZDB-ALT-171115-589	atp11a	ZDB-GENE-090311-52	ENSDARG00000008413	indel	GTCCTCTCTGCAGGGGTACG	http://www.zfish.cn/upload/file/ZKOPDF/ZKO900.pdf
zko902a	ZDB-ALT-171115-590	tubgcp3	ZDB-GENE-030616-538	ENSDARG00000029133	deletion	GGTCCTCACAGAGGCTGAGC	http://www.zfish.cn/upload/file/ZKOPDF/ZKO902.pdf
zko902b	ZDB-ALT-171115-591	tubgcp3	ZDB-GENE-030616-538	ENSDARG00000029133	insertion	GGTCCTCACAGAGGCTGAGC	http://www.zfish.cn/upload/file/ZKOPDF/ZKO902.pdf
zko903a	ZDB-ALT-171115-592	mcf2la	ZDB-GENE-090312-122	ENSDARG00000075859	indel	AGACATCAGCCCAGACCTC	http://www.zfish.cn/upload/file/ZKOPDF/ZKO903.pdf
zko903b	ZDB-ALT-171115-593	mcf2la	ZDB-GENE-090312-122	ENSDARG00000075859	indel	AGACATCAGCCCAGACCTC	http://www.zfish.cn/upload/file/ZKOPDF/ZKO903.pdf
zko905a	ZDB-ALT-171115-594	cab39l	ZDB-GENE-041114-204	ENSDARG00000036658	indel	GGAGCCGCACACAGAAACCG	http://www.zfish.cn/upload/file/ZKOPDF/ZKO905.pdf
zko907a	ZDB-ALT-171115-595	rcbtb1	ZDB-GENE-030131-7951	ENSDARG00000036645	deletion	GGAGCTCTCCTCTATTCGAC	http://www.zfish.cn/upload/file/ZKOPDF/ZKO907.pdf
zko907b	ZDB-ALT-171115-596	rcbtb1	ZDB-GENE-030131-7951	ENSDARG00000036645	deletion	GGAGCTCTCCTCTATTCGAC	http://www.zfish.cn/upload/file/ZKOPDF/ZKO907.pdf
zko908a	ZDB-ALT-171115-597	arl11	ZDB-GENE-030131-3410	ENSDARG00000036637	indel	GGTCGCCACATTGAAGCCCA	http://www.zfish.cn/upload/file/ZKOPDF/ZKO908.pdf
zko909a	ZDB-ALT-171115-598	ebpl	ZDB-GENE-030616-542	ENSDARG00000036636	deletion	GGTCAACCGCTGAACATTTA	http://www.zfish.cn/upload/file/ZKOPDF/ZKO909.pdf
zko909b	ZDB-ALT-171115-599	ebpl	ZDB-GENE-030616-542	ENSDARG00000036636	indel	GGTCAACCGCTGAACATTTA	http://www.zfish.cn/upload/file/ZKOPDF/ZKO909.pdf
zko910a	ZDB-ALT-171115-600	kpna3	ZDB-GENE-030616-541	ENSDARG00000052641	indel	GAGTCTGGAGGACTCTGACG	http://www.zfish.cn/upload/file/ZKOPDF/ZKO910.pdf
zko911a	ZDB-ALT-171115-601	spryd7a	ZDB-GENE-040426-2713	ENSDARG00000052624	deletion	GGAAATGCCCACGGTTCAGC	http://www.zfish.cn/upload/file/ZKOPDF/ZKO911.pdf
zko911b	ZDB-ALT-171115-602	spryd7a	ZDB-GENE-040426-2713	ENSDARG00000052624	deletion	GGAAATGCCCACGGTTCAGC	http://www.zfish.cn/upload/file/ZKOPDF/ZKO911.pdf
zko913a	ZDB-ALT-171115-696			ENSDARG00000080168	deletion	GGTGCAGGCCGTACTGTGCTG	http://www.zfish.cn/upload/file/ZKOPDF/ZKO913.pdf
zko916a	ZDB-ALT-171115-603	si:ch73-160h15.3	ZDB-GENE-100922-213	ENSDARG00000094160	deletion	GGTAAAGTGGCCGCTCGCCC	http://www.zfish.cn/upload/file/ZKOPDF/ZKO916.pdf
zko916b	ZDB-ALT-171115-604	si:ch73-160h15.3	ZDB-GENE-100922-213	ENSDARG00000094160	deletion	GGTAAAGTGGCCGCTCGCCC	http://www.zfish.cn/upload/file/ZKOPDF/ZKO916.pdf
zko918a	ZDB-ALT-171115-605	pdxkb	ZDB-GENE-030616-521	ENSDARG00000036546	indel	GACTCTGGATAGACAGCACT	http://www.zfish.cn/upload/file/ZKOPDF/ZKO918.pdf
zko918b	ZDB-ALT-171115-606	pdxkb	ZDB-GENE-030616-521	ENSDARG00000036546	deletion	GACTCTGGATAGACAGCACT	http://www.zfish.cn/upload/file/ZKOPDF/ZKO918.pdf
zko919b	ZDB-ALT-171115-607	si:dkey-22n8.2	ZDB-GENE-090312-200	ENSDARG00000036545	deletion	GGAGTACAGGACTGTAGAGA	http://www.zfish.cn/upload/file/ZKOPDF/ZKO919.pdf
zko920a	ZDB-ALT-171115-609	pknox1.2	ZDB-GENE-020123-1	ENSDARG00000036542	indel	GAGCTCGGAGTGCGTGACCT	http://www.zfish.cn/upload/file/ZKOPDF/ZKO920.pdf
zko920b	ZDB-ALT-171115-610	pknox1.2	ZDB-GENE-020123-1	ENSDARG00000036542	indel	GAGCTCGGAGTGCGTGACCT	http://www.zfish.cn/upload/file/ZKOPDF/ZKO920.pdf
zko921a	ZDB-ALT-171115-611	si:dkey-22n8.3	ZDB-GENE-110914-188	ENSDARG00000089853	insertion	GAAGCTTTCTGTAGTAGATC	http://www.zfish.cn/upload/file/ZKOPDF/ZKO921.pdf
zko923a	ZDB-ALT-171115-612	cryzl1	ZDB-GENE-040718-378	ENSDARG00000026902	insertion	GGTTGGAAAAACATCACTTT	http://www.zfish.cn/upload/file/ZKOPDF/ZKO923.pdf
zko923b	ZDB-ALT-171115-613	cryzl1	ZDB-GENE-040718-378	ENSDARG00000026902	deletion	GGTTGGAAAAACATCACTTT	http://www.zfish.cn/upload/file/ZKOPDF/ZKO923.pdf
zko925a	ZDB-ALT-171115-614	mhc1zea	ZDB-GENE-070705-176	ENSDARG00000001470	deletion	GAAAACTCACCGGTCCAGGC	http://www.zfish.cn/upload/file/ZKOPDF/ZKO925.pdf
zko925b	ZDB-ALT-171115-615	mhc1zea	ZDB-GENE-070705-176	ENSDARG00000001470	insertion	GAAAACTCACCGGTCCAGGC	http://www.zfish.cn/upload/file/ZKOPDF/ZKO925.pdf
zko928a	ZDB-ALT-171115-616	mhc1zba	ZDB-GENE-040426-2149	ENSDARG00000036588	deletion	GGCGACTCACCGGTCCAGGC	http://www.zfish.cn/upload/file/ZKOPDF/ZKO928.pdf
zko929a	ZDB-ALT-171115-617	cbr1	ZDB-GENE-030902-2	ENSDARG00000036587	deletion	GGGACGTGTATCTGTCATCC	http://www.zfish.cn/upload/file/ZKOPDF/ZKO929.pdf
zko933a	ZDB-ALT-171115-619	gja8b	ZDB-GENE-010607-3	ENSDARG00000015076	insertion	GGGAAGCGTCCGTACGGCCA	http://www.zfish.cn/upload/file/ZKOPDF/ZKO933.pdf
zko961a	ZDB-ALT-171115-621	slkb	ZDB-GENE-030131-1684	ENSDARG00000012574	deletion	TGAGCTGGAGGACTACATGG	http://www.zfish.cn/upload/file/ZKOPDF/ZKO961.pdf
zko961b	ZDB-ALT-171115-622	slkb	ZDB-GENE-030131-1684	ENSDARG00000012574	deletion	TGAGCTGGAGGACTACATGG	http://www.zfish.cn/upload/file/ZKOPDF/ZKO961.pdf
zko969a	ZDB-ALT-171115-623	gstcd	ZDB-GENE-050320-41	ENSDARG00000036494	deletion	GCCAGTTGATGCCCGACCGCA	http://www.zfish.cn/upload/file/ZKOPDF/ZKO969.pdf
zko970a	ZDB-ALT-171115-624	npnta	ZDB-GENE-090312-201	ENSDARG00000018721	deletion	GGGCTGGACGAGAGTCTCCT	http://www.zfish.cn/upload/file/ZKOPDF/ZKO970.pdf
zko970b	ZDB-ALT-171115-625	npnta	ZDB-GENE-090312-201	ENSDARG00000018721	insertion	GGGCTGGACGAGAGTCTCCT	http://www.zfish.cn/upload/file/ZKOPDF/ZKO970.pdf
zko972a	ZDB-ALT-171115-626	tbck	ZDB-GENE-070112-1062	ENSDARG00000013667	deletion	GGAAGTCGACATCTGCTCCA	http://www.zfish.cn/upload/file/ZKOPDF/ZKO972.pdf
zko972b	ZDB-ALT-171115-627	tbck	ZDB-GENE-070112-1062	ENSDARG00000013667	insertion	GGAAGTCGACATCTGCTCCA	http://www.zfish.cn/upload/file/ZKOPDF/ZKO972.pdf
zko974a	ZDB-ALT-171115-628	dkk2	ZDB-GENE-080204-14	ENSDARG00000076420	deletion	GGCAGCGCTTCTTCCTCCGG	http://www.zfish.cn/upload/file/ZKOPDF/ZKO974.pdf
zko977a	ZDB-ALT-171115-629	pkd2	ZDB-GENE-040827-4	ENSDARG00000014098	deletion	GGACAACCCAGGGTTCGAGC	http://www.zfish.cn/upload/file/ZKOPDF/ZKO977.pdf
zko977b	ZDB-ALT-171115-630	pkd2	ZDB-GENE-040827-4	ENSDARG00000014098	indel	GGACAACCCAGGGTTCGAGC	http://www.zfish.cn/upload/file/ZKOPDF/ZKO977.pdf
zko979a	ZDB-ALT-171115-631	ppm1k	ZDB-GENE-050306-8	ENSDARG00000010655	insertion	GGTGGACAAAGCATTAGCG	http://www.zfish.cn/upload/file/ZKOPDF/ZKO979.pdf
zko980a	ZDB-ALT-171115-632	si:ch73-190m4.1	ZDB-GENE-090311-56	ENSDARG00000075785	indel	GGTAAAGACAGTGACCAAGA	http://www.zfish.cn/upload/file/ZKOPDF/ZKO980.pdf
zko981a	ZDB-ALT-171115-633	herc3	ZDB-GENE-090313-139	ENSDARG00000075887	insertion	GGTCTGGGAACAGCTGAAG	http://www.zfish.cn/upload/file/ZKOPDF/ZKO981.pdf
zko982a	ZDB-ALT-171115-634	fam13a	ZDB-GENE-050208-102	ENSDARG00000075564	deletion	GGAATTTCAAGGGCCGTCTG	http://www.zfish.cn/upload/file/ZKOPDF/ZKO982.pdf
zko982b	ZDB-ALT-171115-635	fam13a	ZDB-GENE-050208-102	ENSDARG00000075564	deletion	GGAATTTCAAGGGCCGTCTG	http://www.zfish.cn/upload/file/ZKOPDF/ZKO982.pdf
zko985a	ZDB-ALT-171115-636	otx2a	ZDB-GENE-980526-27	ENSDARG00000030703	deletion	GGGGCTCGGCGGGGCAACCA	http://www.zfish.cn/upload/file/ZKOPDF/ZKO985.pdf
zko985b	ZDB-ALT-171115-637	otx2a	ZDB-GENE-980526-27	ENSDARG00000030703	deletion	GGGGCTCGGCGGGGCAACCA	http://www.zfish.cn/upload/file/ZKOPDF/ZKO985.pdf
zko986a	ZDB-ALT-171115-638	mdh1aa	ZDB-GENE-040204-1	ENSDARG00000017772	deletion	GGTGCTGGATGGAGTCGTCA	http://www.zfish.cn/upload/file/ZKOPDF/ZKO986.pdf
zko987a	ZDB-ALT-171115-639	ugp2a	ZDB-GENE-090311-46	ENSDARG00000005578	insertion	TGCTGGACGGTCAGGTCC	http://www.zfish.cn/upload/file/ZKOPDF/ZKO987.pdf
zko987b	ZDB-ALT-171115-640	ugp2a	ZDB-GENE-090311-46	ENSDARG00000005578	deletion	TGCTGGACGGTCAGGTCC	http://www.zfish.cn/upload/file/ZKOPDF/ZKO987.pdf
zko988a	ZDB-ALT-171115-641	spast	ZDB-GENE-040426-2331	ENSDARG00000024933	deletion	GGGTGCTGCTGCTGCTTCTC	http://www.zfish.cn/upload/file/ZKOPDF/ZKO988.pdf
zko988b	ZDB-ALT-171115-642	spast	ZDB-GENE-040426-2331	ENSDARG00000024933	indel	GGGTGCTGCTGCTGCTTCTC	http://www.zfish.cn/upload/file/ZKOPDF/ZKO988.pdf
zko989a	ZDB-ALT-171115-643	dpy30	ZDB-GENE-040718-136	ENSDARG00000004427	indel	GGCCAGAACCGACAAGCCCTGC	http://www.zfish.cn/upload/file/ZKOPDF/ZKO989.pdf
zko989b	ZDB-ALT-171115-644	dpy30	ZDB-GENE-040718-136	ENSDARG00000004427	indel	GGCCAGAACCGACAAGCCCTGC	http://www.zfish.cn/upload/file/ZKOPDF/ZKO989.pdf
zko991a	ZDB-ALT-171115-697	srd5a2a	ZDB-GENE-050417-199	ENSDARG00000043587	insertion	AAGACGGAGAAGACAGCA	http://www.zfish.cn/upload/file/ZKOPDF/ZKO991.pdf
zko992a	ZDB-ALT-171115-645	jag1a	ZDB-GENE-011128-2	ENSDARG00000030289	deletion	GGCGGAGCGCTCCTGCGCGG	http://www.zfish.cn/upload/file/ZKOPDF/ZKO992.pdf
zko992b	ZDB-ALT-171115-646	jag1a	ZDB-GENE-011128-2	ENSDARG00000030289	deletion	GGCGGAGCGCTCCTGCGCGG	http://www.zfish.cn/upload/file/ZKOPDF/ZKO992.pdf
zko993a	ZDB-ALT-171115-647	btbd3a	ZDB-GENE-090312-7	ENSDARG00000005544	indel	GGACGGCGCTGGCACTGACGGT	http://www.zfish.cn/upload/file/ZKOPDF/ZKO993.pdf
zko995a	ZDB-ALT-171115-648	ndufaf5	ZDB-GENE-070410-110	ENSDARG00000061629	deletion	GGATTGGGCTTCATCTTTAC	http://www.zfish.cn/upload/file/ZKOPDF/ZKO995.pdf
zko995b	ZDB-ALT-171115-649	ndufaf5	ZDB-GENE-070410-110	ENSDARG00000061629	deletion	GGATTGGGCTTCATCTTTAC	http://www.zfish.cn/upload/file/ZKOPDF/ZKO995.pdf
zko996a	ZDB-ALT-171115-650	kif16ba	ZDB-GENE-090313-233	ENSDARG00000074158	deletion	GGGAAGTCACACACCATGAT	http://www.zfish.cn/upload/file/ZKOPDF/ZKO996.pdf
zko996b	ZDB-ALT-171115-651	kif16ba	ZDB-GENE-090313-233	ENSDARG00000074158	insertion	GGGAAGTCACACACCATGAT	http://www.zfish.cn/upload/file/ZKOPDF/ZKO996.pdf
zko997a	ZDB-ALT-171115-652	mast1a	ZDB-GENE-121214-221	ENSDARG00000027497	deletion	GGATCTGGTTCCGCAGGATC	http://www.zfish.cn/upload/file/ZKOPDF/ZKO997.pdf
zko999a	ZDB-ALT-171115-653	actr2a	ZDB-GENE-040426-2894	ENSDARG00000052438	deletion	GGTCTGTGACAACGGGACAG	http://www.zfish.cn/upload/file/ZKOPDF/ZKO999.pdf
zko1000a	ZDB-ALT-171115-4	spred2a	ZDB-GENE-110830-2	ENSDARG00000052435	indel	GGCGGAGGTCTCAGTCGGGT	http://www.zfish.cn/upload/file/ZKOPDF/ZKO1000.pdf
zko1001a	ZDB-ALT-171115-5	meis1a	ZDB-GENE-020122-3	ENSDARG00000002937	deletion	GGTGGTGGATGATAAAGAAG	http://www.zfish.cn/upload/file/ZKOPDF/ZKO1001.pdf
zko1001b	ZDB-ALT-171115-6	meis1a	ZDB-GENE-020122-3	ENSDARG00000002937	deletion	GGTGGTGGATGATAAAGAAG	http://www.zfish.cn/upload/file/ZKOPDF/ZKO1001.pdf
zko1002b	ZDB-ALT-171115-7	etaa1	ZDB-GENE-080204-12	ENSDARG00000074915	deletion	GGCAGTCAGGGTCATTGCTG	http://www.zfish.cn/upload/file/ZKOPDF/ZKO1002.pdf
zko1004a	ZDB-ALT-171115-8	cnrip1a	ZDB-GENE-040801-126	ENSDARG00000091683	deletion	GGACGAGGTTCGGACAGACC	http://www.zfish.cn/upload/file/ZKOPDF/ZKO1004.pdf
zko1004b	ZDB-ALT-171115-9	cnrip1a	ZDB-GENE-040801-126	ENSDARG00000091683	deletion	GGACGAGGTTCGGACAGACC	http://www.zfish.cn/upload/file/ZKOPDF/ZKO1004.pdf
zko1005a	ZDB-ALT-171115-10	si:dkey-202b17.4	ZDB-GENE-121214-308	ENSDARG00000086184	deletion	GGAGCAGCAGCGCCGTCTGC	http://www.zfish.cn/upload/file/ZKOPDF/ZKO1005.pdf
zko1005b	ZDB-ALT-171115-11	si:dkey-202b17.4	ZDB-GENE-121214-308	ENSDARG00000086184	deletion	GGAGCAGCAGCGCCGTCTGC	http://www.zfish.cn/upload/file/ZKOPDF/ZKO1005.pdf
zko1006a	ZDB-ALT-171115-12			ENSDARG00000086579	deletion	GATCGGCCTGAGTGTCCATA	http://www.zfish.cn/upload/file/ZKOPDF/ZKO1006.pdf
zko1006b	ZDB-ALT-171115-13			ENSDARG00000086579	indel	GATCGGCCTGAGTGTCCATA	http://www.zfish.cn/upload/file/ZKOPDF/ZKO1006.pdf
zko1007a	ZDB-ALT-171115-14	prokr1a	ZDB-GENE-110411-180	ENSDARG00000074182	deletion	GGCCCGTGGCCACCATGT	http://www.zfish.cn/upload/file/ZKOPDF/ZKO1007.pdf
zko1007b	ZDB-ALT-171115-15	prokr1a	ZDB-GENE-110411-180	ENSDARG00000074182	indel	GGCCCGTGGCCACCATGT	http://www.zfish.cn/upload/file/ZKOPDF/ZKO1007.pdf
zko1009a	ZDB-ALT-171115-16	snrpb2	ZDB-GENE-060616-2	ENSDARG00000039424	indel	GGAATCCCTGAAGCTGTCTG	http://www.zfish.cn/upload/file/ZKOPDF/ZKO1009.pdf
zko1010a	ZDB-ALT-171115-19	rnaseh2a	ZDB-GENE-040426-976	ENSDARG00000018891	deletion	GGGCATCGATGAGGCGGGCA	http://www.zfish.cn/upload/file/ZKOPDF/ZKO1010.pdf
zko1012a	ZDB-ALT-171115-20	junba	ZDB-GENE-040426-2172	ENSDARG00000074378	deletion	GGACGGATTCGTCAAAGCGC	http://www.zfish.cn/upload/file/ZKOPDF/ZKO1012.pdf
zko1012b	ZDB-ALT-171115-21	junba	ZDB-GENE-040426-2172	ENSDARG00000074378	indel	GGACGGATTCGTCAAAGCGC	http://www.zfish.cn/upload/file/ZKOPDF/ZKO1012.pdf
zko1017a	ZDB-ALT-171115-22	nfixa	ZDB-GENE-080722-15	ENSDARG00000043226	deletion	GGCCGACAAAGTCTGGCGCC	http://www.zfish.cn/upload/file/ZKOPDF/ZKO1017.pdf
zko1017b	ZDB-ALT-171115-23	nfixa	ZDB-GENE-080722-15	ENSDARG00000043226	deletion	GGCCGACAAAGTCTGGCGCC	http://www.zfish.cn/upload/file/ZKOPDF/ZKO1017.pdf
zko1019a	ZDB-ALT-171115-24	rnf11a	ZDB-GENE-040426-1277	ENSDARG00000010442	deletion	GGGAACTGTCTGTCTTCTCA	http://www.zfish.cn/upload/file/ZKOPDF/ZKO1019.pdf
zko1019b	ZDB-ALT-171115-25	rnf11a	ZDB-GENE-040426-1277	ENSDARG00000010442	indel	GGGAACTGTCTGTCTTCTCA	http://www.zfish.cn/upload/file/ZKOPDF/ZKO1019.pdf
zko1021a	ZDB-ALT-171115-26	best2	ZDB-GENE-090312-127	ENSDARG00000079163	indel	GGCCTTCTTCGCCATGTACA	http://www.zfish.cn/upload/file/ZKOPDF/ZKO1021.pdf
zko1022b	ZDB-ALT-171115-27	rab3da	ZDB-GENE-080722-14	ENSDARG00000018107	indel	GGCCGACGCCATCTAGAGGA	http://www.zfish.cn/upload/file/ZKOPDF/ZKO1022.pdf
zko1025a	ZDB-ALT-171115-28	si:dkey-121b10.7	ZDB-GENE-090312-176	ENSDARG00000059948	deletion	GGAGCTTCTTCCCTTCCTTA	http://www.zfish.cn/upload/file/ZKOPDF/ZKO1025.pdf
zko1028a	ZDB-ALT-171115-29	si:ch211-217k17.9	ZDB-GENE-061207-21	ENSDARG00000093494	indel	ACAGCGAATCCAACCCAACC	http://www.zfish.cn/upload/file/ZKOPDF/ZKO1028.pdf
zko1028b	ZDB-ALT-171115-30	si:ch211-217k17.9	ZDB-GENE-061207-21	ENSDARG00000093494	deletion	ACAGCGAATCCAACCCAACC	http://www.zfish.cn/upload/file/ZKOPDF/ZKO1028.pdf
zko1029b	ZDB-ALT-171115-31	zgc:194101	ZDB-GENE-080723-68	ENSDARG00000076828	deletion	GGAGCCAGGCAGCATGTCAG	http://www.zfish.cn/upload/file/ZKOPDF/ZKO1029.pdf
zko1030a	ZDB-ALT-171115-32	si:ch211-217k17.12	ZDB-GENE-061207-20	ENSDARG00000088234	deletion	GGAGCCAGGCAGCATTTCAG	http://www.zfish.cn/upload/file/ZKOPDF/ZKO1030.pdf
zko1033a	ZDB-ALT-171115-33	si:ch211-217k17.7	ZDB-GENE-061009-11	ENSDARG00000059908	indel	GGATGTCTATCGCTTCTTCT	http://www.zfish.cn/upload/file/ZKOPDF/ZKO1033.pdf
zko1037a	ZDB-ALT-171115-34	acy3.1	ZDB-GENE-040718-345	ENSDARG00000093003	deletion	GGAGCACGTCGGACTTCATA	http://www.zfish.cn/upload/file/ZKOPDF/ZKO1037.pdf
zko1039a	ZDB-ALT-171115-35	tacr3l	ZDB-GENE-061207-19	ENSDARG00000003054	deletion	GGCGTTTTCCGACGCGTCCA	http://www.zfish.cn/upload/file/ZKOPDF/ZKO1039.pdf
zko1039b	ZDB-ALT-171115-36	tacr3l	ZDB-GENE-061207-19	ENSDARG00000003054	indel	GGCGTTTTCCGACGCGTCCA	http://www.zfish.cn/upload/file/ZKOPDF/ZKO1039.pdf
zko1040a	ZDB-ALT-171115-38	abca1a	ZDB-GENE-031006-12	ENSDARG00000074635	insertion	GCCAGACTGGTGGAGGATCT	http://www.zfish.cn/upload/file/ZKOPDF/ZKO1040.pdf
zko1041a	ZDB-ALT-171115-39	slc44a1a	ZDB-GENE-050417-204	ENSDARG00000015946	indel	GGTCTGGATTCTCACAGCAG	http://www.zfish.cn/upload/file/ZKOPDF/ZKO1041.pdf
zko1041b	ZDB-ALT-171115-40	slc44a1a	ZDB-GENE-050417-204	ENSDARG00000015946	indel	GGTCTGGATTCTCACAGCAG	http://www.zfish.cn/upload/file/ZKOPDF/ZKO1041.pdf
zko1043a	ZDB-ALT-171115-41	osbp	ZDB-GENE-090312-18	ENSDARG00000004634	deletion	GAGGCACCATAAACCTGGCCA	http://www.zfish.cn/upload/file/ZKOPDF/ZKO1043.pdf
zko1044b	ZDB-ALT-171115-655			ENSDARG00000093712	indel	GGAAGCCAAAGTCTCCATTCTC	http://www.zfish.cn/upload/file/ZKOPDF/ZKO1044.pdf
zko1045a	ZDB-ALT-171115-656			ENSDARG00000088918	deletion	GGTCAGCCAGAGCCCAGACA	http://www.zfish.cn/upload/file/ZKOPDF/ZKO1045.pdf
zko1047a	ZDB-ALT-171115-42	wu:fc75a09	ZDB-GENE-030131-4139	ENSDARG00000089342	deletion	GAGAGACCGCTGCGAAACTG	http://www.zfish.cn/upload/file/ZKOPDF/ZKO1047.pdf
zko1047b	ZDB-ALT-171115-43	wu:fc75a09	ZDB-GENE-030131-4139	ENSDARG00000089342	deletion	GAGAGACCGCTGCGAAACTG	http://www.zfish.cn/upload/file/ZKOPDF/ZKO1047.pdf
zko1049a	ZDB-ALT-171115-44	smarca5	ZDB-GENE-021125-1	ENSDARG00000052348	deletion	GGACCTGCTGGGTGGATATG	http://www.zfish.cn/upload/file/ZKOPDF/ZKO1049.pdf
zko1049b	ZDB-ALT-171115-45	smarca5	ZDB-GENE-021125-1	ENSDARG00000052348	deletion	GGACCTGCTGGGTGGATATG	http://www.zfish.cn/upload/file/ZKOPDF/ZKO1049.pdf
zko1053a	ZDB-ALT-171115-46	rnf150a	ZDB-GENE-060213-1	ENSDARG00000024827	deletion	GGAGTGAATGTGGCAGGTAT	http://www.zfish.cn/upload/file/ZKOPDF/ZKO1053.pdf
zko1054a	ZDB-ALT-171115-47	tbc1d9	ZDB-GENE-060810-33	ENSDARG00000059900	indel	GGAGGCCTTTTGGCTGCTAG	http://www.zfish.cn/upload/file/ZKOPDF/ZKO1054.pdf
zko1054b	ZDB-ALT-171115-48	tbc1d9	ZDB-GENE-060810-33	ENSDARG00000059900	insertion	GGAGGCCTTTTGGCTGCTAG	http://www.zfish.cn/upload/file/ZKOPDF/ZKO1054.pdf
zko1057a	ZDB-ALT-171115-49	elmod2	ZDB-GENE-060824-2	ENSDARG00000052370	deletion	GAAACACACAGACGCAGCC	http://www.zfish.cn/upload/file/ZKOPDF/ZKO1057.pdf
zko1057b	ZDB-ALT-171115-50	elmod2	ZDB-GENE-060824-2	ENSDARG00000052370	deletion	GAAACACACAGACGCAGCC	http://www.zfish.cn/upload/file/ZKOPDF/ZKO1057.pdf
zko1058a	ZDB-ALT-171115-51	zgc:66455	ZDB-GENE-040426-1642	ENSDARG00000052375	insertion	GATCCACATGCTTGCC	http://www.zfish.cn/upload/file/ZKOPDF/ZKO1058.pdf
zko1061a	ZDB-ALT-171115-54	si:ch211-213b8.4	ZDB-GENE-090313-82	ENSDARG00000095360	deletion	GGTCACTTTATTATGCATAG	http://www.zfish.cn/upload/file/ZKOPDF/ZKO1061.pdf
zko1063b	ZDB-ALT-171115-55	usp34	ZDB-GENE-100210-6	ENSDARG00000037734	deletion	GAGAACTGCGCCGAGCTGC	http://www.zfish.cn/upload/file/ZKOPDF/ZKO1063.pdf
zko1064a	ZDB-ALT-171115-56	xpo1a	ZDB-GENE-050309-201	ENSDARG00000078041	deletion	GAAGGACCATCCAGATGCC	http://www.zfish.cn/upload/file/ZKOPDF/ZKO1064.pdf
zko1065a	ZDB-ALT-171115-57	fam161a	ZDB-GENE-110310-1	ENSDARG00000089742	deletion	TTTAAAGCCAAACCTGTCCC	http://www.zfish.cn/upload/file/ZKOPDF/ZKO1065.pdf
zko1068a	ZDB-ALT-171115-58	akt3b	ZDB-GENE-110309-3	ENSDARG00000087205	indel	GGTCGAGGCCATTCAGATGG	http://www.zfish.cn/upload/file/ZKOPDF/ZKO1068.pdf
zko1069b	ZDB-ALT-171115-657			ENSDARG00000088304	deletion	GGAGCTTTAGATGCATTATG	http://www.zfish.cn/upload/file/ZKOPDF/ZKO1069.pdf
zko1071a	ZDB-ALT-171115-59	ltv1	ZDB-GENE-040712-1	ENSDARG00000008490	deletion	GGACAGTGCTCGGCTGGAGG	http://www.zfish.cn/upload/file/ZKOPDF/ZKO1071.pdf
zko1071b	ZDB-ALT-171115-60	ltv1	ZDB-GENE-040712-1	ENSDARG00000008490	indel	GGACAGTGCTCGGCTGGAGG	http://www.zfish.cn/upload/file/ZKOPDF/ZKO1071.pdf
zko1072a	ZDB-ALT-171115-61	capn9	ZDB-GENE-010724-2	ENSDARG00000012341	deletion	GCAAGACATACGAGCAGCTG	http://www.zfish.cn/upload/file/ZKOPDF/ZKO1072.pdf
zko1072b	ZDB-ALT-171115-62	capn9	ZDB-GENE-010724-2	ENSDARG00000012341	deletion	GCAAGACATACGAGCAGCTG	http://www.zfish.cn/upload/file/ZKOPDF/ZKO1072.pdf
zko1074a	ZDB-ALT-171115-63	nup133	ZDB-GENE-040426-2941	ENSDARG00000010078	deletion	GGCCTGAGCCCGGTGTGCCG	http://www.zfish.cn/upload/file/ZKOPDF/ZKO1074.pdf
zko1074b	ZDB-ALT-171115-64	nup133	ZDB-GENE-040426-2941	ENSDARG00000010078	indel	GGCCTGAGCCCGGTGTGCCG	http://www.zfish.cn/upload/file/ZKOPDF/ZKO1074.pdf
zko1075b	ZDB-ALT-171115-65	acta1a	ZDB-GENE-050417-267	ENSDARG00000036371	indel	GGCTCTAGGGGCGTCATCTC	http://www.zfish.cn/upload/file/ZKOPDF/ZKO1075.pdf
zko1077a	ZDB-ALT-171115-66	si:ch211-133l11.10	ZDB-GENE-141219-14	ENSDARG00000005626	deletion	GGGTAAAGTGTGTGATGGT	http://www.zfish.cn/upload/file/ZKOPDF/ZKO1077.pdf
zko1077c	ZDB-ALT-171115-67	si:ch211-133l11.10	ZDB-GENE-141219-14	ENSDARG00000005626	deletion	GGGTAAAGTGTGTGATGGT	http://www.zfish.cn/upload/file/ZKOPDF/ZKO1077.pdf
zko1078a	ZDB-ALT-171115-68	dla	ZDB-GENE-980526-29	ENSDARG00000010791	indel	GGCGGCTCTGGAGACGCATT	http://www.zfish.cn/upload/file/ZKOPDF/ZKO1078.pdf
zko1078b	ZDB-ALT-171115-69	dla	ZDB-GENE-980526-29	ENSDARG00000010791	insertion	GGCGGCTCTGGAGACGCATT	http://www.zfish.cn/upload/file/ZKOPDF/ZKO1078.pdf
zko1079b	ZDB-ALT-171115-70	triobpa	ZDB-GENE-110411-40	ENSDARG00000075870	insertion	GGCCCGACATCGAGAAGAA	http://www.zfish.cn/upload/file/ZKOPDF/ZKO1079.pdf
zko1080a	ZDB-ALT-171115-72	dcaf15	ZDB-GENE-030131-2374	ENSDARG00000077790	deletion	GGTGTAGGACAGAACATAC	http://www.zfish.cn/upload/file/ZKOPDF/ZKO1080.pdf
zko1081b	ZDB-ALT-171115-73	rfx1b	ZDB-GENE-041008-101	ENSDARG00000075904	indel	GGCCTGTGCTCTGATGATGG	http://www.zfish.cn/upload/file/ZKOPDF/ZKO1081.pdf
zko1085a	ZDB-ALT-171115-658			ENSDARG00000042887	deletion	GGTTTGAGGTGGGCGTCCGG	http://www.zfish.cn/upload/file/ZKOPDF/ZKO1085.pdf
zko1085b	ZDB-ALT-171115-659			ENSDARG00000042887	deletion	GGTTTGAGGTGGGCGTCCGG	http://www.zfish.cn/upload/file/ZKOPDF/ZKO1085.pdf
zko1086a	ZDB-ALT-171115-74	tsc2	ZDB-GENE-030131-2702	ENSDARG00000086415	indel	GGTCACCACCTGCAGCTCG	http://www.zfish.cn/upload/file/ZKOPDF/ZKO1086.pdf
zko1086b	ZDB-ALT-171115-75	tsc2	ZDB-GENE-030131-2702	ENSDARG00000086415	deletion	GGTCACCACCTGCAGCTCG	http://www.zfish.cn/upload/file/ZKOPDF/ZKO1086.pdf
zko1087b	ZDB-ALT-171115-76	pkd1a	ZDB-GENE-100707-1	ENSDARG00000030417	deletion	GGCTGTGGTGTTGGGCGTGG	http://www.zfish.cn/upload/file/ZKOPDF/ZKO1087.pdf
zko1089a	ZDB-ALT-171115-77	si:ch211-202h22.10	ZDB-GENE-110914-121	ENSDARG00000087290	deletion	GGATCCTGATGTGACTCTCA	http://www.zfish.cn/upload/file/ZKOPDF/ZKO1089.pdf
zko1090a	ZDB-ALT-171115-80	tekt4	ZDB-GENE-070410-98	ENSDARG00000028899	deletion	GGCGCTCCGGTAACCCGCGG	http://www.zfish.cn/upload/file/ZKOPDF/ZKO1090.pdf
zko1091a	ZDB-ALT-171115-81	si:ch211-202h22.9	ZDB-GENE-030131-1143	ENSDARG00000079980	insertion	GGATACGGTGCCGGCTGTAC	http://www.zfish.cn/upload/file/ZKOPDF/ZKO1091.pdf
zko1093a	ZDB-ALT-171115-82	si:ch211-202h22.7	ZDB-GENE-090313-77	ENSDARG00000073912	deletion	CACGACTGGGTGAGTGTCC	http://www.zfish.cn/upload/file/ZKOPDF/ZKO1093.pdf
zko1098a	ZDB-ALT-171115-83	cdc25d	ZDB-GENE-090313-74	ENSDARG00000075599	deletion	GGAAGGAGAGCTCGTTGACC	http://www.zfish.cn/upload/file/ZKOPDF/ZKO1098.pdf
zko1107a	ZDB-ALT-171115-86	r3hcc1l	ZDB-GENE-030131-4156	ENSDARG00000089243	indel	GGGCCTTTTAGTTCGGGCC	http://www.zfish.cn/upload/file/ZKOPDF/ZKO1107.pdf
zko1108a	ZDB-ALT-171115-87	khsrp	ZDB-GENE-030131-4357	ENSDARG00000026489	deletion	GGACGCGGTACAGCGCGCG	http://www.zfish.cn/upload/file/ZKOPDF/ZKO1108.pdf
zko1109a	ZDB-ALT-171115-88	slc25a23a	ZDB-GENE-121214-154	ENSDARG00000005690	deletion	GGATGTCAACGAGCTGCGGAT	http://www.zfish.cn/upload/file/ZKOPDF/ZKO1109.pdf
zko1110a	ZDB-ALT-171115-89	si:ch211-196h16.12	ZDB-GENE-121214-351	ENSDARG00000028276	deletion	GGGCTTTGGAGATGCGCT	http://www.zfish.cn/upload/file/ZKOPDF/ZKO1110.pdf
zko1111a	ZDB-ALT-171115-90	zgc:136864	ZDB-GENE-060331-129	ENSDARG00000059816	insertion	GGTTTGGAGGTGGCCATC	http://www.zfish.cn/upload/file/ZKOPDF/ZKO1111.pdf
zko1112a	ZDB-ALT-171115-91	vps54	ZDB-GENE-081022-176	ENSDARG00000002980	deletion	GGACCAGCTGCGCGAGACAG	http://www.zfish.cn/upload/file/ZKOPDF/ZKO1112.pdf
zko1114a	ZDB-ALT-171115-92	lgalsla	ZDB-GENE-060616-24	ENSDARG00000059060	indel	GGCAAGAAGATCACCATCAT	http://www.zfish.cn/upload/file/ZKOPDF/ZKO1114.pdf
zko1114b	ZDB-ALT-171115-93	lgalsla	ZDB-GENE-060616-24	ENSDARG00000059060	deletion	GGCAAGAAGATCACCATCAT	http://www.zfish.cn/upload/file/ZKOPDF/ZKO1114.pdf
zko1115a	ZDB-ALT-171115-94	aftpha	ZDB-GENE-030131-1437	ENSDARG00000069249	deletion	TGTGATGTGAGCTTGATGCT	http://www.zfish.cn/upload/file/ZKOPDF/ZKO1115.pdf
zko1116a	ZDB-ALT-171115-95	sertad2a	ZDB-GENE-050309-236	ENSDARG00000093412	deletion	GGACTCAGACTCGTCCAGAC	http://www.zfish.cn/upload/file/ZKOPDF/ZKO1116.pdf
zko1119a	ZDB-ALT-171115-96	pane1	ZDB-GENE-040611-4	ENSDARG00000024681	deletion	AGTAGCGGTGTTCAGCTCG	http://www.zfish.cn/upload/file/ZKOPDF/ZKO1119.pdf
zko1121a	ZDB-ALT-171115-97	mri1	ZDB-GENE-080204-109	ENSDARG00000075754	deletion	GGATCTGCAGAGACCCGGAC	http://www.zfish.cn/upload/file/ZKOPDF/ZKO1121.pdf
zko1121b	ZDB-ALT-171115-98	mri1	ZDB-GENE-080204-109	ENSDARG00000075754	deletion	GGATCTGCAGAGACCCGGAC	http://www.zfish.cn/upload/file/ZKOPDF/ZKO1121.pdf
zko1124a	ZDB-ALT-171115-99	si:ch211-286b5.4	ZDB-GENE-121214-140	ENSDARG00000089765	insertion	GGACCTGACCAAGAGTTTAC	http://www.zfish.cn/upload/file/ZKOPDF/ZKO1124.pdf
zko1127a	ZDB-ALT-171115-100	si:ch211-286b5.9	ZDB-GENE-121214-63	ENSDARG00000086166	deletion	cccTTATGGTCTCACTGTGAC	http://www.zfish.cn/upload/file/ZKOPDF/ZKO1127.pdf
zko1130a	ZDB-ALT-171115-660			ENSDARG00000089993	deletion	GGAAAATGGACGGGGATTCC	http://www.zfish.cn/upload/file/ZKOPDF/ZKO1130.pdf
zko1131a	ZDB-ALT-171115-101	umod	ZDB-GENE-121214-192	ENSDARG00000086117	indel	GGACAGGCTTTGACTCGAGT	http://www.zfish.cn/upload/file/ZKOPDF/ZKO1131.pdf
zko1131b	ZDB-ALT-171115-102	umod	ZDB-GENE-121214-192	ENSDARG00000086117	insertion	GGACAGGCTTTGACTCGAGT	http://www.zfish.cn/upload/file/ZKOPDF/ZKO1131.pdf
zko1133a	ZDB-ALT-171115-103	adgre8	ZDB-GENE-121214-35	ENSDARG00000079050	indel	GAAGGTGAAGTTGACTGCTT	http://www.zfish.cn/upload/file/ZKOPDF/ZKO1133.pdf
zko1133b	ZDB-ALT-171115-104	adgre8	ZDB-GENE-121214-35	ENSDARG00000079050	deletion	GAAGGTGAAGTTGACTGCTT	http://www.zfish.cn/upload/file/ZKOPDF/ZKO1133.pdf
zko1134a	ZDB-ALT-171115-105	adgre6	ZDB-GENE-090313-150	ENSDARG00000095494	deletion	GAAGGTGAAGTTGACTGGTT	http://www.zfish.cn/upload/file/ZKOPDF/ZKO1134.pdf
zko1134b	ZDB-ALT-171115-106	adgre6	ZDB-GENE-090313-150	ENSDARG00000095494	deletion	GAAGGTGAAGTTGACTGGTT	http://www.zfish.cn/upload/file/ZKOPDF/ZKO1134.pdf
zko1136a	ZDB-ALT-171115-107	adgre10	ZDB-GENE-090313-152	ENSDARG00000075855	indel	GGAACGTCAAAACTGACCAT	http://www.zfish.cn/upload/file/ZKOPDF/ZKO1136.pdf
zko1136b	ZDB-ALT-171115-108	adgre10	ZDB-GENE-090313-152	ENSDARG00000075855	indel	GGAACGTCAAAACTGACCAT	http://www.zfish.cn/upload/file/ZKOPDF/ZKO1136.pdf
zko1137a	ZDB-ALT-171115-109	dnajb1b	ZDB-GENE-030131-5455	ENSDARG00000041394	deletion	GGAAAAGTTCAAGGAGATCG	http://www.zfish.cn/upload/file/ZKOPDF/ZKO1137.pdf
zko1137b	ZDB-ALT-171115-110	dnajb1b	ZDB-GENE-030131-5455	ENSDARG00000041394	deletion	GGAAAAGTTCAAGGAGATCG	http://www.zfish.cn/upload/file/ZKOPDF/ZKO1137.pdf
zko1138a	ZDB-ALT-171115-111	tecrb	ZDB-GENE-030131-5154	ENSDARG00000025904	indel	GGGTGCATAAATGAAGGGCACT	http://www.zfish.cn/upload/file/ZKOPDF/ZKO1138.pdf
zko1138b	ZDB-ALT-171115-112	tecrb	ZDB-GENE-030131-5154	ENSDARG00000025904	indel	GAGCGGGTGGTTGATATAAT	http://www.zfish.cn/upload/file/ZKOPDF/ZKO1138.pdf
zko1139a	ZDB-ALT-171115-113	ndufb7	ZDB-GENE-040426-1886	ENSDARG00000033789	deletion	GGATGGGCGCTCATCTTGTG	http://www.zfish.cn/upload/file/ZKOPDF/ZKO1139.pdf
zko1141a	ZDB-ALT-171115-114	samd1b	ZDB-GENE-090313-2	ENSDARG00000079062	deletion	TCTACCCGCGAGGGGGATGG	http://www.zfish.cn/upload/file/ZKOPDF/ZKO1141.pdf
zko1141b	ZDB-ALT-171115-115	samd1b	ZDB-GENE-090313-2	ENSDARG00000079062	deletion	TCTACCCGCGAGGGGGATGG	http://www.zfish.cn/upload/file/ZKOPDF/ZKO1141.pdf
zko1144a	ZDB-ALT-171115-116	si:ch73-343l4.3	ZDB-GENE-090313-155	ENSDARG00000092502	deletion	GGATGAGCTGGTATGAGAGC	http://www.zfish.cn/upload/file/ZKOPDF/ZKO1144.pdf
zko1147a	ZDB-ALT-171115-117	si:ch73-343l4.5	ZDB-GENE-090313-157	ENSDARG00000076778	deletion	AGGCAGTTCTGCAGGAATCG	http://www.zfish.cn/upload/file/ZKOPDF/ZKO1147.pdf
zko1149a	ZDB-ALT-171115-118	asf1bb	ZDB-GENE-040426-2594	ENSDARG00000043713	deletion	GGTGCTGAATGTGGCTGTTC	http://www.zfish.cn/upload/file/ZKOPDF/ZKO1149.pdf
zko1149b	ZDB-ALT-171115-119	asf1bb	ZDB-GENE-040426-2594	ENSDARG00000043713	deletion	GGTGCTGAATGTGGCTGTTC	http://www.zfish.cn/upload/file/ZKOPDF/ZKO1149.pdf
zko1155a	ZDB-ALT-171115-661			ENSDARG00000086938	deletion	GGTCCTTACCAGTGGATAAC	http://www.zfish.cn/upload/file/ZKOPDF/ZKO1155.pdf
zko1155b	ZDB-ALT-171115-662			ENSDARG00000086938	indel	GGTCCTTACCAGTGGATAAC	http://www.zfish.cn/upload/file/ZKOPDF/ZKO1155.pdf
zko1156a	ZDB-ALT-171115-663			ENSDARG00000090176	deletion	GGATTTCGAGAGCGCCGGGC	http://www.zfish.cn/upload/file/ZKOPDF/ZKO1156.pdf
zko1156b	ZDB-ALT-171115-664			ENSDARG00000090176	deletion	GGATTTCGAGAGCGCCGGGC	http://www.zfish.cn/upload/file/ZKOPDF/ZKO1156.pdf
zko1157a	ZDB-ALT-171115-120	c3a.5	ZDB-GENE-090311-30	ENSDARG00000053462	indel	GGGATGTCCTTCGATGTCTC	http://www.zfish.cn/upload/file/ZKOPDF/ZKO1157.pdf
zko1158a	ZDB-ALT-171115-121	c3a.1	ZDB-GENE-990415-35	ENSDARG00000012694	deletion	GGATCTGCTTGTCTTTCTTC	http://www.zfish.cn/upload/file/ZKOPDF/ZKO1158.pdf
zko1160a	ZDB-ALT-171115-122	si:dkey-76b14.2	ZDB-GENE-090313-329	ENSDARG00000078503	insertion	GGTGAAGAGTCGCGCTC	http://www.zfish.cn/upload/file/ZKOPDF/ZKO1160.pdf
zko1160b	ZDB-ALT-171115-123	si:dkey-76b14.2	ZDB-GENE-090313-329	ENSDARG00000078503	deletion	GGTGAAGAGTCGCGCTC	http://www.zfish.cn/upload/file/ZKOPDF/ZKO1160.pdf
zko1161a	ZDB-ALT-171115-124	zgc:65894	ZDB-GENE-030131-7741	ENSDARG00000016301	indel	GGATCTAGAGCCTGGAACCA	http://www.zfish.cn/upload/file/ZKOPDF/ZKO1161.pdf
zko1161b	ZDB-ALT-171115-125	zgc:65894	ZDB-GENE-030131-7741	ENSDARG00000016301	indel	GGATCTAGAGCCTGGAACCA	http://www.zfish.cn/upload/file/ZKOPDF/ZKO1161.pdf
zko1162a	ZDB-ALT-171115-665			ENSDARG00000081157	deletion	GGTTGGATCATTTACTAGTG	http://www.zfish.cn/upload/file/ZKOPDF/ZKO1162.pdf
zko1163a	ZDB-ALT-171115-126	c3a.2	ZDB-GENE-990415-36	ENSDARG00000087359	deletion	GAGCCATCAGAACATACCTG	http://www.zfish.cn/upload/file/ZKOPDF/ZKO1163.pdf
zko1164a	ZDB-ALT-171115-127	c3a.3	ZDB-GENE-990415-37	ENSDARG00000052207	indel	GGATAAGACAATGATTGCTC	http://www.zfish.cn/upload/file/ZKOPDF/ZKO1164.pdf
zko1167a	ZDB-ALT-171115-666			ENSDARG00000069222	indel	GGAGCAGGAAAGAGCGCATC	http://www.zfish.cn/upload/file/ZKOPDF/ZKO1167.pdf
zko1169a	ZDB-ALT-171115-667			ENSDARG00000040928	indel	GGTGTCGCAGGTGCTGTGGG	http://www.zfish.cn/upload/file/ZKOPDF/ZKO1169.pdf
zko1169b	ZDB-ALT-171115-668			ENSDARG00000040928	indel	GGTGTCGCAGGTGCTGTGGG	http://www.zfish.cn/upload/file/ZKOPDF/ZKO1169.pdf
zko1170a	ZDB-ALT-171115-669			ENSDARG00000063108	deletion	GACGTAGTCAATCAATGTGG	http://www.zfish.cn/upload/file/ZKOPDF/ZKO1170.pdf
zko1171b	ZDB-ALT-171115-670			ENSDARG00000067957	deletion	GGACTGTGTGACACGTCAAT	http://www.zfish.cn/upload/file/ZKOPDF/ZKO1171.pdf
zko1172a	ZDB-ALT-171115-128	zgc:171452	ZDB-GENE-071004-84	ENSDARG00000074069	indel	GGAGGAGCCATTGAAGGAGC	http://www.zfish.cn/upload/file/ZKOPDF/ZKO1172.pdf
zko1173a	ZDB-ALT-171115-671			ENSDARG00000088906	deletion	GATCGCACTGCACCGTTATC	http://www.zfish.cn/upload/file/ZKOPDF/ZKO1173.pdf
zko1173b	ZDB-ALT-171115-672			ENSDARG00000088906	deletion	GATCGCACTGCACCGTTATC	http://www.zfish.cn/upload/file/ZKOPDF/ZKO1173.pdf
zko1175a	ZDB-ALT-171115-673			ENSDARG00000059786	insertion	GGAGGATCAGCTACTATAT	http://www.zfish.cn/upload/file/ZKOPDF/ZKO1175.pdf
zko1175b	ZDB-ALT-171115-674			ENSDARG00000059786	indel	GGAGGATCAGCTACTATAT	http://www.zfish.cn/upload/file/ZKOPDF/ZKO1175.pdf
zko1192a	ZDB-ALT-171115-129	metrnlb	ZDB-GENE-121214-223	ENSDARG00000007289	deletion	GTGCTGAAGGCTCTCTGCAG	http://www.zfish.cn/upload/file/ZKOPDF/ZKO1192.pdf
zko1194a	ZDB-ALT-171115-130	epn3b	ZDB-GENE-121214-173	ENSDARG00000004633	deletion	GGCGACCTCTAATGACCCCT	http://www.zfish.cn/upload/file/ZKOPDF/ZKO1194.pdf
zko1270a	ZDB-ALT-171115-131	slc27a1b	ZDB-GENE-061013-672	ENSDARG00000038352	indel	ACTGCAGCCTCGCCAACA	http://www.zfish.cn/upload/file/ZKOPDF/ZKO1270.pdf
