# Supplementary material for: Systematic genome editing of the genes on zebrafish Chromosome 1 by CRISPR/Cas9
Source: Genome Res. 2020 Jan;30(1):118–26. doi: 10.1101/gr.248559.119 (PMC6961580; doi:10.1101/gr.248559.119)
Supplement: Supplemental Material [file supp_gr.248559.119_Supplemental_Data_file_S1_R3.zip]

Archive with 694 entries (693 files):
- ZKO mutants FASTA/
- ZKO mutants FASTA/zko1000a.FASTA
- ZKO mutants FASTA/zko1001a.FASTA
- ZKO mutants FASTA/zko1001b.FASTA
- ZKO mutants FASTA/zko1002b.FASTA
- ZKO mutants FASTA/zko1004a.FASTA
- ZKO mutants FASTA/zko1004b.FASTA
- ZKO mutants FASTA/zko1005a.FASTA
- ZKO mutants FASTA/zko1005b.FASTA
- ZKO mutants FASTA/zko1006a.FASTA
- ZKO mutants FASTA/zko1006b.FASTA
- ZKO mutants FASTA/zko1007a.FASTA
- ZKO mutants FASTA/zko1007b.FASTA
- ZKO mutants FASTA/zko1009a.FASTA
- ZKO mutants FASTA/zko100a.FASTA
- ZKO mutants FASTA/zko100b.FASTA
- ZKO mutants FASTA/zko1010a.FASTA
- ZKO mutants FASTA/zko1012a.FASTA
- ZKO mutants FASTA/zko1012b.FASTA
- ZKO mutants FASTA/zko1017a.FASTA
- ZKO mutants FASTA/zko1017b.FASTA
- ZKO mutants FASTA/zko1019a.FASTA
- ZKO mutants FASTA/zko1019b.FASTA
- ZKO mutants FASTA/zko1021a.FASTA
- ZKO mutants FASTA/zko1022b.FASTA
- ZKO mutants FASTA/zko1025a.FASTA
- ZKO mutants FASTA/zko1028a.FASTA
- ZKO mutants FASTA/zko1028b.FASTA
- ZKO mutants FASTA/zko1029b.FASTA
- ZKO mutants FASTA/zko1030a.FASTA
- ZKO mutants FASTA/zko1033a.FASTA
- ZKO mutants FASTA/zko1037a.FASTA
- ZKO mutants FASTA/zko1039a.FASTA
- ZKO mutants FASTA/zko1039b.FASTA
- ZKO mutants FASTA/zko103b.FASTA
- ZKO mutants FASTA/zko1040a.FASTA
- ZKO mutants FASTA/zko1041a.FASTA
- ZKO mutants FASTA/zko1041b.FASTA
- ZKO mutants FASTA/zko1043a.FASTA
- ZKO mutants FASTA/zko1044b.FASTA
- ZKO mutants FASTA/zko1045a.FASTA
- ZKO mutants FASTA/zko1047a.FASTA
- ZKO mutants FASTA/zko1047b.FASTA
- ZKO mutants FASTA/zko1049a.FASTA
- ZKO mutants FASTA/zko1049b.FASTA
- ZKO mutants FASTA/zko1053a.FASTA
- ZKO mutants FASTA/zko1054a.FASTA
- ZKO mutants FASTA/zko1054b.FASTA
- ZKO mutants FASTA/zko1057a.FASTA
- ZKO mutants FASTA/zko1057b.FASTA
- ZKO mutants FASTA/zko1058a.FASTA
- ZKO mutants FASTA/zko105a.FASTA
- ZKO mutants FASTA/zko105b.FASTA
- ZKO mutants FASTA/zko1061a.FASTA
- ZKO mutants FASTA/zko1063a.FASTA
- ZKO mutants FASTA/zko1063b.FASTA
- ZKO mutants FASTA/zko1064a.FASTA
- ZKO mutants FASTA/zko1065a.FASTA
- ZKO mutants FASTA/zko1068a.FASTA
- ZKO mutants FASTA/zko1069b.FASTA
- ZKO mutants FASTA/zko1071a.FASTA
- ZKO mutants FASTA/zko1071b.FASTA
- ZKO mutants FASTA/zko1072a.FASTA
- ZKO mutants FASTA/zko1072b.FASTA
- ZKO mutants FASTA/zko1074a.FASTA
- ZKO mutants FASTA/zko1074b.FASTA
- ZKO mutants FASTA/zko1075b.FASTA
- ZKO mutants FASTA/zko1077a.FASTA
- ZKO mutants FASTA/zko1077b.FASTA
- ZKO mutants FASTA/zko1078a.FASTA
- ZKO mutants FASTA/zko1078b.FASTA
- ZKO mutants FASTA/zko1079b.FASTA
- ZKO mutants FASTA/zko107a.FASTA
- ZKO mutants FASTA/zko1080b.FASTA
- ZKO mutants FASTA/zko1081b.FASTA
- ZKO mutants FASTA/zko1085a.FASTA
- ZKO mutants FASTA/zko1085b.FASTA
- ZKO mutants FASTA/zko1086a.FASTA
- ZKO mutants FASTA/zko1086b.FASTA
- ZKO mutants FASTA/zko1087b.FASTA
- ZKO mutants FASTA/zko1089a.FASTA
- ZKO mutants FASTA/zko108a.FASTA
- ZKO mutants FASTA/zko108b.FASTA
- ZKO mutants FASTA/zko1090a.FASTA
- ZKO mutants FASTA/zko1091a.FASTA
- ZKO mutants FASTA/zko1093a.FASTA
- ZKO mutants FASTA/zko1098a.FASTA
- ZKO mutants FASTA/zko10a.FASTA
- ZKO mutants FASTA/zko10b.FASTA
- ZKO mutants FASTA/zko1107a.FASTA
- ZKO mutants FASTA/zko1108a.FASTA
- ZKO mutants FASTA/zko1109a.FASTA
- ZKO mutants FASTA/zko1110a.FASTA
- ZKO mutants FASTA/zko1111a.FASTA
- ZKO mutants FASTA/zko1112a.FASTA
- ZKO mutants FASTA/zko1114a.FASTA
- ZKO mutants FASTA/zko1114b.FASTA
- ZKO mutants FASTA/zko1115a.FASTA
- ZKO mutants FASTA/zko1116a.FASTA
- ZKO mutants FASTA/zko1119a.FASTA
- ZKO mutants FASTA/zko1121a.FASTA
- ZKO mutants FASTA/zko1121b.FASTA
- ZKO mutants FASTA/zko1124a.FASTA
- ZKO mutants FASTA/zko1127a.FASTA
- ZKO mutants FASTA/zko1130a.FASTA
- ZKO mutants FASTA/zko1131a.FASTA
- ZKO mutants FASTA/zko1131b.FASTA
- ZKO mutants FASTA/zko1133a.FASTA
- ZKO mutants FASTA/zko1133b.FASTA
- ZKO mutants FASTA/zko1134a.FASTA
- ZKO mutants FASTA/zko1134b.FASTA
- ZKO mutants FASTA/zko1136a.FASTA
- ZKO mutants FASTA/zko1136b.FASTA
- ZKO mutants FASTA/zko1137a.FASTA
- ZKO mutants FASTA/zko1137b.FASTA
- ZKO mutants FASTA/zko1138a.FASTA
- ZKO mutants FASTA/zko1138b.FASTA
- ZKO mutants FASTA/zko1139a.FASTA
- ZKO mutants FASTA/zko1141a.FASTA
- ZKO mutants FASTA/zko1141b.FASTA
- ZKO mutants FASTA/zko1144a.FASTA
- ZKO mutants FASTA/zko1147a.FASTA
- ZKO mutants FASTA/zko1149a.FASTA
- ZKO mutants FASTA/zko1149b.FASTA
- ZKO mutants FASTA/zko1155a.FASTA
- ZKO mutants FASTA/zko1155b.FASTA
- ZKO mutants FASTA/zko1156a.FASTA
- ZKO mutants FASTA/zko1156b.FASTA
- ZKO mutants FASTA/zko1157a.FASTA
- ZKO mutants FASTA/zko1158a.FASTA
- ZKO mutants FASTA/zko1160a.FASTA
- ZKO mutants FASTA/zko1160b.FASTA
- ZKO mutants FASTA/zko1161a.FASTA
- ZKO mutants FASTA/zko1161b.FASTA
- ZKO mutants FASTA/zko1162a.FASTA
- ZKO mutants FASTA/zko1163a.FASTA
- ZKO mutants FASTA/zko1164a.FASTA
- ZKO mutants FASTA/zko1167a.FASTA
- ZKO mutants FASTA/zko1169a.FASTA
- ZKO mutants FASTA/zko1169b.FASTA
- ZKO mutants FASTA/zko1170a.FASTA
- ZKO mutants FASTA/zko1171b.FASTA
- ZKO mutants FASTA/zko1172a.FASTA
- ZKO mutants FASTA/zko1173a.FASTA
- ZKO mutants FASTA/zko1173b.FASTA
- ZKO mutants FASTA/zko1175a.FASTA
- ZKO mutants FASTA/zko1175b.FASTA
- ZKO mutants FASTA/zko1192a.FASTA
- ZKO mutants FASTA/zko1194a.FASTA
- ZKO mutants FASTA/zko1270a.FASTA
- ZKO mutants FASTA/zko12a.FASTA
- ZKO mutants FASTA/zko130a.FASTA
- ZKO mutants FASTA/zko13a.FASTA
- ZKO mutants FASTA/zko14a.FASTA
- ZKO mutants FASTA/zko14b.FASTA
- ZKO mutants FASTA/zko155a.FASTA
- ZKO mutants FASTA/zko155b.FASTA
- ZKO mutants FASTA/zko169b.FASTA
- ZKO mutants FASTA/zko16b.FASTA
- ZKO mutants FASTA/zko172a.FASTA
- ZKO mutants FASTA/zko172b.FASTA
- ZKO mutants FASTA/zko175a.FASTA
- ZKO mutants FASTA/zko175b.FASTA
- ZKO mutants FASTA/zko176a.FASTA
- ZKO mutants FASTA/zko176b.FASTA
- ZKO mutants FASTA/zko17a.FASTA
- ZKO mutants FASTA/zko180a.FASTA
- ZKO mutants FASTA/zko181a.FASTA
- ZKO mutants FASTA/zko182a.FASTA
- ZKO mutants FASTA/zko183a.FASTA
- ZKO mutants FASTA/zko188a.FASTA
- ZKO mutants FASTA/zko18a.FASTA
- ZKO mutants FASTA/zko18b.FASTA
- ZKO mutants FASTA/zko190a.FASTA
- ZKO mutants FASTA/zko19a.FASTA
- ZKO mutants FASTA/zko19b.FASTA
- ZKO mutants FASTA/zko1a.FASTA
- ZKO mutants FASTA/zko204a.FASTA
- ZKO mutants FASTA/zko207a.FASTA
- ZKO mutants FASTA/zko207b.FASTA
- ZKO mutants FASTA/zko209a.FASTA
- ZKO mutants FASTA/zko209b.FASTA
- ZKO mutants FASTA/zko20a.FASTA
- ZKO mutants FASTA/zko20b.FASTA
- ZKO mutants FASTA/zko210a.FASTA
- ZKO mutants FASTA/zko210b.FASTA
- ZKO mutants FASTA/zko211a.FASTA
- ZKO mutants FASTA/zko212a.FASTA
- ZKO mutants FASTA/zko213a.FASTA
- ZKO mutants FASTA/zko213b.FASTA
- ZKO mutants FASTA/zko215a.FASTA
- ZKO mutants FASTA/zko215b.FASTA
- ZKO mutants FASTA/zko216a.FASTA
- ZKO mutants FASTA/zko216b.FASTA
- ZKO mutants FASTA/zko218a.FASTA
- ZKO mutants FASTA/zko218b.FASTA
- ZKO mutants FASTA/zko219a.FASTA
- ZKO mutants FASTA/zko219b.FASTA
- ZKO mutants FASTA/zko21a.FASTA
- ZKO mutants FASTA/zko21b.FASTA
- ZKO mutants FASTA/zko220a.FASTA
- ZKO mutants FASTA/zko220b.FASTA
- ZKO mutants FASTA/zko221a.FASTA
- ZKO mutants FASTA/zko221b.FASTA
- ZKO mutants FASTA/zko222a.FASTA
- ZKO mutants FASTA/zko222b.FASTA
- ZKO mutants FASTA/zko223a.FASTA
- ZKO mutants FASTA/zko223b.FASTA
- ZKO mutants FASTA/zko224a.FASTA
- ZKO mutants FASTA/zko224b.FASTA
- ZKO mutants FASTA/zko225a.FASTA
- ZKO mutants FASTA/zko225b.FASTA
- ZKO mutants FASTA/zko227a.FASTA
- ZKO mutants FASTA/zko227b.FASTA
- ZKO mutants FASTA/zko228a.FASTA
- ZKO mutants FASTA/zko228b.FASTA
- ZKO mutants FASTA/zko229a.FASTA
- ZKO mutants FASTA/zko229b.FASTA
- ZKO mutants FASTA/zko22a.FASTA
- ZKO mutants FASTA/zko230a.FASTA
- ZKO mutants FASTA/zko230b.FASTA
- ZKO mutants FASTA/zko231a.FASTA
- ZKO mutants FASTA/zko231b.FASTA
- ZKO mutants FASTA/zko232a.FASTA
- ZKO mutants FASTA/zko232b.FASTA
- ZKO mutants FASTA/zko233a.FASTA
- ZKO mutants FASTA/zko233b.FASTA
- ZKO mutants FASTA/zko234a.FASTA
- ZKO mutants FASTA/zko234b.FASTA
- ZKO mutants FASTA/zko235a.FASTA
- ZKO mutants FASTA/zko236a.FASTA
- ZKO mutants FASTA/zko236b.FASTA
- ZKO mutants FASTA/zko237a.FASTA
- ZKO mutants FASTA/zko237b.FASTA
- ZKO mutants FASTA/zko239a.FASTA
- ZKO mutants FASTA/zko239b.FASTA
- ZKO mutants FASTA/zko23a.FASTA
- ZKO mutants FASTA/zko23b.FASTA
- ZKO mutants FASTA/zko243a.FASTA
- ZKO mutants FASTA/zko244a.FASTA
- ZKO mutants FASTA/zko244b.FASTA
- ZKO mutants FASTA/zko245a.FASTA
- ZKO mutants FASTA/zko246a.FASTA
- ZKO mutants FASTA/zko248a.FASTA
- ZKO mutants FASTA/zko248b.FASTA
- ZKO mutants FASTA/zko249a.FASTA
- ZKO mutants FASTA/zko249b.FASTA
- ZKO mutants FASTA/zko24a.FASTA
- ZKO mutants FASTA/zko250a.FASTA
- ZKO mutants FASTA/zko252a.FASTA
- ZKO mutants FASTA/zko252b.FASTA
- ZKO mutants FASTA/zko253b.FASTA
- ZKO mutants FASTA/zko254a.FASTA
- ZKO mutants FASTA/zko255a.FASTA
- ZKO mutants FASTA/zko255b.FASTA
- ZKO mutants FASTA/zko256a.FASTA
- ZKO mutants FASTA/zko256b.FASTA
- ZKO mutants FASTA/zko257a.FASTA
- ZKO mutants FASTA/zko258a.FASTA
- ZKO mutants FASTA/zko258b.FASTA
- ZKO mutants FASTA/zko25a.FASTA
- ZKO mutants FASTA/zko261a.FASTA
- ZKO mutants FASTA/zko261b.FASTA
- ZKO mutants FASTA/zko262b.FASTA
- ZKO mutants FASTA/zko263a.FASTA
- ZKO mutants FASTA/zko263b.FASTA
- ZKO mutants FASTA/zko264a.FASTA
- ZKO mutants FASTA/zko265a.FASTA
- ZKO mutants FASTA/zko265b.FASTA
- ZKO mutants FASTA/zko267a.FASTA
- ZKO mutants FASTA/zko267b.FASTA
- ZKO mutants FASTA/zko268a.FASTA
- ZKO mutants FASTA/zko268b.FASTA
- ZKO mutants FASTA/zko269b.FASTA
- ZKO mutants FASTA/zko26a.FASTA
- ZKO mutants FASTA/zko271b.FASTA
- ZKO mutants FASTA/zko272a.FASTA
- ZKO mutants FASTA/zko274b.FASTA
- ZKO mutants FASTA/zko275a.FASTA
- ZKO mutants FASTA/zko275b.FASTA
- ZKO mutants FASTA/zko277a.FASTA
- ZKO mutants FASTA/zko279a.FASTA
- ZKO mutants FASTA/zko279b.FASTA
- ZKO mutants FASTA/zko27a.FASTA
- ZKO mutants FASTA/zko27b.FASTA
- ZKO mutants FASTA/zko295b.FASTA
- ZKO mutants FASTA/zko2a.FASTA
- ZKO mutants FASTA/zko30a.FASTA
- ZKO mutants FASTA/zko30b.FASTA
- ZKO mutants FASTA/zko319a.FASTA
- ZKO mutants FASTA/zko320a.FASTA
- ZKO mutants FASTA/zko32a.FASTA
- ZKO mutants FASTA/zko32b.FASTA
- ZKO mutants FASTA/zko331a.FASTA
- ZKO mutants FASTA/zko332a.FASTA
- ZKO mutants FASTA/zko334b.FASTA
- ZKO mutants FASTA/zko335a.FASTA
- ZKO mutants FASTA/zko335b.FASTA
- ZKO mutants FASTA/zko336a.FASTA
- ZKO mutants FASTA/zko336b.FASTA
[truncated: 394 more entries]
