# Supplementary material for: Systematic genome editing of the genes on zebrafish Chromosome 1 by CRISPR/Cas9
Source: Genome Res. 2020 Jan;30(1):118–26. doi: 10.1101/gr.248559.119 (PMC6961580; doi:10.1101/gr.248559.119)
Supplement: Supplemental Material [file supp_gr.248559.119_Supplemental_Data_file_S1_R3.zip › ZKO mutants FASTA/zko1077b.FASTA]

>zko1077b
GCTGTATTCTACACACACCATACCATGATAGCGACCACAGTCGTGTTTAAAAGTTGCATTTGTTGACCGGATAACGCAATGCCGTCGCAGGATGATGCCGAGTCGGTAAATGAAGACGATTTTCCGCCTCCGGAGCTCCACCGCGAGACACGCCGGCAGCATCTGAACGCCGGGTAAAGTGTGTGATGGTCGGCGATGGAGCGGTGGGTAAAACCAGTCTGATTATCAGCTACACCACCAACGGATATCCGGCAGAACACATTCCCACTGCCTTTGACAACTTCACAGGTAAACTCCACTCAAAACTGAGGTAAAGTTGGTTTTATATTCGCACATTGGGACTTTCTTCTTAACAATATCTTTTCAGACAATCATTATTAGCAAATTTTAAATCATATTAGCAGCCAATGACTATCGAAGTACAACACT
